# Supplementary material for: Evolutionary Origin of Insulin-Degrading Enzyme and Its Subcellular Localization and Secretion Mechanism: A Study in Microglial Cells
Source: Cells. 2022 Jan 11;11(2):227. doi: 10.3390/cells11020227 (PMC8774118; doi:10.3390/cells11020227)
Supplement: Supplementary file 1 [file cells-11-00227-s001.zip]

Archive with 4 entries (3 files):
- cells-1531819-suppl/
- cells-1531819-suppl/Supporting Information File S1.asn
- cells-1531819-suppl/Supporting Information File S2.pdf
- cells-1531819-suppl/Supporting Information File S3.xlsx
