# Supplementary material for: Evolutionary Origin of Insulin-Degrading Enzyme and Its Subcellular Localization and Secretion Mechanism: A Study in Microglial Cells
Source: Cells. 2022 Jan 11;11(2):227. doi: 10.3390/cells11020227 (PMC8774118; doi:10.3390/cells11020227)
Supplement: Supplementary file 1 [file cells-11-00227-s001.zip › cells-1531819-suppl/Supporting Information File S1.asn]

PssmWithParameters ::= {
  pssm {
    numRows 28,
    numColumns 1019,
    query seq {
      id {
        swissprot {
          accession "P14735"
        }
      },
      inst {
        repr raw,
        mol aa,
        length 1019
      }
    },
    intermediateData {
      freqRatios {
        { 0, 10, 0 },
        { 564283379150094, 10, -16 },
        { 0, 10, 0 },
        { 117657465408506, 10, -16 },
        { 1857936637501, 10, -14 },
        { 314889877951965, 10, -16 },
        { 38719275040993, 10, -15 },
        { 291680443540838, 10, -16 },
        { 12841993510032, 10, -15 },
        { 759673853365748, 10, -16 },
        { 359087734327959, 10, -16 },
        { 179822349014276, 10, -15 },
        { 145584063112398, 10, -15 },
        { 212870354196886, 10, -16 },
        { 220501208010475, 10, -16 },
        { 368427879542388, 10, -16 },
        { 319266882235835, 10, -16 },
        { 42607167043349, 10, -15 },
        { 463548243764266, 10, -16 },
        { 817126025843276, 10, -16 },
        { 811499154820037, 10, -17 },
        { 0, 10, 0 },
        { 227755389037641, 10, -16 },
        { 0, 10, 0 },
        { 0, 10, 0 },
        { 0, 10, 0 },
        { 0, 10, 0 },
        { 0, 10, 0 },
        { 0, 10, 0 },
        { 4782112573, 10, -11 },
        { 0, 10, 0 },
        { 5947081448, 10, -12 },
        { 3074644928736, 10, -14 },
        { 604822090459, 10, -13 },
        { 146808072848, 10, -13 },
        { 3319531960623, 10, -14 },
        { 2016588598179, 10, -14 },
        { 1824131241162, 10, -14 },
        { 1192918900048, 10, -13 },
        { 4274277968282, 10, -14 },
        { 1396544216667, 10, -14 },
        { 3852674954786, 10, -14 },
        { 2505426110715, 10, -14 },
        { 599431439984, 10, -13 },
        { 3418774479203, 10, -13 },
        { 546221930696, 10, -13 },
        { 3958765080039, 10, -14 },
        { 2705685787356, 10, -14 },
        { 52548580098, 10, -13 },
        { 0, 10, 0 },
        { 17879848068, 10, -12 },
        { 0, 10, 0 },
        { 0, 10, 0 },
        { 0, 10, 0 },
        { 0, 10, 0 },
        { 0, 10, 0 },
        { 0, 10, 0 },
        { 507963107194706, 10, -16 },
        { 0, 10, 0 },
        { 769303138734096, 10, -17 },
        { 334841772609845, 10, -16 },
        { 759417987716195, 10, -16 },
        { 593461341947927, 10, -16 },
        { 328030098090041, 10, -16 },
        { 325381449121076, 10, -16 },
        { 259867119280291, 10, -16 },
        { 60228515817869, 10, -15 },
        { 526330839647017, 10, -16 },
        { 176549905928901, 10, -16 },
        { 334718237544156, 10, -16 },
        { 262147864102061, 10, -16 },
        { 14740401849484, 10, -14 },
        { 50535186874416, 10, -15 },
        { 543719889759034, 10, -16 },
        { 399155769599714, 10, -16 },
        { 361608982917627, 10, -16 },
        { 173071945280065, 10, -16 },
        { 0, 10, 0 },
        { 166391894987914, 10, -15 },
        { 0, 10, 0 },
        { 0, 10, 0 },
        { 0, 10, 0 },
        { 0, 10, 0 },
        { 0, 10, 0 },
        { 0, 10, 0 },
        { 476983574446609, 10, -16 },
        { 0, 10, 0 },
        { 686227912145522, 10, -17 },
        { 285510712540818, 10, -16 },
        { 551976268561225, 10, -16 },
        { 18937681594582, 10, -15 },
        { 314513959281048, 10, -16 },
        { 18481661118679, 10, -15 },
        { 280692656992103, 10, -16 },
        { 105773177180092, 10, -15 },
        { 855082887194465, 10, -16 },
        { 183545077421819, 10, -16 },
        { 350120979287528, 10, -16 },
        { 242329794212521, 10, -16 },
        { 542904428690732, 10, -16 },
        { 296597363232162, 10, -15 },
        { 511821693735222, 10, -16 },
        { 394399199543483, 10, -16 },
        { 352728421765534, 10, -16 },
        { 558270766376465, 10, -17 },
        { 0, 10, 0 },
        { 185032220113344, 10, -16 },
        { 0, 10, 0 },
        { 0, 10, 0 },
        { 0, 10, 0 },
        { 0, 10, 0 },
        { 0, 10, 0 },
        { 0, 10, 0 },
        { 45324441331967, 10, -15 },
        { 0, 10, 0 },
        { 117574651827704, 10, -16 },
        { 154766183594344, 10, -16 },
        { 230614734732529, 10, -16 },
        { 861900782656914, 10, -16 },
        { 216295251052322, 10, -16 },
        { 929549383424296, 10, -17 },
        { 81162990490579, 10, -15 },
        { 238502202492648, 10, -16 },
        { 305496174200584, 10, -15 },
        { 412916357559314, 10, -16 },
        { 14219256075685, 10, -15 },
        { 18634874166373, 10, -15 },
        { 194060449015243, 10, -16 },
        { 235666999329164, 10, -16 },
        { 306594689512663, 10, -16 },
        { 3695309822253, 10, -14 },
        { 789698156588625, 10, -16 },
        { 921658573478579, 10, -17 },
        { 0, 10, 0 },
        { 326080356696552, 10, -16 },
        { 0, 10, 0 },
        { 0, 10, 0 },
        { 0, 10, 0 },
        { 0, 10, 0 },
        { 0, 10, 0 },
        { 0, 10, 0 },
        { 153874379787666, 10, -15 },
        { 0, 10, 0 },
        { 123019183344558, 10, -16 },
        { 239585727704016, 10, -16 },
        { 35440802611551, 10, -15 },
        { 10382508471317, 10, -14 },
        { 482548884907258, 10, -16 },
        { 121036037511651, 10, -16 },
        { 429620117001429, 10, -16 },
        { 340537550311162, 10, -16 },
        { 106679456770882, 10, -15 },
        { 210705739507293, 10, -16 },
        { 210270084305018, 10, -16 },
        { 126945046915007, 10, -15 },
        { 247153654850099, 10, -16 },
        { 260088700694084, 10, -16 },
        { 655155029085123, 10, -16 },
        { 438328925892458, 10, -16 },
        { 554393273065762, 10, -16 },
        { 913643018248286, 10, -17 },
        { 0, 10, 0 },
        { 373940575190714, 10, -16 },
        { 0, 10, 0 },
        { 0, 10, 0 },
        { 0, 10, 0 },
        { 0, 10, 0 },
        { 0, 10, 0 },
        { 0, 10, 0 },
        { 478313717477519, 10, -16 },
        { 0, 10, 0 },
        { 783248873399399, 10, -17 },
        { 263417125603946, 10, -16 },
        { 466207196895675, 10, -16 },
        { 289349727323045, 10, -16 },
        { 341869461474108, 10, -16 },
        { 124989871735964, 10, -16 },
        { 202837442468159, 10, -16 },
        { 39679019178646, 10, -15 },
        { 423960190703321, 10, -16 },
        { 12789465202949, 10, -15 },
        { 217276618613379, 10, -16 },
        { 295642195243614, 10, -15 },
        { 620227334132219, 10, -16 },
        { 301778222777787, 10, -16 },
        { 450449713007967, 10, -16 },
        { 348388377885485, 10, -16 },
        { 269161498740107, 10, -16 },
        { 215262568161834, 10, -15 },
        { 0, 10, 0 },
        { 364722015964776, 10, -16 },
        { 0, 10, 0 },
        { 0, 10, 0 },
        { 0, 10, 0 },
        { 0, 10, 0 },
        { 0, 10, 0 },
        { 0, 10, 0 },
        { 583707818153192, 10, -16 },
        { 0, 10, 0 },
        { 133174468827898, 10, -16 },
        { 165411997928923, 10, -16 },
        { 250120369167592, 10, -16 },
        { 376332383032226, 10, -16 },
        { 226756932639364, 10, -16 },
        { 797558304325325, 10, -17 },
        { 10334643583102, 10, -14 },
        { 253082406144129, 10, -16 },
        { 244755598735167, 10, -15 },
        { 376349858062654, 10, -16 },
        { 150662516994337, 10, -16 },
        { 209427000746205, 10, -16 },
        { 201569762349238, 10, -16 },
        { 231025877021085, 10, -16 },
        { 347714023192863, 10, -16 },
        { 467387664971086, 10, -16 },
        { 151460808653335, 10, -15 },
        { 643181395532663, 10, -17 },
        { 0, 10, 0 },
        { 21779369728557, 10, -15 },
        { 0, 10, 0 },
        { 0, 10, 0 },
        { 0, 10, 0 },
        { 0, 10, 0 },
        { 0, 10, 0 },
        { 0, 10, 0 },
        { 526000017921238, 10, -16 },
        { 0, 10, 0 },
        { 108112896357247, 10, -16 },
        { 203974831794333, 10, -16 },
        { 296669013098233, 10, -16 },
        { 355160409386967, 10, -16 },
        { 980289371041253, 10, -16 },
        { 103908715395314, 10, -16 },
        { 662568598559928, 10, -16 },
        { 391731958504567, 10, -16 },
        { 251739888271954, 10, -15 },
        { 349048560441801, 10, -16 },
        { 211777377228469, 10, -16 },
        { 209635653742207, 10, -16 },
        { 262537166271833, 10, -16 },
        { 681982692578944, 10, -16 },
        { 391173966698466, 10, -16 },
        { 379774986000721, 10, -16 },
        { 669022492829343, 10, -16 },
        { 693404247811849, 10, -17 },
        { 0, 10, 0 },
        { 199381929256556, 10, -16 },
        { 0, 10, 0 },
        { 0, 10, 0 },
        { 0, 10, 0 },
        { 0, 10, 0 },
        { 0, 10, 0 },
        { 0, 10, 0 },
        { 853457929426999, 10, -16 },
        { 0, 10, 0 },
        { 111192565903157, 10, -16 },
        { 437146333838267, 10, -16 },
        { 60080655015333, 10, -15 },
        { 203943080188581, 10, -16 },
        { 539531311025126, 10, -16 },
        { 133972663923535, 10, -15 },
        { 202668595725024, 10, -16 },
        { 498426635647107, 10, -16 },
        { 368579450203699, 10, -16 },
        { 132899594825214, 10, -16 },
        { 550793946695276, 10, -16 },
        { 331412862735115, 10, -16 },
        { 447914840506968, 10, -16 },
        { 425722136810173, 10, -16 },
        { 180853415794535, 10, -15 },
        { 683885766288871, 10, -16 },
        { 30306730818665, 10, -15 },
        { 545245612521201, 10, -17 },
        { 0, 10, 0 },
        { 346608794025751, 10, -16 },
        { 0, 10, 0 },
        { 0, 10, 0 },
        { 0, 10, 0 },
        { 0, 10, 0 },
        { 0, 10, 0 },
        { 0, 10, 0 },
        { 541610169549268, 10, -16 },
        { 0, 10, 0 },
        { 672793373726555, 10, -17 },
        { 315325977614867, 10, -16 },
        { 503007443489246, 10, -16 },
        { 126148447360364, 10, -16 },
        { 343563505925566, 10, -16 },
        { 14555893945339, 10, -15 },
        { 191247188075366, 10, -16 },
        { 739932309309857, 10, -16 },
        { 37417643350554, 10, -15 },
        { 114052527606346, 10, -16 },
        { 292824469240768, 10, -16 },
        { 394305190938465, 10, -15 },
        { 412193852224425, 10, -16 },
        { 159699962139837, 10, -15 },
        { 541452610052082, 10, -16 },
        { 399614662015363, 10, -16 },
        { 279081372038748, 10, -16 },
        { 438958720999602, 10, -17 },
        { 0, 10, 0 },
        { 143250849231048, 10, -16 },
        { 0, 10, 0 },
        { 0, 10, 0 },
        { 0, 10, 0 },
        { 0, 10, 0 },
        { 0, 10, 0 },
        { 0, 10, 0 },
        { 231424086079738, 10, -15 },
        { 0, 10, 0 },
        { 148246648068586, 10, -16 },
        { 314889653299032, 10, -16 },
        { 487979541032474, 10, -16 },
        { 19137675627954, 10, -15 },
        { 664332443011388, 10, -16 },
        { 565611089349761, 10, -16 },
        { 311763662803896, 10, -16 },
        { 447147885857638, 10, -16 },
        { 519575279147749, 10, -16 },
        { 159658960626609, 10, -16 },
        { 333672560145898, 10, -16 },
        { 364796858807213, 10, -16 },
        { 351991999492636, 10, -16 },
        { 343257419573716, 10, -16 },
        { 981588113794448, 10, -16 },
        { 860811379973575, 10, -16 },
        { 547727337186304, 10, -16 },
        { 562447416473413, 10, -17 },
        { 0, 10, 0 },
        { 238474022684009, 10, -16 },
        { 0, 10, 0 },
        { 0, 10, 0 },
        { 0, 10, 0 },
        { 0, 10, 0 },
        { 0, 10, 0 },
        { 0, 10, 0 },
        { 488222185468244, 10, -16 },
        { 0, 10, 0 },
        { 115802106902154, 10, -16 },
        { 17967908354895, 10, -15 },
        { 26460280497242, 10, -15 },
        { 393402956791489, 10, -16 },
        { 23192563174097, 10, -15 },
        { 868521778436006, 10, -17 },
        { 766924774400882, 10, -16 },
        { 27051858950413, 10, -15 },
        { 294547449273265, 10, -15 },
        { 392742388935285, 10, -16 },
        { 152318327338199, 10, -16 },
        { 119811587106744, 10, -15 },
        { 214363949336152, 10, -16 },
        { 243678424212301, 10, -16 },
        { 341404349087568, 10, -16 },
        { 388283680053143, 10, -16 },
        { 759557719581039, 10, -16 },
        { 696509033332734, 10, -17 },
        { 0, 10, 0 },
        { 206195067952124, 10, -16 },
        { 0, 10, 0 },
        { 0, 10, 0 },
        { 0, 10, 0 },
        { 0, 10, 0 },
        { 0, 10, 0 },
        { 0, 10, 0 },
        { 614387447765146, 10, -16 },
        { 0, 10, 0 },
        { 830774207598476, 10, -17 },
        { 328510183340568, 10, -16 },
        { 433105630890394, 10, -16 },
        { 121622080016771, 10, -16 },
        { 362928335078785, 10, -16 },
        { 106646373587344, 10, -16 },
        { 227071191147964, 10, -16 },
        { 411537403301667, 10, -16 },
        { 372278831740257, 10, -16 },
        { 107031931594951, 10, -16 },
        { 255623276479503, 10, -16 },
        { 576752476486795, 10, -15 },
        { 282608326386385, 10, -16 },
        { 261443870166271, 10, -16 },
        { 625999951345074, 10, -16 },
        { 75193265187617, 10, -15 },
        { 335320862565268, 10, -16 },
        { 403367005280032, 10, -17 },
        { 0, 10, 0 },
        { 126610145521139, 10, -16 },
        { 0, 10, 0 },
        { 0, 10, 0 },
        { 0, 10, 0 },
        { 0, 10, 0 },
        { 0, 10, 0 },
        { 0, 10, 0 },
        { 998841482013269, 10, -16 },
        { 0, 10, 0 },
        { 124989574833957, 10, -16 },
        { 429702231107431, 10, -16 },
        { 494815677952241, 10, -16 },
        { 161373258448904, 10, -16 },
        { 186878554976172, 10, -15 },
        { 140823605501292, 10, -16 },
        { 230377343227435, 10, -16 },
        { 46749974384474, 10, -15 },
        { 382533517594693, 10, -16 },
        { 128230910363489, 10, -16 },
        { 488968548137827, 10, -16 },
        { 347018283577764, 10, -16 },
        { 349001849455777, 10, -16 },
        { 340616696606654, 10, -16 },
        { 190159231064413, 10, -15 },
        { 106396965928428, 10, -15 },
        { 36419577657456, 10, -15 },
        { 535468464520788, 10, -17 },
        { 0, 10, 0 },
        { 16119012792239, 10, -15 },
        { 0, 10, 0 },
        { 0, 10, 0 },
        { 0, 10, 0 },
        { 0, 10, 0 },
        { 0, 10, 0 },
        { 0, 10, 0 },
        { 600571590311889, 10, -16 },
        { 0, 10, 0 },
        { 124092659331507, 10, -16 },
        { 271270575852996, 10, -16 },
        { 36823170576238, 10, -15 },
        { 320017418114814, 10, -16 },
        { 363239465159148, 10, -16 },
        { 109966612130113, 10, -16 },
        { 41522907458943, 10, -15 },
        { 355095202211527, 10, -16 },
        { 980500284108528, 10, -16 },
        { 205346746423783, 10, -16 },
        { 308775506191083, 10, -16 },
        { 274992958993069, 10, -16 },
        { 284274193649343, 10, -16 },
        { 291751418659301, 10, -16 },
        { 781258985590409, 10, -16 },
        { 174759169616298, 10, -15 },
        { 552944444574903, 10, -16 },
        { 146937269708649, 10, -15 },
        { 0, 10, 0 },
        { 328845310497138, 10, -16 },
        { 0, 10, 0 },
        { 0, 10, 0 },
        { 0, 10, 0 },
        { 0, 10, 0 },
        { 0, 10, 0 },
        { 0, 10, 0 },
        { 945812029975256, 10, -16 },
        { 0, 10, 0 },
        { 122434562142097, 10, -16 },
        { 24340665575842, 10, -15 },
        { 329882907837217, 10, -16 },
        { 143615763124303, 10, -15 },
        { 382278983230378, 10, -16 },
        { 124791255670605, 10, -16 },
        { 546605947699497, 10, -16 },
        { 317855314523778, 10, -16 },
        { 859503984065518, 10, -16 },
        { 210789564070769, 10, -16 },
        { 255685676629384, 10, -16 },
        { 257620312036026, 10, -16 },
        { 233367589885345, 10, -16 },
        { 259472763683657, 10, -16 },
        { 675097351620546, 10, -16 },
        { 108366970235419, 10, -15 },
        { 815778371574974, 10, -16 },
        { 108561615896952, 10, -16 },
        { 0, 10, 0 },
        { 482985754958595, 10, -16 },
        { 0, 10, 0 },
        { 0, 10, 0 },
        { 0, 10, 0 },
        { 0, 10, 0 },
        { 0, 10, 0 },
        { 0, 10, 0 },
        { 972954037770839, 10, -16 },
        { 0, 10, 0 },
        { 880810608883096, 10, -17 },
        { 33144068500168, 10, -15 },
        { 582460340843467, 10, -16 },
        { 155135021132554, 10, -16 },
        { 449632065073669, 10, -16 },
        { 184088001073201, 10, -16 },
        { 211103892824009, 10, -16 },
        { 982151872152091, 10, -16 },
        { 439456399142629, 10, -16 },
        { 142368921980097, 10, -16 },
        { 390629081040239, 10, -16 },
        { 293097051423844, 10, -16 },
        { 529452765207931, 10, -16 },
        { 25009873816808, 10, -14 },
        { 940140319313198, 10, -16 },
        { 50257161379151, 10, -15 },
        { 335601416488637, 10, -16 },
        { 528023975099271, 10, -17 },
        { 0, 10, 0 },
        { 178205244887321, 10, -16 },
        { 0, 10, 0 },
        { 0, 10, 0 },
        { 0, 10, 0 },
        { 0, 10, 0 },
        { 0, 10, 0 },
        { 0, 10, 0 },
        { 189568473345703, 10, -15 },
        { 0, 10, 0 },
        { 14305245589266, 10, -15 },
        { 379310705948578, 10, -16 },
        { 516191600306131, 10, -16 },
        { 165354473739172, 10, -16 },
        { 670513851514067, 10, -16 },
        { 137576649739874, 10, -16 },
        { 265995822522156, 10, -16 },
        { 477155693284042, 10, -16 },
        { 447379026769888, 10, -16 },
        { 140791243742294, 10, -16 },
        { 379299603566778, 10, -16 },
        { 130031105927554, 10, -15 },
        { 352923118874772, 10, -16 },
        { 337770080428606, 10, -16 },
        { 168244924669482, 10, -15 },
        { 704292799701123, 10, -16 },
        { 457006468551029, 10, -16 },
        { 510713441042805, 10, -17 },
        { 0, 10, 0 },
        { 168199941029042, 10, -16 },
        { 0, 10, 0 },
        { 0, 10, 0 },
        { 0, 10, 0 },
        { 0, 10, 0 },
        { 0, 10, 0 },
        { 0, 10, 0 },
        { 100339459319101, 10, -15 },
        { 0, 10, 0 },
        { 138667964580345, 10, -16 },
        { 265627744985248, 10, -16 },
        { 372630710555086, 10, -16 },
        { 280802032084598, 10, -16 },
        { 403522467515613, 10, -16 },
        { 107038061449292, 10, -16 },
        { 797101965444698, 10, -16 },
        { 352765078715789, 10, -16 },
        { 127227582758047, 10, -15 },
        { 25554844466477, 10, -15 },
        { 226172580737444, 10, -16 },
        { 121750256540511, 10, -15 },
        { 264767198214658, 10, -16 },
        { 282186595694617, 10, -16 },
        { 548381729266966, 10, -16 },
        { 525405166991993, 10, -16 },
        { 134000369831179, 10, -15 },
        { 648002911975438, 10, -17 },
        { 0, 10, 0 },
        { 209145330105053, 10, -16 },
        { 0, 10, 0 },
        { 0, 10, 0 },
        { 0, 10, 0 },
        { 0, 10, 0 },
        { 0, 10, 0 },
        { 0, 10, 0 },
        { 868438223362557, 10, -16 },
        { 0, 10, 0 },
        { 118231769802533, 10, -16 },
        { 256280669765241, 10, -16 },
        { 350131332932187, 10, -16 },
        { 113717420603552, 10, -15 },
        { 400497464634314, 10, -16 },
        { 128418075117886, 10, -16 },
        { 528383725627668, 10, -16 },
        { 331841952070235, 10, -16 },
        { 151184124224731, 10, -15 },
        { 258725565879729, 10, -16 },
        { 220999133377857, 10, -16 },
        { 117373338573998, 10, -15 },
        { 248817335047278, 10, -16 },
        { 279892664395318, 10, -16 },
        { 511226881110962, 10, -16 },
        { 416628760822876, 10, -16 },
        { 590696057673151, 10, -16 },
        { 107145500280676, 10, -16 },
        { 0, 10, 0 },
        { 410120989598734, 10, -16 },
        { 0, 10, 0 },
        { 0, 10, 0 },
        { 0, 10, 0 },
        { 0, 10, 0 },
        { 0, 10, 0 },
        { 0, 10, 0 },
        { 118055486306014, 10, -15 },
        { 0, 10, 0 },
        { 101621263406408, 10, -16 },
        { 354775058524561, 10, -16 },
        { 367662592791123, 10, -16 },
        { 143464045902088, 10, -16 },
        { 384914164946294, 10, -15 },
        { 118349153655668, 10, -16 },
        { 179301417295547, 10, -16 },
        { 38113516031119, 10, -15 },
        { 314981692004114, 10, -16 },
        { 105415175774138, 10, -16 },
        { 393729445705292, 10, -16 },
        { 288983829591006, 10, -16 },
        { 268469841561406, 10, -16 },
        { 265508185659247, 10, -16 },
        { 996644775961926, 10, -16 },
        { 457067818943426, 10, -16 },
        { 291722992535297, 10, -16 },
        { 55303006286866, 10, -16 },
        { 0, 10, 0 },
        { 13036560283447, 10, -15 },
        { 0, 10, 0 },
        { 0, 10, 0 },
        { 0, 10, 0 },
        { 0, 10, 0 },
        { 0, 10, 0 },
        { 0, 10, 0 },
        { 211869206504071, 10, -15 },
        { 0, 10, 0 },
        { 145739326331439, 10, -16 },
        { 360566327951141, 10, -16 },
        { 524906300093129, 10, -16 },
        { 186667967142997, 10, -16 },
        { 687361838567077, 10, -16 },
        { 539560085849655, 10, -16 },
        { 274233244043498, 10, -16 },
        { 47213537476007, 10, -15 },
        { 46864442645045, 10, -15 },
        { 149553340717084, 10, -16 },
        { 389263556862686, 10, -16 },
        { 371824450780983, 10, -16 },
        { 373772492372619, 10, -16 },
        { 359716904885528, 10, -16 },
        { 14707452361904, 10, -14 },
        { 647857323697317, 10, -16 },
        { 478241655821178, 10, -16 },
        { 546972716402051, 10, -17 },
        { 0, 10, 0 },
        { 233179421401832, 10, -16 },
        { 0, 10, 0 },
        { 0, 10, 0 },
        { 0, 10, 0 },
        { 0, 10, 0 },
        { 0, 10, 0 },
        { 0, 10, 0 },
        { 104324972449061, 10, -15 },
        { 0, 10, 0 },
        { 994814892819638, 10, -17 },
        { 359925285304039, 10, -16 },
        { 583252123098392, 10, -16 },
        { 158249769875044, 10, -16 },
        { 495617488361651, 10, -16 },
        { 178945592774472, 10, -16 },
        { 216277435828487, 10, -16 },
        { 890047121335737, 10, -16 },
        { 431651867696189, 10, -16 },
        { 141237237604483, 10, -16 },
        { 418143279963519, 10, -16 },
        { 313326228301767, 10, -16 },
        { 50399122498952, 10, -15 },
        { 207289446856236, 10, -15 },
        { 127287950044212, 10, -15 },
        { 584952163518904, 10, -16 },
        { 345731092390188, 10, -16 },
        { 525630989943779, 10, -17 },
        { 0, 10, 0 },
        { 178338963011897, 10, -16 },
        { 0, 10, 0 },
        { 0, 10, 0 },
        { 0, 10, 0 },
        { 0, 10, 0 },
        { 0, 10, 0 },
        { 0, 10, 0 },
        { 55054380926298, 10, -15 },
        { 0, 10, 0 },
        { 111403739990083, 10, -16 },
        { 223753572516171, 10, -16 },
        { 33507424408479, 10, -15 },
        { 745178640831912, 10, -16 },
        { 297049149207215, 10, -16 },
        { 12011735048525, 10, -15 },
        { 627520513141499, 10, -16 },
        { 416173543226205, 10, -16 },
        { 223007873948206, 10, -15 },
        { 327761022260209, 10, -16 },
        { 235113921136542, 10, -16 },
        { 223095294693193, 10, -16 },
        { 281040350466256, 10, -16 },
        { 715730906053013, 10, -16 },
        { 680149753270999, 10, -16 },
        { 450021783752308, 10, -16 },
        { 644093539988603, 10, -16 },
        { 840522973731352, 10, -17 },
        { 0, 10, 0 },
        { 304978923118726, 10, -16 },
        { 0, 10, 0 },
        { 0, 10, 0 },
        { 0, 10, 0 },
        { 0, 10, 0 },
        { 0, 10, 0 },
        { 0, 10, 0 },
        { 670221790612192, 10, -16 },
        { 0, 10, 0 },
        { 998415322287022, 10, -17 },
        { 358736515326364, 10, -16 },
        { 459519567105203, 10, -16 },
        { 577912899505209, 10, -16 },
        { 444417175340781, 10, -16 },
        { 13443747217559, 10, -15 },
        { 283923454503638, 10, -16 },
        { 422972186522594, 10, -16 },
        { 519100655417249, 10, -16 },
        { 13710483368668, 10, -15 },
        { 298714439715508, 10, -16 },
        { 393228081449467, 10, -15 },
        { 30334346010967, 10, -15 },
        { 303236362091622, 10, -16 },
        { 854809332020642, 10, -16 },
        { 494803170949645, 10, -16 },
        { 372712017721773, 10, -16 },
        { 744675330581972, 10, -17 },
        { 0, 10, 0 },
        { 263851207110005, 10, -16 },
        { 0, 10, 0 },
        { 0, 10, 0 },
        { 0, 10, 0 },
        { 0, 10, 0 },
        { 0, 10, 0 },
        { 0, 10, 0 },
        { 622018627956039, 10, -16 },
        { 0, 10, 0 },
        { 880120903024408, 10, -17 },
        { 379754976466013, 10, -16 },
        { 574900291330983, 10, -16 },
        { 150516700822798, 10, -16 },
        { 420021165588227, 10, -16 },
        { 142346929767629, 10, -16 },
        { 239277491692248, 10, -16 },
        { 502373602870874, 10, -16 },
        { 426732648640499, 10, -16 },
        { 127371171198233, 10, -16 },
        { 292844600499859, 10, -16 },
        { 483958649593635, 10, -15 },
        { 640795578873152, 10, -16 },
        { 356778684006061, 10, -16 },
        { 59366697897339, 10, -15 },
        { 443057808767894, 10, -16 },
        { 336526987498681, 10, -16 },
        { 565370843286795, 10, -17 },
        { 0, 10, 0 },
        { 158369547286213, 10, -16 },
        { 0, 10, 0 },
        { 0, 10, 0 },
        { 0, 10, 0 },
        { 0, 10, 0 },
        { 0, 10, 0 },
        { 0, 10, 0 },
        { 621444893904269, 10, -16 },
        { 0, 10, 0 },
        { 103651679527829, 10, -16 },
        { 334020963280474, 10, -16 },
        { 500009065603936, 10, -16 },
        { 249370462647687, 10, -16 },
        { 104865996916226, 10, -15 },
        { 136783559606508, 10, -16 },
        { 424616495787755, 10, -16 },
        { 446404262336475, 10, -16 },
        { 130229014317643, 10, -15 },
        { 227343649870121, 10, -16 },
        { 290997361060239, 10, -16 },
        { 208078070965361, 10, -15 },
        { 608699533556307, 10, -16 },
        { 352214910500295, 10, -16 },
        { 541513568310118, 10, -16 },
        { 429045633681177, 10, -16 },
        { 487871015303432, 10, -16 },
        { 700297402439192, 10, -17 },
        { 0, 10, 0 },
        { 187832901024348, 10, -16 },
        { 0, 10, 0 },
        { 0, 10, 0 },
        { 0, 10, 0 },
        { 0, 10, 0 },
        { 0, 10, 0 },
        { 0, 10, 0 },
        { 63480790919284, 10, -15 },
        { 0, 10, 0 },
        { 7999724349243, 10, -15 },
        { 602799866771779, 10, -16 },
        { 173828654929357, 10, -15 },
        { 162938080960105, 10, -16 },
        { 107006868308114, 10, -15 },
        { 180068676738891, 10, -16 },
        { 217687268149421, 10, -16 },
        { 681384419788742, 10, -16 },
        { 416073200419524, 10, -16 },
        { 125988201942739, 10, -16 },
        { 383986976163837, 10, -16 },
        { 127791001988666, 10, -15 },
        { 56744316251327, 10, -15 },
        { 840294928649106, 10, -16 },
        { 64652830362587, 10, -15 },
        { 437596028513645, 10, -16 },
        { 318913822637688, 10, -16 },
        { 621335482170572, 10, -17 },
        { 0, 10, 0 },
        { 17312525025353, 10, -15 },
        { 0, 10, 0 },
        { 0, 10, 0 },
        { 0, 10, 0 },
        { 0, 10, 0 },
        { 0, 10, 0 },
        { 0, 10, 0 },
        { 52843470471521, 10, -15 },
        { 0, 10, 0 },
        { 768987926346767, 10, -17 },
        { 345480361732331, 10, -16 },
        { 615519416939532, 10, -16 },
        { 178364175628961, 10, -16 },
        { 396521171509262, 10, -16 },
        { 203198132912125, 10, -16 },
        { 22640218040955, 10, -15 },
        { 109950513893976, 10, -15 },
        { 491482686115622, 10, -16 },
        { 15102470975945, 10, -15 },
        { 396978424561441, 10, -16 },
        { 306949578991272, 10, -16 },
        { 577337743659304, 10, -16 },
        { 297012672695194, 10, -15 },
        { 579457198705636, 10, -16 },
        { 429062873213324, 10, -16 },
        { 321831654807412, 10, -16 },
        { 6497381822476, 10, -15 },
        { 0, 10, 0 },
        { 199371435330568, 10, -16 },
        { 0, 10, 0 },
        { 0, 10, 0 },
        { 0, 10, 0 },
        { 0, 10, 0 },
        { 0, 10, 0 },
        { 0, 10, 0 },
        { 540868247685859, 10, -16 },
        { 0, 10, 0 },
        { 105776681190723, 10, -16 },
        { 282992368732188, 10, -16 },
        { 434724214297437, 10, -16 },
        { 298333961526382, 10, -16 },
        { 348251299612548, 10, -16 },
        { 139634848583835, 10, -16 },
        { 517553968165773, 10, -16 },
        { 588532875208255, 10, -16 },
        { 173501251821487, 10, -15 },
        { 273636558358339, 10, -16 },
        { 270516337439785, 10, -16 },
        { 121098008285013, 10, -15 },
        { 364249322056164, 10, -16 },
        { 118001760496802, 10, -15 },
        { 477261836038157, 10, -16 },
        { 425748508819336, 10, -16 },
        { 56553886819056, 10, -15 },
        { 72447766158755, 10, -16 },
        { 0, 10, 0 },
        { 208800326853373, 10, -16 },
        { 0, 10, 0 },
        { 0, 10, 0 },
        { 0, 10, 0 },
        { 0, 10, 0 },
        { 0, 10, 0 },
        { 0, 10, 0 },
        { 721935657192409, 10, -16 },
        { 0, 10, 0 },
        { 16551798750453, 10, -14 },
        { 290792066309491, 10, -16 },
        { 359239560042768, 10, -16 },
        { 227443091913006, 10, -16 },
        { 420741809825355, 10, -16 },
        { 115202786210385, 10, -16 },
        { 395538976037196, 10, -16 },
        { 344166469483154, 10, -16 },
        { 953837858152781, 10, -16 },
        { 185663133445502, 10, -16 },
        { 27644821490038, 10, -15 },
        { 122503260634625, 10, -15 },
        { 262477765395223, 10, -16 },
        { 272647283416394, 10, -16 },
        { 846744893315574, 10, -16 },
        { 521547065654122, 10, -16 },
        { 50824628618791, 10, -15 },
        { 688841904908822, 10, -17 },
        { 0, 10, 0 },
        { 180192109779134, 10, -16 },
        { 0, 10, 0 },
        { 0, 10, 0 },
        { 0, 10, 0 },
        { 0, 10, 0 },
        { 0, 10, 0 },
        { 0, 10, 0 },
        { 821412431162039, 10, -16 },
        { 0, 10, 0 },
        { 950305555753283, 10, -17 },
        { 373188331421971, 10, -16 },
        { 3604509178591, 10, -14 },
        { 165307502173824, 10, -16 },
        { 440268120382043, 10, -15 },
        { 124399691933197, 10, -16 },
        { 191758843951094, 10, -16 },
        { 377306745175064, 10, -16 },
        { 347134650736745, 10, -16 },
        { 107977091968651, 10, -16 },
        { 398919562253287, 10, -16 },
        { 305135236724596, 10, -16 },
        { 264900629998696, 10, -16 },
        { 275865117440965, 10, -16 },
        { 661565630695646, 10, -16 },
        { 380467057066715, 10, -16 },
        { 276600777559312, 10, -16 },
        { 679641049199273, 10, -17 },
        { 0, 10, 0 },
        { 143053582732713, 10, -16 },
        { 0, 10, 0 },
        { 0, 10, 0 },
        { 0, 10, 0 },
        { 0, 10, 0 },
        { 0, 10, 0 },
        { 0, 10, 0 },
        { 446408897715661, 10, -16 },
        { 0, 10, 0 },
        { 103706100022864, 10, -16 },
        { 220229848103723, 10, -16 },
        { 284206823298442, 10, -16 },
        { 231486006428828, 10, -15 },
        { 322391045456925, 10, -16 },
        { 145337415082164, 10, -16 },
        { 538798459882967, 10, -16 },
        { 26545166192521, 10, -15 },
        { 135428549777745, 10, -15 },
        { 255444002224079, 10, -16 },
        { 202892731771647, 10, -16 },
        { 227907110472596, 10, -16 },
        { 199973639714732, 10, -16 },
        { 252747462125493, 10, -16 },
        { 381474719487082, 10, -16 },
        { 347366424381414, 10, -16 },
        { 551671640895685, 10, -16 },
        { 159556445151182, 10, -16 },
        { 0, 10, 0 },
        { 704469538576944, 10, -16 },
        { 0, 10, 0 },
        { 0, 10, 0 },
        { 0, 10, 0 },
        { 0, 10, 0 },
        { 0, 10, 0 },
        { 0, 10, 0 },
        { 552006436262873, 10, -16 },
        { 0, 10, 0 },
        { 685336641667847, 10, -17 },
        { 438343986830477, 10, -16 },
        { 10211677901048, 10, -14 },
        { 150322191550644, 10, -16 },
        { 382822599917652, 10, -16 },
        { 669490466929875, 10, -16 },
        { 190317686220014, 10, -16 },
        { 866270181892694, 10, -16 },
        { 416514829999102, 10, -16 },
        { 176410163831004, 10, -16 },
        { 455274152640504, 10, -16 },
        { 308260597742152, 10, -16 },
        { 203508331053977, 10, -15 },
        { 106489558795839, 10, -15 },
        { 642128595910171, 10, -16 },
        { 43159529790487, 10, -15 },
        { 283647575147467, 10, -16 },
        { 642376374176242, 10, -17 },
        { 0, 10, 0 },
        { 25312630021953, 10, -15 },
        { 0, 10, 0 },
        { 0, 10, 0 },
        { 0, 10, 0 },
        { 0, 10, 0 },
        { 0, 10, 0 },
        { 0, 10, 0 },
        { 602937737227844, 10, -16 },
        { 0, 10, 0 },
        { 677031993563061, 10, -17 },
        { 429972366370887, 10, -16 },
        { 881436875725501, 10, -16 },
        { 132059883498883, 10, -16 },
        { 428665420775253, 10, -16 },
        { 184532751603878, 10, -16 },
        { 202742322163048, 10, -16 },
        { 245100712907486, 10, -15 },
        { 393107980964006, 10, -16 },
        { 148558251843953, 10, -16 },
        { 425925171929683, 10, -16 },
        { 361131754870649, 10, -16 },
        { 972639136262634, 10, -16 },
        { 101185759052052, 10, -15 },
        { 667229894352125, 10, -16 },
        { 462987751151802, 10, -16 },
        { 295077411543769, 10, -16 },
        { 508371749211405, 10, -17 },
        { 0, 10, 0 },
        { 175079320295761, 10, -16 },
        { 0, 10, 0 },
        { 0, 10, 0 },
        { 0, 10, 0 },
        { 0, 10, 0 },
        { 0, 10, 0 },
        { 0, 10, 0 },
        { 574372449335824, 10, -16 },
        { 0, 10, 0 },
        { 656350918128415, 10, -17 },
        { 625931458714245, 10, -16 },
        { 158214486777111, 10, -15 },
        { 131189329085548, 10, -16 },
        { 435613848061596, 10, -16 },
        { 209806411507754, 10, -16 },
        { 188140399633225, 10, -16 },
        { 157543941210957, 10, -15 },
        { 363665865897498, 10, -16 },
        { 135794110229343, 10, -16 },
        { 820986442447664, 10, -16 },
        { 342228343864167, 10, -16 },
        { 980211536238937, 10, -16 },
        { 760670445591052, 10, -16 },
        { 701726479645507, 10, -16 },
        { 470662215699169, 10, -16 },
        { 281943417438136, 10, -16 },
        { 498546038631826, 10, -17 },
        { 0, 10, 0 },
        { 169708302391866, 10, -16 },
        { 0, 10, 0 },
        { 0, 10, 0 },
        { 0, 10, 0 },
        { 0, 10, 0 },
        { 0, 10, 0 },
        { 0, 10, 0 },
        { 777042896061883, 10, -16 },
        { 0, 10, 0 },
        { 132998661959559, 10, -16 },
        { 36763577998482, 10, -15 },
        { 441325515793714, 10, -16 },
        { 177302934544566, 10, -16 },
        { 114712575491545, 10, -15 },
        { 120388797612245, 10, -16 },
        { 360740270953661, 10, -16 },
        { 437259605151395, 10, -16 },
        { 542998192308242, 10, -16 },
        { 164196661184554, 10, -16 },
        { 433189670224271, 10, -16 },
        { 341360951591153, 10, -16 },
        { 320706191532899, 10, -16 },
        { 329499250972754, 10, -16 },
        { 107068340600471, 10, -15 },
        { 243789652347342, 10, -15 },
        { 56752091072176, 10, -15 },
        { 571203130715801, 10, -17 },
        { 0, 10, 0 },
        { 173132668008837, 10, -16 },
        { 0, 10, 0 },
        { 0, 10, 0 },
        { 0, 10, 0 },
        { 0, 10, 0 },
        { 0, 10, 0 },
        { 0, 10, 0 },
        { 537543118104708, 10, -16 },
        { 0, 10, 0 },
        { 924829601548383, 10, -17 },
        { 322903843145271, 10, -16 },
        { 415360307716411, 10, -16 },
        { 655566086039155, 10, -16 },
        { 370758192304875, 10, -16 },
        { 635264636717358, 10, -16 },
        { 331408410860368, 10, -16 },
        { 386521092033392, 10, -16 },
        { 672863681793756, 10, -16 },
        { 315881713109709, 10, -16 },
        { 656465475388185, 10, -16 },
        { 233783972597264, 10, -16 },
        { 342603442906796, 10, -16 },
        { 34450861680235, 10, -15 },
        { 760333452206665, 10, -16 },
        { 453782353613569, 10, -16 },
        { 420293043231471, 10, -16 },
        { 169636893399997, 10, -16 },
        { 0, 10, 0 },
        { 173070961121604, 10, -15 },
        { 0, 10, 0 },
        { 0, 10, 0 },
        { 0, 10, 0 },
        { 0, 10, 0 },
        { 0, 10, 0 },
        { 0, 10, 0 },
        { 697897426743758, 10, -16 },
        { 0, 10, 0 },
        { 983255006438969, 10, -17 },
        { 600539877614689, 10, -16 },
        { 623666279171495, 10, -16 },
        { 258923688597495, 10, -16 },
        { 572810936751797, 10, -16 },
        { 247395184849899, 10, -16 },
        { 210258117246804, 10, -16 },
        { 551646405371003, 10, -16 },
        { 374307116139539, 10, -16 },
        { 132230508729646, 10, -16 },
        { 163588078151897, 10, -15 },
        { 304074574988046, 10, -16 },
        { 664895464652176, 10, -16 },
        { 439226766312722, 10, -16 },
        { 140998131343486, 10, -15 },
        { 653968970854061, 10, -16 },
        { 309243971446325, 10, -16 },
        { 746793113608813, 10, -17 },
        { 0, 10, 0 },
        { 531192169651532, 10, -16 },
        { 0, 10, 0 },
        { 0, 10, 0 },
        { 0, 10, 0 },
        { 0, 10, 0 },
        { 0, 10, 0 },
        { 0, 10, 0 },
        { 589833779772828, 10, -16 },
        { 0, 10, 0 },
        { 662630352969474, 10, -17 },
        { 406937188971902, 10, -16 },
        { 79716623177888, 10, -15 },
        { 134317959112806, 10, -16 },
        { 422033532361044, 10, -16 },
        { 174863673934341, 10, -16 },
        { 2011979655297, 10, -14 },
        { 255367424055163, 10, -15 },
        { 391073873072324, 10, -16 },
        { 140144339807862, 10, -16 },
        { 417230090664642, 10, -16 },
        { 352239961684338, 10, -16 },
        { 655002527668953, 10, -16 },
        { 134676233831109, 10, -15 },
        { 649309289269319, 10, -16 },
        { 454961385809947, 10, -16 },
        { 291167100029503, 10, -16 },
        { 482998281333039, 10, -17 },
        { 0, 10, 0 },
        { 172016080372728, 10, -16 },
        { 0, 10, 0 },
        { 0, 10, 0 },
        { 0, 10, 0 },
        { 0, 10, 0 },
        { 0, 10, 0 },
        { 0, 10, 0 },
        { 56219224794403, 10, -15 },
        { 0, 10, 0 },
        { 11722144831739, 10, -15 },
        { 18510514634464, 10, -15 },
        { 313722953540243, 10, -16 },
        { 38575788475012, 10, -15 },
        { 290599529056691, 10, -16 },
        { 127944034260969, 10, -16 },
        { 756858640726317, 10, -16 },
        { 357757020727819, 10, -16 },
        { 179155960211299, 10, -15 },
        { 148750372620353, 10, -15 },
        { 212081495518863, 10, -16 },
        { 219684070781056, 10, -16 },
        { 367062553068914, 10, -16 },
        { 31808373744516, 10, -15 },
        { 424492726592533, 10, -16 },
        { 461830418583039, 10, -16 },
        { 814097905939228, 10, -16 },
        { 808491887072944, 10, -17 },
        { 0, 10, 0 },
        { 226911369137421, 10, -16 },
        { 0, 10, 0 },
        { 0, 10, 0 },
        { 0, 10, 0 },
        { 0, 10, 0 },
        { 0, 10, 0 },
        { 0, 10, 0 },
        { 68001784955628, 10, -15 },
        { 0, 10, 0 },
        { 993645140100804, 10, -17 },
        { 927992785309905, 10, -16 },
        { 607708212425176, 10, -16 },
        { 148424184706677, 10, -16 },
        { 615858405000671, 10, -16 },
        { 217226302236279, 10, -16 },
        { 204698878381037, 10, -16 },
        { 524782896687398, 10, -16 },
        { 334192000677091, 10, -16 },
        { 118029201453457, 10, -16 },
        { 202317477857047, 10, -15 },
        { 309948804571527, 10, -16 },
        { 41161957656986, 10, -15 },
        { 408328035861978, 10, -16 },
        { 141932295045449, 10, -15 },
        { 849441349343495, 10, -16 },
        { 304120271074268, 10, -16 },
        { 422326415243821, 10, -17 },
        { 0, 10, 0 },
        { 161758124761993, 10, -16 },
        { 0, 10, 0 },
        { 0, 10, 0 },
        { 0, 10, 0 },
        { 0, 10, 0 },
        { 0, 10, 0 },
        { 0, 10, 0 },
        { 4453637687886, 10, -14 },
        { 0, 10, 0 },
        { 692720813741609, 10, -17 },
        { 205647185339096, 10, -15 },
        { 763125613523272, 10, -16 },
        { 128154953395499, 10, -16 },
        { 570577457888877, 10, -16 },
        { 221915979475106, 10, -16 },
        { 170641223391157, 10, -16 },
        { 50440753089868, 10, -15 },
        { 271077927798781, 10, -16 },
        { 951368934324335, 10, -17 },
        { 22195947947603, 10, -14 },
        { 279800592563811, 10, -16 },
        { 408978048437062, 10, -16 },
        { 38292539000299, 10, -15 },
        { 787734447889504, 10, -16 },
        { 508419981424166, 10, -16 },
        { 229262877814494, 10, -16 },
        { 345382209476323, 10, -17 },
        { 0, 10, 0 },
        { 138565892677324, 10, -16 },
        { 0, 10, 0 },
        { 0, 10, 0 },
        { 0, 10, 0 },
        { 0, 10, 0 },
        { 0, 10, 0 },
        { 0, 10, 0 },
        { 578162609910486, 10, -16 },
        { 0, 10, 0 },
        { 76703221961219, 10, -16 },
        { 307713451045033, 10, -16 },
        { 411936146537962, 10, -16 },
        { 135812271136814, 10, -16 },
        { 34054916939993, 10, -15 },
        { 102197214478655, 10, -16 },
        { 248157709059585, 10, -16 },
        { 391295497456461, 10, -16 },
        { 569047745721738, 10, -16 },
        { 121442071861845, 10, -16 },
        { 217329503400968, 10, -16 },
        { 619595610764758, 10, -15 },
        { 267484566317056, 10, -16 },
        { 246071436688279, 10, -16 },
        { 519023931571571, 10, -16 },
        { 40012629584695, 10, -15 },
        { 327050988080015, 10, -16 },
        { 402650964174421, 10, -17 },
        { 0, 10, 0 },
        { 124596526022975, 10, -16 },
        { 0, 10, 0 },
        { 0, 10, 0 },
        { 0, 10, 0 },
        { 0, 10, 0 },
        { 0, 10, 0 },
        { 0, 10, 0 },
        { 288797475572828, 10, -15 },
        { 0, 10, 0 },
        { 164710037801047, 10, -16 },
        { 30904426938096, 10, -15 },
        { 477551996724304, 10, -16 },
        { 178209005513026, 10, -16 },
        { 768847959976224, 10, -16 },
        { 128264798588664, 10, -16 },
        { 316335267268608, 10, -16 },
        { 452695484614729, 10, -16 },
        { 528621640961087, 10, -16 },
        { 159568806653292, 10, -16 },
        { 288844134759497, 10, -16 },
        { 391960540883428, 10, -16 },
        { 330081547997442, 10, -16 },
        { 320789624279997, 10, -16 },
        { 1195240140079, 10, -13 },
        { 606388072436652, 10, -16 },
        { 581580261149166, 10, -16 },
        { 549717332139511, 10, -17 },
        { 0, 10, 0 },
        { 174712676399489, 10, -16 },
        { 0, 10, 0 },
        { 0, 10, 0 },
        { 0, 10, 0 },
        { 0, 10, 0 },
        { 0, 10, 0 },
        { 0, 10, 0 },
        { 554346554808344, 10, -16 },
        { 0, 10, 0 },
        { 129656150188802, 10, -16 },
        { 181744389616656, 10, -16 },
        { 230981572570801, 10, -16 },
        { 348250322021703, 10, -16 },
        { 220555209631556, 10, -16 },
        { 76944787916034, 10, -16 },
        { 176494729924826, 10, -15 },
        { 246176724286998, 10, -16 },
        { 146912641149427, 10, -15 },
        { 411149988888832, 10, -16 },
        { 156646963041906, 10, -16 },
        { 208746383085208, 10, -16 },
        { 188034547228353, 10, -16 },
        { 200707415314281, 10, -16 },
        { 344501556794474, 10, -16 },
        { 483253815768315, 10, -16 },
        { 168941011095555, 10, -15 },
        { 554363079745689, 10, -17 },
        { 0, 10, 0 },
        { 206700973777388, 10, -16 },
        { 0, 10, 0 },
        { 0, 10, 0 },
        { 0, 10, 0 },
        { 0, 10, 0 },
        { 0, 10, 0 },
        { 0, 10, 0 },
        { 603966548726693, 10, -16 },
        { 0, 10, 0 },
        { 670711327796811, 10, -17 },
        { 419734393840052, 10, -16 },
        { 821893798316009, 10, -16 },
        { 132394379925793, 10, -16 },
        { 433530984491924, 10, -16 },
        { 170930517064776, 10, -16 },
        { 203402231015934, 10, -16 },
        { 275134381023062, 10, -15 },
        { 385474857853585, 10, -16 },
        { 139971400031982, 10, -16 },
        { 420852745351925, 10, -16 },
        { 365432347950448, 10, -16 },
        { 661421244864693, 10, -16 },
        { 106303811345643, 10, -15 },
        { 662182766710092, 10, -16 },
        { 462198414142647, 10, -16 },
        { 293463686982969, 10, -16 },
        { 476410291149176, 10, -17 },
        { 0, 10, 0 },
        { 170802291693833, 10, -16 },
        { 0, 10, 0 },
        { 0, 10, 0 },
        { 0, 10, 0 },
        { 0, 10, 0 },
        { 0, 10, 0 },
        { 0, 10, 0 },
        { 477125025761185, 10, -16 },
        { 0, 10, 0 },
        { 593357296752383, 10, -17 },
        { 306766103565262, 10, -16 },
        { 603448269119582, 10, -16 },
        { 146474606087346, 10, -16 },
        { 331199181961902, 10, -16 },
        { 201200802400238, 10, -16 },
        { 181998782367686, 10, -16 },
        { 119020924795868, 10, -15 },
        { 426456917229709, 10, -16 },
        { 139337204045756, 10, -16 },
        { 38439238077128, 10, -15 },
        { 24997351680237, 10, -15 },
        { 598069863221578, 10, -16 },
        { 34337233843482, 10, -14 },
        { 544981216515275, 10, -16 },
        { 394977295486617, 10, -16 },
        { 26995399654175, 10, -15 },
        { 524292187819476, 10, -17 },
        { 0, 10, 0 },
        { 178392349402574, 10, -16 },
        { 0, 10, 0 },
        { 0, 10, 0 },
        { 0, 10, 0 },
        { 0, 10, 0 },
        { 0, 10, 0 },
        { 0, 10, 0 },
        { 561027421800585, 10, -16 },
        { 0, 10, 0 },
        { 131345340672406, 10, -16 },
        { 177051795591087, 10, -16 },
        { 230741549041829, 10, -16 },
        { 353894799781447, 10, -16 },
        { 21762927146351, 10, -15 },
        { 744595333143586, 10, -17 },
        { 162899097998786, 10, -15 },
        { 240841264380396, 10, -16 },
        { 171929590960431, 10, -15 },
        { 335310912520896, 10, -16 },
        { 151403738648087, 10, -16 },
        { 208127726897728, 10, -16 },
        { 1802166131514, 10, -14 },
        { 201442813034857, 10, -16 },
        { 339965765962189, 10, -16 },
        { 47982273894217, 10, -15 },
        { 169347037035229, 10, -15 },
        { 562789800414859, 10, -17 },
        { 0, 10, 0 },
        { 208437370430358, 10, -16 },
        { 0, 10, 0 },
        { 0, 10, 0 },
        { 0, 10, 0 },
        { 0, 10, 0 },
        { 0, 10, 0 },
        { 0, 10, 0 },
        { 886397553870494, 10, -16 },
        { 0, 10, 0 },
        { 125101559343662, 10, -16 },
        { 320217727465824, 10, -16 },
        { 555595791248076, 10, -16 },
        { 221120268902412, 10, -16 },
        { 133195370574503, 10, -15 },
        { 107927444535893, 10, -16 },
        { 625561832139479, 10, -16 },
        { 374598385275333, 10, -16 },
        { 897866798700819, 10, -16 },
        { 207368921230327, 10, -16 },
        { 307439503478637, 10, -16 },
        { 285375845421325, 10, -16 },
        { 292983858697229, 10, -16 },
        { 28195024237236, 10, -15 },
        { 709671109997084, 10, -16 },
        { 111235710398256, 10, -15 },
        { 108399650240589, 10, -15 },
        { 554082842197414, 10, -17 },
        { 0, 10, 0 },
        { 17849333037708, 10, -15 },
        { 0, 10, 0 },
        { 0, 10, 0 },
        { 0, 10, 0 },
        { 0, 10, 0 },
        { 0, 10, 0 },
        { 0, 10, 0 },
        { 674710523939022, 10, -16 },
        { 0, 10, 0 },
        { 970212441431969, 10, -17 },
        { 724768560894123, 10, -16 },
        { 580613880208847, 10, -16 },
        { 146787177548913, 10, -16 },
        { 645543449629416, 10, -16 },
        { 234929407613586, 10, -16 },
        { 18696811050937, 10, -15 },
        { 53771084242913, 10, -15 },
        { 312847896670703, 10, -16 },
        { 115014265491468, 10, -16 },
        { 236371132105123, 10, -15 },
        { 301438908433378, 10, -16 },
        { 42140946809425, 10, -15 },
        { 42511469205641, 10, -15 },
        { 146238283822019, 10, -15 },
        { 689348699411196, 10, -16 },
        { 276977654519553, 10, -16 },
        { 413773957483777, 10, -17 },
        { 0, 10, 0 },
        { 163306321909914, 10, -16 },
        { 0, 10, 0 },
        { 0, 10, 0 },
        { 0, 10, 0 },
        { 0, 10, 0 },
        { 0, 10, 0 },
        { 0, 10, 0 },
        { 494400052078828, 10, -16 },
        { 0, 10, 0 },
        { 595660211785546, 10, -17 },
        { 169776498443132, 10, -15 },
        { 193647058367102, 10, -15 },
        { 157605535037549, 10, -16 },
        { 391790784540896, 10, -16 },
        { 948893374325723, 10, -16 },
        { 170591622399458, 10, -16 },
        { 575436964355754, 10, -16 },
        { 314153281885299, 10, -16 },
        { 10671630460191, 10, -15 },
        { 535218417280687, 10, -16 },
        { 31094161030795, 10, -15 },
        { 59338419339377, 10, -15 },
        { 425379943124512, 10, -16 },
        { 626550284344334, 10, -16 },
        { 395036143338412, 10, -16 },
        { 242071557093753, 10, -16 },
        { 464919682602991, 10, -17 },
        { 0, 10, 0 },
        { 259261189942279, 10, -16 },
        { 0, 10, 0 },
        { 0, 10, 0 },
        { 0, 10, 0 },
        { 0, 10, 0 },
        { 0, 10, 0 },
        { 0, 10, 0 },
        { 4928032792255, 10, -14 },
        { 0, 10, 0 },
        { 125574691350735, 10, -16 },
        { 18153542190687, 10, -15 },
        { 20770646461294, 10, -15 },
        { 364062275705718, 10, -16 },
        { 202526102244187, 10, -16 },
        { 71627479924235, 10, -16 },
        { 206938503490649, 10, -15 },
        { 227285430090647, 10, -16 },
        { 152558500160834, 10, -15 },
        { 330888595719246, 10, -16 },
        { 14689150679899, 10, -15 },
        { 199796214819001, 10, -16 },
        { 163004130753135, 10, -16 },
        { 181639326173311, 10, -16 },
        { 314990337402685, 10, -16 },
        { 45470798744201, 10, -15 },
        { 155444416795606, 10, -15 },
        { 542868602186086, 10, -17 },
        { 0, 10, 0 },
        { 202384753810572, 10, -16 },
        { 0, 10, 0 },
        { 0, 10, 0 },
        { 0, 10, 0 },
        { 0, 10, 0 },
        { 0, 10, 0 },
        { 0, 10, 0 },
        { 543394397309428, 10, -16 },
        { 0, 10, 0 },
        { 12906650893962, 10, -15 },
        { 204334986853357, 10, -16 },
        { 248092574550474, 10, -16 },
        { 342317997412471, 10, -16 },
        { 235752179256402, 10, -16 },
        { 795130339127483, 10, -17 },
        { 169221970679423, 10, -15 },
        { 261130062866274, 10, -16 },
        { 153522069770111, 10, -15 },
        { 317356566626365, 10, -16 },
        { 18615304934729, 10, -15 },
        { 22220357928871, 10, -15 },
        { 19160967563337, 10, -15 },
        { 210686716082734, 10, -16 },
        { 429386564085557, 10, -16 },
        { 767796767235386, 10, -16 },
        { 14339563374374, 10, -14 },
        { 561249015218698, 10, -17 },
        { 0, 10, 0 },
        { 202401473462556, 10, -16 },
        { 0, 10, 0 },
        { 0, 10, 0 },
        { 0, 10, 0 },
        { 0, 10, 0 },
        { 0, 10, 0 },
        { 0, 10, 0 },
        { 564788715850432, 10, -16 },
        { 0, 10, 0 },
        { 647153729177247, 10, -17 },
        { 384710729671266, 10, -16 },
        { 754180289384201, 10, -16 },
        { 136964269066262, 10, -16 },
        { 401864013679649, 10, -16 },
        { 180629134394802, 10, -16 },
        { 196903706202065, 10, -16 },
        { 225689806686775, 10, -15 },
        { 398776166808619, 10, -16 },
        { 139927201500786, 10, -16 },
        { 409864994741848, 10, -16 },
        { 329566145088231, 10, -16 },
        { 642252235825062, 10, -16 },
        { 180494997900823, 10, -15 },
        { 626097774780682, 10, -16 },
        { 441593083517787, 10, -16 },
        { 286403245982852, 10, -16 },
        { 491979877542056, 10, -17 },
        { 0, 10, 0 },
        { 173375859455404, 10, -16 },
        { 0, 10, 0 },
        { 0, 10, 0 },
        { 0, 10, 0 },
        { 0, 10, 0 },
        { 0, 10, 0 },
        { 0, 10, 0 },
        { 114661293575462, 10, -15 },
        { 0, 10, 0 },
        { 141852533335501, 10, -16 },
        { 488995608656133, 10, -16 },
        { 597018840632837, 10, -16 },
        { 169304725569139, 10, -16 },
        { 665211541019566, 10, -16 },
        { 161673950268736, 10, -16 },
        { 227405820403198, 10, -16 },
        { 534192889586103, 10, -16 },
        { 386023316169353, 10, -16 },
        { 133980509059989, 10, -16 },
        { 551450121886622, 10, -16 },
        { 392279495251141, 10, -16 },
        { 410865575731942, 10, -16 },
        { 392669598396203, 10, -16 },
        { 275105412954804, 10, -15 },
        { 940751480759182, 10, -16 },
        { 36331150705679, 10, -15 },
        { 511398571691058, 10, -17 },
        { 0, 10, 0 },
        { 178929509397208, 10, -16 },
        { 0, 10, 0 },
        { 0, 10, 0 },
        { 0, 10, 0 },
        { 0, 10, 0 },
        { 0, 10, 0 },
        { 0, 10, 0 },
        { 58687825603571, 10, -15 },
        { 0, 10, 0 },
        { 728531132486092, 10, -17 },
        { 320216788139207, 10, -16 },
        { 42631334756841, 10, -15 },
        { 11051603180133, 10, -15 },
        { 351142080506288, 10, -16 },
        { 103683556313285, 10, -16 },
        { 197217837780392, 10, -16 },
        { 403071238351061, 10, -16 },
        { 333740281832853, 10, -16 },
        { 948035347143062, 10, -17 },
        { 223666837159416, 10, -16 },
        { 668904079175011, 10, -15 },
        { 272646015291823, 10, -16 },
        { 246260261783807, 10, -16 },
        { 536352365285221, 10, -16 },
        { 401213410758998, 10, -16 },
        { 28455894069857, 10, -15 },
        { 373746902200153, 10, -17 },
        { 0, 10, 0 },
        { 116568055265009, 10, -16 },
        { 0, 10, 0 },
        { 0, 10, 0 },
        { 0, 10, 0 },
        { 0, 10, 0 },
        { 0, 10, 0 },
        { 0, 10, 0 },
        { 577303974993446, 10, -16 },
        { 0, 10, 0 },
        { 549232301174042, 10, -17 },
        { 903381480594095, 10, -16 },
        { 345726344889163, 10, -15 },
        { 127258750051811, 10, -16 },
        { 354262451379965, 10, -16 },
        { 210655861474292, 10, -16 },
        { 169586720938863, 10, -16 },
        { 749848310261624, 10, -16 },
        { 33556666305074, 10, -15 },
        { 111983786981023, 10, -16 },
        { 408014163643394, 10, -16 },
        { 352623963581481, 10, -16 },
        { 809145288027232, 10, -16 },
        { 491726116301535, 10, -16 },
        { 675189253776348, 10, -16 },
        { 432129041972785, 10, -16 },
        { 275684075903254, 10, -16 },
        { 496741425707743, 10, -17 },
        { 0, 10, 0 },
        { 159318203842135, 10, -16 },
        { 0, 10, 0 },
        { 0, 10, 0 },
        { 0, 10, 0 },
        { 0, 10, 0 },
        { 0, 10, 0 },
        { 0, 10, 0 },
        { 424132878163055, 10, -16 },
        { 0, 10, 0 },
        { 579027873453191, 10, -17 },
        { 398146697681948, 10, -15 },
        { 106014842331444, 10, -15 },
        { 115029833289222, 10, -16 },
        { 466898395230075, 10, -16 },
        { 148888080211994, 10, -16 },
        { 173939691999168, 10, -16 },
        { 449394507167126, 10, -16 },
        { 257929805265998, 10, -16 },
        { 775394715517711, 10, -17 },
        { 695685794999408, 10, -16 },
        { 310829677669258, 10, -16 },
        { 381677101648125, 10, -16 },
        { 293349996691079, 10, -16 },
        { 648989891407773, 10, -16 },
        { 404937382712164, 10, -16 },
        { 216264751064644, 10, -16 },
        { 308019564009661, 10, -17 },
        { 0, 10, 0 },
        { 110928198733689, 10, -16 },
        { 0, 10, 0 },
        { 0, 10, 0 },
        { 0, 10, 0 },
        { 0, 10, 0 },
        { 0, 10, 0 },
        { 0, 10, 0 },
        { 603966548726693, 10, -16 },
        { 0, 10, 0 },
        { 670711327796811, 10, -17 },
        { 419734393840052, 10, -16 },
        { 821893798316009, 10, -16 },
        { 132394379925793, 10, -16 },
        { 433530984491924, 10, -16 },
        { 170930517064776, 10, -16 },
        { 203402231015934, 10, -16 },
        { 275134381023062, 10, -15 },
        { 385474857853585, 10, -16 },
        { 139971400031982, 10, -16 },
        { 420852745351925, 10, -16 },
        { 365432347950448, 10, -16 },
        { 661421244864693, 10, -16 },
        { 106303811345643, 10, -15 },
        { 662182766710092, 10, -16 },
        { 462198414142647, 10, -16 },
        { 293463686982969, 10, -16 },
        { 476410291149176, 10, -17 },
        { 0, 10, 0 },
        { 170802291693833, 10, -16 },
        { 0, 10, 0 },
        { 0, 10, 0 },
        { 0, 10, 0 },
        { 0, 10, 0 },
        { 0, 10, 0 },
        { 0, 10, 0 },
        { 477125025761185, 10, -16 },
        { 0, 10, 0 },
        { 593357296752383, 10, -17 },
        { 306766103565262, 10, -16 },
        { 603448269119582, 10, -16 },
        { 146474606087346, 10, -16 },
        { 331199181961902, 10, -16 },
        { 201200802400238, 10, -16 },
        { 181998782367686, 10, -16 },
        { 119020924795868, 10, -15 },
        { 426456917229709, 10, -16 },
        { 139337204045756, 10, -16 },
        { 38439238077128, 10, -15 },
        { 24997351680237, 10, -15 },
        { 598069863221578, 10, -16 },
        { 34337233843482, 10, -14 },
        { 544981216515275, 10, -16 },
        { 394977295486617, 10, -16 },
        { 26995399654175, 10, -15 },
        { 524292187819476, 10, -17 },
        { 0, 10, 0 },
        { 178392349402574, 10, -16 },
        { 0, 10, 0 },
        { 0, 10, 0 },
        { 0, 10, 0 },
        { 0, 10, 0 },
        { 0, 10, 0 },
        { 0, 10, 0 },
        { 580529241241163, 10, -16 },
        { 0, 10, 0 },
        { 682268369021184, 10, -17 },
        { 780233637895558, 10, -16 },
        { 291461873848694, 10, -15 },
        { 167928399060701, 10, -16 },
        { 333319525264955, 10, -16 },
        { 188733603557583, 10, -16 },
        { 317214049801862, 10, -16 },
        { 667000060797782, 10, -16 },
        { 674742298443804, 10, -16 },
        { 155176024765313, 10, -16 },
        { 365234176473475, 10, -16 },
        { 329040194244402, 10, -16 },
        { 70759236596788, 10, -15 },
        { 448027761625001, 10, -16 },
        { 621281765285752, 10, -16 },
        { 439592049625164, 10, -16 },
        { 495780156728206, 10, -16 },
        { 519639397785535, 10, -17 },
        { 0, 10, 0 },
        { 169112933990428, 10, -16 },
        { 0, 10, 0 },
        { 0, 10, 0 },
        { 0, 10, 0 },
        { 0, 10, 0 },
        { 0, 10, 0 },
        { 0, 10, 0 },
        { 422101475639369, 10, -16 },
        { 0, 10, 0 },
        { 833064495301722, 10, -17 },
        { 184808599176247, 10, -16 },
        { 311487845131543, 10, -16 },
        { 106432521044768, 10, -15 },
        { 256391897604595, 10, -16 },
        { 394045555336044, 10, -16 },
        { 323069027883582, 10, -16 },
        { 304668188197679, 10, -16 },
        { 622094622247829, 10, -16 },
        { 15835829386837, 10, -15 },
        { 217357454961107, 10, -16 },
        { 188511628963454, 10, -16 },
        { 25970478914243, 10, -15 },
        { 284207252955311, 10, -16 },
        { 395635413620069, 10, -16 },
        { 333668460904228, 10, -16 },
        { 422434523819923, 10, -16 },
        { 27967218422245, 10, -15 },
        { 0, 10, 0 },
        { 318475544180349, 10, -15 },
        { 0, 10, 0 },
        { 0, 10, 0 },
        { 0, 10, 0 },
        { 0, 10, 0 },
        { 0, 10, 0 },
        { 0, 10, 0 },
        { 477125025761185, 10, -16 },
        { 0, 10, 0 },
        { 593357296752383, 10, -17 },
        { 306766103565262, 10, -16 },
        { 603448269119582, 10, -16 },
        { 146474606087346, 10, -16 },
        { 331199181961902, 10, -16 },
        { 201200802400238, 10, -16 },
        { 181998782367686, 10, -16 },
        { 119020924795868, 10, -15 },
        { 426456917229709, 10, -16 },
        { 139337204045756, 10, -16 },
        { 38439238077128, 10, -15 },
        { 24997351680237, 10, -15 },
        { 598069863221578, 10, -16 },
        { 34337233843482, 10, -14 },
        { 544981216515275, 10, -16 },
        { 394977295486617, 10, -16 },
        { 26995399654175, 10, -15 },
        { 524292187819476, 10, -17 },
        { 0, 10, 0 },
        { 178392349402574, 10, -16 },
        { 0, 10, 0 },
        { 0, 10, 0 },
        { 0, 10, 0 },
        { 0, 10, 0 },
        { 0, 10, 0 },
        { 0, 10, 0 },
        { 823606872059819, 10, -16 },
        { 0, 10, 0 },
        { 807991057677277, 10, -17 },
        { 339711166383456, 10, -16 },
        { 302487932320875, 10, -16 },
        { 131147335390754, 10, -16 },
        { 508029666798772, 10, -15 },
        { 108235156116788, 10, -16 },
        { 14119059341894, 10, -15 },
        { 337723114319115, 10, -16 },
        { 256196048018004, 10, -16 },
        { 885700094387768, 10, -17 },
        { 386946006244668, 10, -16 },
        { 24799829792684, 10, -15 },
        { 229323839094933, 10, -16 },
        { 23043869877321, 10, -15 },
        { 642362515146344, 10, -16 },
        { 337827557904948, 10, -16 },
        { 216695920340246, 10, -16 },
        { 559977984402952, 10, -17 },
        { 0, 10, 0 },
        { 111972538388344, 10, -16 },
        { 0, 10, 0 },
        { 0, 10, 0 },
        { 0, 10, 0 },
        { 0, 10, 0 },
        { 0, 10, 0 },
        { 0, 10, 0 },
        { 469329848041797, 10, -16 },
        { 0, 10, 0 },
        { 123509377385646, 10, -16 },
        { 153579226728835, 10, -16 },
        { 234479696929575, 10, -16 },
        { 44474941656158, 10, -15 },
        { 209660168887217, 10, -16 },
        { 836234137976959, 10, -17 },
        { 870371525646865, 10, -16 },
        { 245742462317246, 10, -16 },
        { 343101690659889, 10, -15 },
        { 446854927078996, 10, -16 },
        { 138971626164492, 10, -16 },
        { 192893660923607, 10, -16 },
        { 203319795014807, 10, -16 },
        { 24282020813483, 10, -15 },
        { 305054514776789, 10, -16 },
        { 385296721297281, 10, -16 },
        { 845618200887222, 10, -16 },
        { 754702998357758, 10, -17 },
        { 0, 10, 0 },
        { 222334664366548, 10, -16 },
        { 0, 10, 0 },
        { 0, 10, 0 },
        { 0, 10, 0 },
        { 0, 10, 0 },
        { 0, 10, 0 },
        { 0, 10, 0 },
        { 577303974993446, 10, -16 },
        { 0, 10, 0 },
        { 549232301174042, 10, -17 },
        { 903381480594095, 10, -16 },
        { 345726344889163, 10, -15 },
        { 127258750051811, 10, -16 },
        { 354262451379965, 10, -16 },
        { 210655861474292, 10, -16 },
        { 169586720938863, 10, -16 },
        { 749848310261624, 10, -16 },
        { 33556666305074, 10, -15 },
        { 111983786981023, 10, -16 },
        { 408014163643394, 10, -16 },
        { 352623963581481, 10, -16 },
        { 809145288027232, 10, -16 },
        { 491726116301535, 10, -16 },
        { 675189253776348, 10, -16 },
        { 432129041972785, 10, -16 },
        { 275684075903254, 10, -16 },
        { 496741425707743, 10, -17 },
        { 0, 10, 0 },
        { 159318203842135, 10, -16 },
        { 0, 10, 0 },
        { 0, 10, 0 },
        { 0, 10, 0 },
        { 0, 10, 0 },
        { 0, 10, 0 },
        { 0, 10, 0 },
        { 436067078940365, 10, -16 },
        { 0, 10, 0 },
        { 111311760294648, 10, -16 },
        { 155750577739733, 10, -16 },
        { 226304319542825, 10, -16 },
        { 128976105658924, 10, -15 },
        { 222774097938201, 10, -16 },
        { 102384513987898, 10, -16 },
        { 750169820612242, 10, -16 },
        { 230718578179456, 10, -16 },
        { 267839646419719, 10, -15 },
        { 377491428008709, 10, -16 },
        { 145281699621438, 10, -16 },
        { 179356640915006, 10, -16 },
        { 184273121931416, 10, -16 },
        { 227976910337612, 10, -16 },
        { 307712903686897, 10, -16 },
        { 352807427296489, 10, -16 },
        { 731164571727066, 10, -16 },
        { 109148383353072, 10, -16 },
        { 0, 10, 0 },
        { 431980287387625, 10, -16 },
        { 0, 10, 0 },
        { 0, 10, 0 },
        { 0, 10, 0 },
        { 0, 10, 0 },
        { 0, 10, 0 },
        { 0, 10, 0 },
        { 236767014793347, 10, -15 },
        { 0, 10, 0 },
        { 153918826139411, 10, -16 },
        { 351333325392087, 10, -16 },
        { 666530530603976, 10, -16 },
        { 177150548260607, 10, -16 },
        { 670984149116971, 10, -16 },
        { 130304638692215, 10, -16 },
        { 331747637520303, 10, -16 },
        { 467938886619899, 10, -16 },
        { 540619670174534, 10, -16 },
        { 162337445655714, 10, -16 },
        { 313726293910172, 10, -16 },
        { 381842831169626, 10, -16 },
        { 35860431971506, 10, -15 },
        { 33359792328484, 10, -15 },
        { 104542804457347, 10, -15 },
        { 10749159056163, 10, -14 },
        { 587358209039033, 10, -16 },
        { 554238354283631, 10, -17 },
        { 0, 10, 0 },
        { 175626778723592, 10, -16 },
        { 0, 10, 0 },
        { 0, 10, 0 },
        { 0, 10, 0 },
        { 0, 10, 0 },
        { 0, 10, 0 },
        { 0, 10, 0 },
        { 457988179114569, 10, -16 },
        { 0, 10, 0 },
        { 763792247643049, 10, -17 },
        { 831333956078834, 10, -16 },
        { 572180577680462, 10, -16 },
        { 136260979963239, 10, -16 },
        { 635514276736895, 10, -16 },
        { 268023914904551, 10, -16 },
        { 168188534992986, 10, -16 },
        { 538450458173491, 10, -16 },
        { 278905820131641, 10, -16 },
        { 106162100995079, 10, -16 },
        { 320072669768626, 10, -15 },
        { 259443241300449, 10, -16 },
        { 425547266649415, 10, -16 },
        { 439254148948539, 10, -16 },
        { 874584133840576, 10, -16 },
        { 573358874454105, 10, -16 },
        { 23708079770148, 10, -15 },
        { 368497049878662, 10, -17 },
        { 0, 10, 0 },
        { 155903803326439, 10, -16 },
        { 0, 10, 0 },
        { 0, 10, 0 },
        { 0, 10, 0 },
        { 0, 10, 0 },
        { 0, 10, 0 },
        { 0, 10, 0 },
        { 823606872059819, 10, -16 },
        { 0, 10, 0 },
        { 807991057677277, 10, -17 },
        { 339711166383456, 10, -16 },
        { 302487932320875, 10, -16 },
        { 131147335390754, 10, -16 },
        { 508029666798772, 10, -15 },
        { 108235156116788, 10, -16 },
        { 14119059341894, 10, -15 },
        { 337723114319115, 10, -16 },
        { 256196048018004, 10, -16 },
        { 885700094387768, 10, -17 },
        { 386946006244668, 10, -16 },
        { 24799829792684, 10, -15 },
        { 229323839094933, 10, -16 },
        { 23043869877321, 10, -15 },
        { 642362515146344, 10, -16 },
        { 337827557904948, 10, -16 },
        { 216695920340246, 10, -16 },
        { 559977984402952, 10, -17 },
        { 0, 10, 0 },
        { 111972538388344, 10, -16 },
        { 0, 10, 0 },
        { 0, 10, 0 },
        { 0, 10, 0 },
        { 0, 10, 0 },
        { 0, 10, 0 },
        { 0, 10, 0 },
        { 487844938169557, 10, -16 },
        { 0, 10, 0 },
        { 125197884275036, 10, -16 },
        { 175337030094845, 10, -16 },
        { 213918494913164, 10, -16 },
        { 382594225603607, 10, -16 },
        { 204287808612154, 10, -16 },
        { 743953216072446, 10, -17 },
        { 179262534710183, 10, -15 },
        { 231628716464702, 10, -16 },
        { 195765579732663, 10, -15 },
        { 357384251271436, 10, -16 },
        { 145204560245687, 10, -16 },
        { 198377862735483, 10, -16 },
        { 172250028112521, 10, -16 },
        { 195622872311667, 10, -16 },
        { 312968513306885, 10, -16 },
        { 439321139056751, 10, -16 },
        { 139508028506026, 10, -15 },
        { 591223400810108, 10, -17 },
        { 0, 10, 0 },
        { 207048041662037, 10, -16 },
        { 0, 10, 0 },
        { 0, 10, 0 },
        { 0, 10, 0 },
        { 0, 10, 0 },
        { 0, 10, 0 },
        { 0, 10, 0 },
        { 602927505390803, 10, -16 },
        { 0, 10, 0 },
        { 673759167098545, 10, -17 },
        { 425178728030615, 10, -16 },
        { 854790340637032, 10, -16 },
        { 132105262456973, 10, -16 },
        { 430461640601914, 10, -16 },
        { 17845833176701, 10, -15 },
        { 202875846984179, 10, -16 },
        { 258634238493415, 10, -15 },
        { 389478765502558, 10, -16 },
        { 144699163817176, 10, -16 },
        { 423388065684451, 10, -16 },
        { 362732925109525, 10, -16 },
        { 837563904010364, 10, -16 },
        { 103341453014999, 10, -15 },
        { 664520107129543, 10, -16 },
        { 462290909632355, 10, -16 },
        { 294148772606831, 10, -16 },
        { 49404162935546, 10, -16 },
        { 0, 10, 0 },
        { 173080185237065, 10, -16 },
        { 0, 10, 0 },
        { 0, 10, 0 },
        { 0, 10, 0 },
        { 0, 10, 0 },
        { 0, 10, 0 },
        { 0, 10, 0 },
        { 241526088075123, 10, -15 },
        { 0, 10, 0 },
        { 161068720462741, 10, -16 },
        { 261379291386545, 10, -16 },
        { 412503605130339, 10, -16 },
        { 208718916741499, 10, -16 },
        { 633771823767976, 10, -16 },
        { 111281955631381, 10, -16 },
        { 576246127894663, 10, -16 },
        { 39496026845368, 10, -15 },
        { 718380147481071, 10, -16 },
        { 195604811553529, 10, -16 },
        { 236869092858739, 10, -16 },
        { 347814082102815, 10, -16 },
        { 288638647418051, 10, -16 },
        { 28700330087503, 10, -15 },
        { 870707286570534, 10, -16 },
        { 574057921977494, 10, -16 },
        { 109041750470206, 10, -15 },
        { 53832172948506, 10, -16 },
        { 0, 10, 0 },
        { 184550052209073, 10, -16 },
        { 0, 10, 0 },
        { 0, 10, 0 },
        { 0, 10, 0 },
        { 0, 10, 0 },
        { 0, 10, 0 },
        { 0, 10, 0 },
        { 51688009732446, 10, -15 },
        { 0, 10, 0 },
        { 124612005166492, 10, -16 },
        { 169398314482172, 10, -16 },
        { 248719127531326, 10, -16 },
        { 40117754636609, 10, -15 },
        { 229084455801853, 10, -16 },
        { 898765508489606, 10, -17 },
        { 115333695150085, 10, -15 },
        { 267533273388365, 10, -16 },
        { 244982057794042, 10, -15 },
        { 625077165857876, 10, -16 },
        { 159097359218328, 10, -16 },
        { 203697165253634, 10, -16 },
        { 229498788776365, 10, -16 },
        { 243105457781921, 10, -16 },
        { 341709250725638, 10, -16 },
        { 433932182703121, 10, -16 },
        { 112924804854028, 10, -15 },
        { 697554669722392, 10, -17 },
        { 0, 10, 0 },
        { 218194930864624, 10, -16 },
        { 0, 10, 0 },
        { 0, 10, 0 },
        { 0, 10, 0 },
        { 0, 10, 0 },
        { 0, 10, 0 },
        { 0, 10, 0 },
        { 469329848041797, 10, -16 },
        { 0, 10, 0 },
        { 123509377385646, 10, -16 },
        { 153579226728835, 10, -16 },
        { 234479696929575, 10, -16 },
        { 44474941656158, 10, -15 },
        { 209660168887217, 10, -16 },
        { 836234137976959, 10, -17 },
        { 870371525646865, 10, -16 },
        { 245742462317246, 10, -16 },
        { 343101690659889, 10, -15 },
        { 446854927078996, 10, -16 },
        { 138971626164492, 10, -16 },
        { 192893660923607, 10, -16 },
        { 203319795014807, 10, -16 },
        { 24282020813483, 10, -15 },
        { 305054514776789, 10, -16 },
        { 385296721297281, 10, -16 },
        { 845618200887222, 10, -16 },
        { 754702998357758, 10, -17 },
        { 0, 10, 0 },
        { 222334664366548, 10, -16 },
        { 0, 10, 0 },
        { 0, 10, 0 },
        { 0, 10, 0 },
        { 0, 10, 0 },
        { 0, 10, 0 },
        { 0, 10, 0 },
        { 4928032792255, 10, -14 },
        { 0, 10, 0 },
        { 125574691350735, 10, -16 },
        { 18153542190687, 10, -15 },
        { 20770646461294, 10, -15 },
        { 364062275705718, 10, -16 },
        { 202526102244187, 10, -16 },
        { 71627479924235, 10, -16 },
        { 206938503490649, 10, -15 },
        { 227285430090647, 10, -16 },
        { 152558500160834, 10, -15 },
        { 330888595719246, 10, -16 },
        { 14689150679899, 10, -15 },
        { 199796214819001, 10, -16 },
        { 163004130753135, 10, -16 },
        { 181639326173311, 10, -16 },
        { 314990337402685, 10, -16 },
        { 45470798744201, 10, -15 },
        { 155444416795606, 10, -15 },
        { 542868602186086, 10, -17 },
        { 0, 10, 0 },
        { 202384753810572, 10, -16 },
        { 0, 10, 0 },
        { 0, 10, 0 },
        { 0, 10, 0 },
        { 0, 10, 0 },
        { 0, 10, 0 },
        { 0, 10, 0 },
        { 111533669653433, 10, -15 },
        { 0, 10, 0 },
        { 386173144346479, 10, -16 },
        { 467129214871185, 10, -16 },
        { 569153881442703, 10, -16 },
        { 16932825722449, 10, -15 },
        { 641508448263197, 10, -16 },
        { 156094335937726, 10, -16 },
        { 234720302820469, 10, -16 },
        { 511907109611676, 10, -16 },
        { 399035724120766, 10, -16 },
        { 134211639272558, 10, -16 },
        { 526532304657535, 10, -16 },
        { 379280783839643, 10, -16 },
        { 393840655361945, 10, -16 },
        { 377028325667325, 10, -16 },
        { 259959934275483, 10, -15 },
        { 906826685865738, 10, -16 },
        { 3716469921921, 10, -14 },
        { 517313146239566, 10, -17 },
        { 0, 10, 0 },
        { 176322736164506, 10, -16 },
        { 0, 10, 0 },
        { 0, 10, 0 },
        { 0, 10, 0 },
        { 0, 10, 0 },
        { 0, 10, 0 },
        { 0, 10, 0 },
        { 424132878163055, 10, -16 },
        { 0, 10, 0 },
        { 579027873453191, 10, -17 },
        { 398146697681948, 10, -15 },
        { 106014842331444, 10, -15 },
        { 115029833289222, 10, -16 },
        { 466898395230075, 10, -16 },
        { 148888080211994, 10, -16 },
        { 173939691999168, 10, -16 },
        { 449394507167126, 10, -16 },
        { 257929805265998, 10, -16 },
        { 775394715517711, 10, -17 },
        { 695685794999408, 10, -16 },
        { 310829677669258, 10, -16 },
        { 381677101648125, 10, -16 },
        { 293349996691079, 10, -16 },
        { 648989891407773, 10, -16 },
        { 404937382712164, 10, -16 },
        { 216264751064644, 10, -16 },
        { 308019564009661, 10, -17 },
        { 0, 10, 0 },
        { 110928198733689, 10, -16 },
        { 0, 10, 0 },
        { 0, 10, 0 },
        { 0, 10, 0 },
        { 0, 10, 0 },
        { 0, 10, 0 },
        { 0, 10, 0 },
        { 58687825603571, 10, -15 },
        { 0, 10, 0 },
        { 728531132486092, 10, -17 },
        { 320216788139207, 10, -16 },
        { 42631334756841, 10, -15 },
        { 11051603180133, 10, -15 },
        { 351142080506288, 10, -16 },
        { 103683556313285, 10, -16 },
        { 197217837780392, 10, -16 },
        { 403071238351061, 10, -16 },
        { 333740281832853, 10, -16 },
        { 948035347143062, 10, -17 },
        { 223666837159416, 10, -16 },
        { 668904079175011, 10, -15 },
        { 272646015291823, 10, -16 },
        { 246260261783807, 10, -16 },
        { 536352365285221, 10, -16 },
        { 401213410758998, 10, -16 },
        { 28455894069857, 10, -15 },
        { 373746902200153, 10, -17 },
        { 0, 10, 0 },
        { 116568055265009, 10, -16 },
        { 0, 10, 0 },
        { 0, 10, 0 },
        { 0, 10, 0 },
        { 0, 10, 0 },
        { 0, 10, 0 },
        { 0, 10, 0 },
        { 766557678609019, 10, -16 },
        { 0, 10, 0 },
        { 142228154669382, 10, -16 },
        { 371827673028236, 10, -16 },
        { 465653402393011, 10, -16 },
        { 185313662369487, 10, -16 },
        { 426345290216269, 10, -16 },
        { 122312853707836, 10, -16 },
        { 400058717326163, 10, -16 },
        { 454397036695583, 10, -16 },
        { 594180239191476, 10, -16 },
        { 17763997984967, 10, -15 },
        { 440573115340645, 10, -16 },
        { 357608356942454, 10, -16 },
        { 336642705132722, 10, -16 },
        { 346820441309785, 10, -16 },
        { 114646742929367, 10, -15 },
        { 283894942608215, 10, -15 },
        { 630371451941061, 10, -16 },
        { 571823513444201, 10, -17 },
        { 0, 10, 0 },
        { 183902986096191, 10, -16 },
        { 0, 10, 0 },
        { 0, 10, 0 },
        { 0, 10, 0 },
        { 0, 10, 0 },
        { 0, 10, 0 },
        { 0, 10, 0 },
        { 766557678609019, 10, -16 },
        { 0, 10, 0 },
        { 142228154669382, 10, -16 },
        { 371827673028236, 10, -16 },
        { 465653402393011, 10, -16 },
        { 185313662369487, 10, -16 },
        { 426345290216269, 10, -16 },
        { 122312853707836, 10, -16 },
        { 400058717326163, 10, -16 },
        { 454397036695583, 10, -16 },
        { 594180239191476, 10, -16 },
        { 17763997984967, 10, -15 },
        { 440573115340645, 10, -16 },
        { 357608356942454, 10, -16 },
        { 336642705132722, 10, -16 },
        { 346820441309785, 10, -16 },
        { 114646742929367, 10, -15 },
        { 283894942608215, 10, -15 },
        { 630371451941061, 10, -16 },
        { 571823513444201, 10, -17 },
        { 0, 10, 0 },
        { 183902986096191, 10, -16 },
        { 0, 10, 0 },
        { 0, 10, 0 },
        { 0, 10, 0 },
        { 0, 10, 0 },
        { 0, 10, 0 },
        { 0, 10, 0 },
        { 424132878163055, 10, -16 },
        { 0, 10, 0 },
        { 579027873453191, 10, -17 },
        { 398146697681948, 10, -15 },
        { 106014842331444, 10, -15 },
        { 115029833289222, 10, -16 },
        { 466898395230075, 10, -16 },
        { 148888080211994, 10, -16 },
        { 173939691999168, 10, -16 },
        { 449394507167126, 10, -16 },
        { 257929805265998, 10, -16 },
        { 775394715517711, 10, -17 },
        { 695685794999408, 10, -16 },
        { 310829677669258, 10, -16 },
        { 381677101648125, 10, -16 },
        { 293349996691079, 10, -16 },
        { 648989891407773, 10, -16 },
        { 404937382712164, 10, -16 },
        { 216264751064644, 10, -16 },
        { 308019564009661, 10, -17 },
        { 0, 10, 0 },
        { 110928198733689, 10, -16 },
        { 0, 10, 0 },
        { 0, 10, 0 },
        { 0, 10, 0 },
        { 0, 10, 0 },
        { 0, 10, 0 },
        { 0, 10, 0 },
        { 603966548726693, 10, -16 },
        { 0, 10, 0 },
        { 670711327796811, 10, -17 },
        { 419734393840052, 10, -16 },
        { 821893798316009, 10, -16 },
        { 132394379925793, 10, -16 },
        { 433530984491924, 10, -16 },
        { 170930517064776, 10, -16 },
        { 203402231015934, 10, -16 },
        { 275134381023062, 10, -15 },
        { 385474857853585, 10, -16 },
        { 139971400031982, 10, -16 },
        { 420852745351925, 10, -16 },
        { 365432347950448, 10, -16 },
        { 661421244864693, 10, -16 },
        { 106303811345643, 10, -15 },
        { 662182766710092, 10, -16 },
        { 462198414142647, 10, -16 },
        { 293463686982969, 10, -16 },
        { 476410291149176, 10, -17 },
        { 0, 10, 0 },
        { 170802291693833, 10, -16 },
        { 0, 10, 0 },
        { 0, 10, 0 },
        { 0, 10, 0 },
        { 0, 10, 0 },
        { 0, 10, 0 },
        { 0, 10, 0 },
        { 114661293575462, 10, -15 },
        { 0, 10, 0 },
        { 141852533335501, 10, -16 },
        { 488995608656133, 10, -16 },
        { 597018840632837, 10, -16 },
        { 169304725569139, 10, -16 },
        { 665211541019566, 10, -16 },
        { 161673950268736, 10, -16 },
        { 227405820403198, 10, -16 },
        { 534192889586103, 10, -16 },
        { 386023316169353, 10, -16 },
        { 133980509059989, 10, -16 },
        { 551450121886622, 10, -16 },
        { 392279495251141, 10, -16 },
        { 410865575731942, 10, -16 },
        { 392669598396203, 10, -16 },
        { 275105412954804, 10, -15 },
        { 940751480759182, 10, -16 },
        { 36331150705679, 10, -15 },
        { 511398571691058, 10, -17 },
        { 0, 10, 0 },
        { 178929509397208, 10, -16 },
        { 0, 10, 0 },
        { 0, 10, 0 },
        { 0, 10, 0 },
        { 0, 10, 0 },
        { 0, 10, 0 },
        { 0, 10, 0 },
        { 114661293575462, 10, -15 },
        { 0, 10, 0 },
        { 141852533335501, 10, -16 },
        { 488995608656133, 10, -16 },
        { 597018840632837, 10, -16 },
        { 169304725569139, 10, -16 },
        { 665211541019566, 10, -16 },
        { 161673950268736, 10, -16 },
        { 227405820403198, 10, -16 },
        { 534192889586103, 10, -16 },
        { 386023316169353, 10, -16 },
        { 133980509059989, 10, -16 },
        { 551450121886622, 10, -16 },
        { 392279495251141, 10, -16 },
        { 410865575731942, 10, -16 },
        { 392669598396203, 10, -16 },
        { 275105412954804, 10, -15 },
        { 940751480759182, 10, -16 },
        { 36331150705679, 10, -15 },
        { 511398571691058, 10, -17 },
        { 0, 10, 0 },
        { 178929509397208, 10, -16 },
        { 0, 10, 0 },
        { 0, 10, 0 },
        { 0, 10, 0 },
        { 0, 10, 0 },
        { 0, 10, 0 },
        { 0, 10, 0 },
        { 305702222622277, 10, -15 },
        { 0, 10, 0 },
        { 166828670978969, 10, -16 },
        { 291673528826937, 10, -16 },
        { 465902577116082, 10, -16 },
        { 178985235720666, 10, -16 },
        { 778444396475958, 10, -16 },
        { 125009288720631, 10, -16 },
        { 324717715756943, 10, -16 },
        { 444693891751473, 10, -16 },
        { 542053689764358, 10, -16 },
        { 161951238204861, 10, -16 },
        { 2635645286599, 10, -14 },
        { 391761249720667, 10, -16 },
        { 322201075227987, 10, -16 },
        { 313766078819723, 10, -16 },
        { 104651362437898, 10, -15 },
        { 574098057590924, 10, -16 },
        { 602238048575479, 10, -16 },
        { 553151267789804, 10, -17 },
        { 0, 10, 0 },
        { 174233528781348, 10, -16 },
        { 0, 10, 0 },
        { 0, 10, 0 },
        { 0, 10, 0 },
        { 0, 10, 0 },
        { 0, 10, 0 },
        { 0, 10, 0 },
        { 270025182055832, 10, -15 },
        { 0, 10, 0 },
        { 158145826247921, 10, -16 },
        { 301819076233325, 10, -16 },
        { 453034318194215, 10, -16 },
        { 175732492536456, 10, -16 },
        { 109840585169006, 10, -15 },
        { 123538598986854, 10, -16 },
        { 315862455279995, 10, -16 },
        { 437113578181, 10, -13 },
        { 523341651070629, 10, -16 },
        { 157338232717363, 10, -16 },
        { 287103572441831, 10, -16 },
        { 377855874495894, 10, -16 },
        { 31603196976291, 10, -15 },
        { 30977159268319, 10, -15 },
        { 102223961121161, 10, -15 },
        { 726089365564403, 10, -16 },
        { 573716185354618, 10, -16 },
        { 555494153558799, 10, -17 },
        { 0, 10, 0 },
        { 17006864976142, 10, -15 },
        { 0, 10, 0 },
        { 0, 10, 0 },
        { 0, 10, 0 },
        { 0, 10, 0 },
        { 0, 10, 0 },
        { 0, 10, 0 },
        { 469329848041797, 10, -16 },
        { 0, 10, 0 },
        { 123509377385646, 10, -16 },
        { 153579226728835, 10, -16 },
        { 234479696929575, 10, -16 },
        { 44474941656158, 10, -15 },
        { 209660168887217, 10, -16 },
        { 836234137976959, 10, -17 },
        { 870371525646865, 10, -16 },
        { 245742462317246, 10, -16 },
        { 343101690659889, 10, -15 },
        { 446854927078996, 10, -16 },
        { 138971626164492, 10, -16 },
        { 192893660923607, 10, -16 },
        { 203319795014807, 10, -16 },
        { 24282020813483, 10, -15 },
        { 305054514776789, 10, -16 },
        { 385296721297281, 10, -16 },
        { 845618200887222, 10, -16 },
        { 754702998357758, 10, -17 },
        { 0, 10, 0 },
        { 222334664366548, 10, -16 },
        { 0, 10, 0 },
        { 0, 10, 0 },
        { 0, 10, 0 },
        { 0, 10, 0 },
        { 0, 10, 0 },
        { 0, 10, 0 },
        { 424132878163055, 10, -16 },
        { 0, 10, 0 },
        { 579027873453191, 10, -17 },
        { 398146697681948, 10, -15 },
        { 106014842331444, 10, -15 },
        { 115029833289222, 10, -16 },
        { 466898395230075, 10, -16 },
        { 148888080211994, 10, -16 },
        { 173939691999168, 10, -16 },
        { 449394507167126, 10, -16 },
        { 257929805265998, 10, -16 },
        { 775394715517711, 10, -17 },
        { 695685794999408, 10, -16 },
        { 310829677669258, 10, -16 },
        { 381677101648125, 10, -16 },
        { 293349996691079, 10, -16 },
        { 648989891407773, 10, -16 },
        { 404937382712164, 10, -16 },
        { 216264751064644, 10, -16 },
        { 308019564009661, 10, -17 },
        { 0, 10, 0 },
        { 110928198733689, 10, -16 },
        { 0, 10, 0 },
        { 0, 10, 0 },
        { 0, 10, 0 },
        { 0, 10, 0 },
        { 0, 10, 0 },
        { 0, 10, 0 },
        { 729748853788647, 10, -16 },
        { 0, 10, 0 },
        { 145269673936915, 10, -16 },
        { 180212971350314, 10, -16 },
        { 269592295929, 10, -13 },
        { 286851835754589, 10, -16 },
        { 248178183536694, 10, -16 },
        { 745263404315737, 10, -17 },
        { 12411170828932, 10, -14 },
        { 26182305111466, 10, -15 },
        { 118343302186771, 10, -15 },
        { 284172003313373, 10, -16 },
        { 165323390565232, 10, -16 },
        { 230171169367511, 10, -16 },
        { 198719065893239, 10, -16 },
        { 215114054814878, 10, -16 },
        { 401802314762864, 10, -16 },
        { 572061877640109, 10, -16 },
        { 239018233836183, 10, -15 },
        { 497238612779873, 10, -17 },
        { 0, 10, 0 },
        { 21129026973374, 10, -15 },
        { 0, 10, 0 },
        { 0, 10, 0 },
        { 0, 10, 0 },
        { 0, 10, 0 },
        { 0, 10, 0 },
        { 0, 10, 0 },
        { 444103212843422, 10, -16 },
        { 0, 10, 0 },
        { 687810594996188, 10, -17 },
        { 400454722124928, 10, -16 },
        { 599880288843343, 10, -16 },
        { 241361241856799, 10, -16 },
        { 384406863503609, 10, -16 },
        { 27737994143082, 10, -14 },
        { 167289311362324, 10, -16 },
        { 453330393704168, 10, -16 },
        { 337080738259179, 10, -16 },
        { 128613688439774, 10, -16 },
        { 760628785382525, 10, -16 },
        { 246353718629874, 10, -16 },
        { 490648024867664, 10, -16 },
        { 466390493398916, 10, -16 },
        { 551089393463571, 10, -16 },
        { 344559395459988, 10, -16 },
        { 21944300651364, 10, -15 },
        { 570928869147128, 10, -17 },
        { 0, 10, 0 },
        { 542428944602785, 10, -16 },
        { 0, 10, 0 },
        { 0, 10, 0 },
        { 0, 10, 0 },
        { 0, 10, 0 },
        { 0, 10, 0 },
        { 0, 10, 0 },
        { 498116056501123, 10, -16 },
        { 0, 10, 0 },
        { 125017618154127, 10, -16 },
        { 181878420466395, 10, -16 },
        { 215580377360477, 10, -16 },
        { 365817086917406, 10, -16 },
        { 209080745105485, 10, -16 },
        { 757928770708182, 10, -17 },
        { 197135581924591, 10, -15 },
        { 236962997909677, 10, -16 },
        { 15457872655448, 10, -14 },
        { 414083799764321, 10, -16 },
        { 151741762815707, 10, -16 },
        { 201345054899895, 10, -16 },
        { 178054037743636, 10, -16 },
        { 191734913057446, 10, -16 },
        { 323167968520148, 10, -16 },
        { 455433619993553, 10, -16 },
        { 150079884042116, 10, -15 },
        { 562606635806287, 10, -17 },
        { 0, 10, 0 },
        { 20427521766085, 10, -15 },
        { 0, 10, 0 },
        { 0, 10, 0 },
        { 0, 10, 0 },
        { 0, 10, 0 },
        { 0, 10, 0 },
        { 0, 10, 0 },
        { 823903346719656, 10, -16 },
        { 0, 10, 0 },
        { 808281911095459, 10, -17 },
        { 339833452580807, 10, -16 },
        { 302596819230251, 10, -16 },
        { 131194544639447, 10, -16 },
        { 50785257170385, 10, -14 },
        { 108274117643434, 10, -16 },
        { 141241417950128, 10, -16 },
        { 337844684875206, 10, -16 },
        { 256288271187533, 10, -16 },
        { 886018920812255, 10, -17 },
        { 387085295618602, 10, -16 },
        { 24808757014337, 10, -15 },
        { 229406389046244, 10, -16 },
        { 23052165004177, 10, -15 },
        { 642593747078266, 10, -16 },
        { 33794916605771, 10, -15 },
        { 216773924605935, 10, -16 },
        { 560179560285905, 10, -17 },
        { 0, 10, 0 },
        { 112012845264545, 10, -16 },
        { 0, 10, 0 },
        { 0, 10, 0 },
        { 0, 10, 0 },
        { 0, 10, 0 },
        { 0, 10, 0 },
        { 0, 10, 0 },
        { 114711001779819, 10, -15 },
        { 0, 10, 0 },
        { 141914029543121, 10, -16 },
        { 489207599057489, 10, -16 },
        { 59727766149217, 10, -15 },
        { 169378122908684, 10, -16 },
        { 665499924921324, 10, -16 },
        { 161744039498576, 10, -16 },
        { 227504405851174, 10, -16 },
        { 534424474007434, 10, -16 },
        { 386190665806606, 10, -16 },
        { 134038592571142, 10, -16 },
        { 551689187699477, 10, -16 },
        { 392449557080265, 10, -16 },
        { 411043695037638, 10, -16 },
        { 39283982934366, 10, -15 },
        { 274791155133818, 10, -15 },
        { 941159317313236, 10, -16 },
        { 363469010622946, 10, -16 },
        { 511620274271912, 10, -17 },
        { 0, 10, 0 },
        { 179007079293215, 10, -16 },
        { 0, 10, 0 },
        { 0, 10, 0 },
        { 0, 10, 0 },
        { 0, 10, 0 },
        { 0, 10, 0 },
        { 0, 10, 0 },
        { 469463160401944, 10, -16 },
        { 0, 10, 0 },
        { 123544460018187, 10, -16 },
        { 153622850651904, 10, -16 },
        { 234546300496203, 10, -16 },
        { 444875746891183, 10, -16 },
        { 209719722508321, 10, -16 },
        { 836471668888395, 10, -17 },
        { 870618753226303, 10, -16 },
        { 245812265053588, 10, -16 },
        { 342915099791313, 10, -15 },
        { 446981855475349, 10, -16 },
        { 139011100822997, 10, -16 },
        { 192948452046103, 10, -16 },
        { 203377547663293, 10, -16 },
        { 242889180809747, 10, -16 },
        { 305141165002655, 10, -16 },
        { 385406164188006, 10, -16 },
        { 845858397326068, 10, -16 },
        { 75491737048504, 10, -16 },
        { 0, 10, 0 },
        { 222397818156943, 10, -16 },
        { 0, 10, 0 },
        { 0, 10, 0 },
        { 0, 10, 0 },
        { 0, 10, 0 },
        { 0, 10, 0 },
        { 0, 10, 0 },
        { 114711001779819, 10, -15 },
        { 0, 10, 0 },
        { 141914029543121, 10, -16 },
        { 489207599057489, 10, -16 },
        { 59727766149217, 10, -15 },
        { 169378122908684, 10, -16 },
        { 665499924921324, 10, -16 },
        { 161744039498576, 10, -16 },
        { 227504405851174, 10, -16 },
        { 534424474007434, 10, -16 },
        { 386190665806606, 10, -16 },
        { 134038592571142, 10, -16 },
        { 551689187699477, 10, -16 },
        { 392449557080265, 10, -16 },
        { 411043695037638, 10, -16 },
        { 39283982934366, 10, -15 },
        { 274791155133818, 10, -15 },
        { 941159317313236, 10, -16 },
        { 363469010622946, 10, -16 },
        { 511620274271912, 10, -17 },
        { 0, 10, 0 },
        { 179007079293215, 10, -16 },
        { 0, 10, 0 },
        { 0, 10, 0 },
        { 0, 10, 0 },
        { 0, 10, 0 },
        { 0, 10, 0 },
        { 0, 10, 0 },
        { 424324889043721, 10, -16 },
        { 0, 10, 0 },
        { 579290007462686, 10, -17 },
        { 397874230281849, 10, -15 },
        { 106062836731991, 10, -15 },
        { 115081908902148, 10, -16 },
        { 467109766657911, 10, -16 },
        { 148955483926429, 10, -16 },
        { 174018436928324, 10, -16 },
        { 449597954340242, 10, -16 },
        { 258046573693085, 10, -16 },
        { 775745747540588, 10, -17 },
        { 696000741680135, 10, -16 },
        { 310970394607791, 10, -16 },
        { 381849892205497, 10, -16 },
        { 293482800333777, 10, -16 },
        { 649283698200427, 10, -16 },
        { 405120703523807, 10, -16 },
        { 216362657139478, 10, -16 },
        { 308159008770472, 10, -17 },
        { 0, 10, 0 },
        { 110978417479337, 10, -16 },
        { 0, 10, 0 },
        { 0, 10, 0 },
        { 0, 10, 0 },
        { 0, 10, 0 },
        { 0, 10, 0 },
        { 0, 10, 0 },
        { 587203515093596, 10, -16 },
        { 0, 10, 0 },
        { 72893489825413, 10, -16 },
        { 320394258355147, 10, -16 },
        { 42654961850939, 10, -15 },
        { 11057728188176, 10, -15 },
        { 351336690105664, 10, -16 },
        { 103741019706242, 10, -16 },
        { 197327139645736, 10, -16 },
        { 403294628074396, 10, -16 },
        { 333925247025431, 10, -16 },
        { 948560766309103, 10, -17 },
        { 223790797561743, 10, -16 },
        { 668720579537446, 10, -15 },
        { 272797120883414, 10, -16 },
        { 246396743890477, 10, -16 },
        { 536649621936381, 10, -16 },
        { 401435770839053, 10, -16 },
        { 284716648659314, 10, -16 },
        { 373954039820345, 10, -17 },
        { 0, 10, 0 },
        { 116632659491601, 10, -16 },
        { 0, 10, 0 },
        { 0, 10, 0 },
        { 0, 10, 0 },
        { 0, 10, 0 },
        { 0, 10, 0 },
        { 0, 10, 0 },
        { 755158769316331, 10, -16 },
        { 0, 10, 0 },
        { 821726189875225, 10, -17 },
        { 354056322849779, 10, -16 },
        { 627021002692302, 10, -16 },
        { 147896882564873, 10, -16 },
        { 724926439741837, 10, -16 },
        { 349038983725, 10, -13 },
        { 330867435099353, 10, -16 },
        { 416646277475865, 10, -16 },
        { 428887882284623, 10, -16 },
        { 120158110392211, 10, -16 },
        { 273099262194338, 10, -16 },
        { 433813358004605, 10, -15 },
        { 320992813812768, 10, -16 },
        { 280951684652041, 10, -16 },
        { 572884773190964, 10, -16 },
        { 408659479492667, 10, -16 },
        { 386430775548425, 10, -16 },
        { 439130099005344, 10, -17 },
        { 0, 10, 0 },
        { 167729994891617, 10, -16 },
        { 0, 10, 0 },
        { 0, 10, 0 },
        { 0, 10, 0 },
        { 0, 10, 0 },
        { 0, 10, 0 },
        { 0, 10, 0 },
        { 45822094566493, 10, -15 },
        { 0, 10, 0 },
        { 764180435143914, 10, -17 },
        { 831756470776764, 10, -16 },
        { 572471381035928, 10, -16 },
        { 136330232838534, 10, -16 },
        { 635837268623252, 10, -16 },
        { 268160134582114, 10, -16 },
        { 168274014633915, 10, -16 },
        { 538724118633313, 10, -16 },
        { 27904757039636, 10, -15 },
        { 106216056505624, 10, -16 },
        { 31972710552402, 10, -14 },
        { 259575099961973, 10, -16 },
        { 425763545526885, 10, -16 },
        { 439477394171112, 10, -16 },
        { 875028629880251, 10, -16 },
        { 573650276663619, 10, -16 },
        { 237201290941163, 10, -16 },
        { 368684333723595, 10, -17 },
        { 0, 10, 0 },
        { 155983039411874, 10, -16 },
        { 0, 10, 0 },
        { 0, 10, 0 },
        { 0, 10, 0 },
        { 0, 10, 0 },
        { 0, 10, 0 },
        { 0, 10, 0 },
        { 492992691921933, 10, -16 },
        { 0, 10, 0 },
        { 125622956940465, 10, -16 },
        { 181605196429912, 10, -16 },
        { 207786298175717, 10, -16 },
        { 364202205816206, 10, -16 },
        { 202603944695204, 10, -16 },
        { 716550104920764, 10, -17 },
        { 206633684259885, 10, -15 },
        { 227372788978033, 10, -16 },
        { 152617137183146, 10, -15 },
        { 331015775272988, 10, -16 },
        { 14694796566921, 10, -15 },
        { 19987300801698, 10, -15 },
        { 16306678263318, 10, -15 },
        { 18170914063275, 10, -15 },
        { 315111406339669, 10, -16 },
        { 454882757922691, 10, -16 },
        { 155504163041972, 10, -15 },
        { 543077257870988, 10, -17 },
        { 0, 10, 0 },
        { 202462541933241, 10, -16 },
        { 0, 10, 0 },
        { 0, 10, 0 },
        { 0, 10, 0 },
        { 0, 10, 0 },
        { 0, 10, 0 },
        { 0, 10, 0 },
        { 228647309431557, 10, -15 },
        { 0, 10, 0 },
        { 148739345249643, 10, -16 },
        { 340765847997861, 10, -16 },
        { 491055488374668, 10, -16 },
        { 16783094622104, 10, -15 },
        { 696300813786351, 10, -16 },
        { 13064905790843, 10, -15 },
        { 28594679253556, 10, -15 },
        { 460096717960742, 10, -16 },
        { 479398910419166, 10, -16 },
        { 146798620614148, 10, -16 },
        { 323910567863404, 10, -16 },
        { 123953766186405, 10, -15 },
        { 336144116472411, 10, -16 },
        { 323056298716163, 10, -16 },
        { 136182482293983, 10, -15 },
        { 63485296459513, 10, -15 },
        { 506102528005405, 10, -16 },
        { 520343720400867, 10, -17 },
        { 0, 10, 0 },
        { 16779224599643, 10, -15 },
        { 0, 10, 0 },
        { 0, 10, 0 },
        { 0, 10, 0 },
        { 0, 10, 0 },
        { 0, 10, 0 },
        { 0, 10, 0 },
        { 823903346719656, 10, -16 },
        { 0, 10, 0 },
        { 808281911095459, 10, -17 },
        { 339833452580807, 10, -16 },
        { 302596819230251, 10, -16 },
        { 131194544639447, 10, -16 },
        { 50785257170385, 10, -14 },
        { 108274117643434, 10, -16 },
        { 141241417950128, 10, -16 },
        { 337844684875206, 10, -16 },
        { 256288271187533, 10, -16 },
        { 886018920812255, 10, -17 },
        { 387085295618602, 10, -16 },
        { 24808757014337, 10, -15 },
        { 229406389046244, 10, -16 },
        { 23052165004177, 10, -15 },
        { 642593747078266, 10, -16 },
        { 33794916605771, 10, -15 },
        { 216773924605935, 10, -16 },
        { 560179560285905, 10, -17 },
        { 0, 10, 0 },
        { 112012845264545, 10, -16 },
        { 0, 10, 0 },
        { 0, 10, 0 },
        { 0, 10, 0 },
        { 0, 10, 0 },
        { 0, 10, 0 },
        { 0, 10, 0 },
        { 473416804212368, 10, -16 },
        { 0, 10, 0 },
        { 123935261080804, 10, -16 },
        { 158119809424755, 10, -16 },
        { 230438909419299, 10, -16 },
        { 432360414665126, 10, -16 },
        { 208702124675556, 10, -16 },
        { 817956256707094, 10, -17 },
        { 105832889010245, 10, -15 },
        { 243024617483328, 10, -16 },
        { 312685886703347, 10, -15 },
        { 428893928116551, 10, -16 },
        { 140334929716079, 10, -16 },
        { 194139717490347, 10, -16 },
        { 197114338485558, 10, -16 },
        { 233350144132843, 10, -16 },
        { 306870229860154, 10, -16 },
        { 396573554113103, 10, -16 },
        { 958286160979388, 10, -16 },
        { 721844204308202, 10, -17 },
        { 0, 10, 0 },
        { 219362088156966, 10, -16 },
        { 0, 10, 0 },
        { 0, 10, 0 },
        { 0, 10, 0 },
        { 0, 10, 0 },
        { 0, 10, 0 },
        { 0, 10, 0 },
        { 170941662882453, 10, -15 },
        { 0, 10, 0 },
        { 149401075373264, 10, -16 },
        { 431348452469975, 10, -16 },
        { 55904984640307, 10, -15 },
        { 172371768624285, 10, -16 },
        { 699461243483176, 10, -16 },
        { 151049983067547, 10, -16 },
        { 256414374991566, 10, -16 },
        { 508432096061765, 10, -16 },
        { 432562225216235, 10, -16 },
        { 142403356218861, 10, -16 },
        { 4671448622384, 10, -14 },
        { 392611348896512, 10, -16 },
        { 385198705849744, 10, -16 },
        { 369861782400879, 10, -16 },
        { 224148276070853, 10, -15 },
        { 833674299075131, 10, -16 },
        { 434294159814981, 10, -16 },
        { 524356476352075, 10, -17 },
        { 0, 10, 0 },
        { 177764358116045, 10, -16 },
        { 0, 10, 0 },
        { 0, 10, 0 },
        { 0, 10, 0 },
        { 0, 10, 0 },
        { 0, 10, 0 },
        { 0, 10, 0 },
        { 442989749290464, 10, -16 },
        { 0, 10, 0 },
        { 681317843744698, 10, -17 },
        { 362832682098027, 10, -16 },
        { 602442365951884, 10, -16 },
        { 250615786979042, 10, -16 },
        { 36251616393363, 10, -15 },
        { 299210901344876, 10, -15 },
        { 167248972562739, 10, -16 },
        { 445983999317643, 10, -16 },
        { 342249967622006, 10, -16 },
        { 130608322997833, 10, -16 },
        { 546584902290517, 10, -16 },
        { 245264524127767, 10, -16 },
        { 496458678389087, 10, -16 },
        { 46887264408216, 10, -15 },
        { 522901023833921, 10, -16 },
        { 324612119830188, 10, -16 },
        { 217949540312581, 10, -16 },
        { 588778212597018, 10, -17 },
        { 0, 10, 0 },
        { 576385023836291, 10, -16 },
        { 0, 10, 0 },
        { 0, 10, 0 },
        { 0, 10, 0 },
        { 0, 10, 0 },
        { 0, 10, 0 },
        { 0, 10, 0 },
        { 362137234499257, 10, -16 },
        { 0, 10, 0 },
        { 843396844300832, 10, -17 },
        { 160052159950295, 10, -16 },
        { 207794568224957, 10, -16 },
        { 31479435173616, 10, -14 },
        { 250797428364192, 10, -16 },
        { 143091226070748, 10, -16 },
        { 485360072021866, 10, -16 },
        { 197230375356547, 10, -16 },
        { 103928698769319, 10, -15 },
        { 224838254108508, 10, -16 },
        { 158657341555303, 10, -16 },
        { 149263875235949, 10, -16 },
        { 142126241037155, 10, -16 },
        { 194891144202621, 10, -16 },
        { 312646162577664, 10, -16 },
        { 280804880022301, 10, -16 },
        { 478970068862805, 10, -16 },
        { 182433578966019, 10, -16 },
        { 0, 10, 0 },
        { 888884194903735, 10, -16 },
        { 0, 10, 0 },
        { 0, 10, 0 },
        { 0, 10, 0 },
        { 0, 10, 0 },
        { 0, 10, 0 },
        { 0, 10, 0 },
        { 675243439333417, 10, -16 },
        { 0, 10, 0 },
        { 378892150638678, 10, -15 },
        { 161170008954024, 10, -16 },
        { 179405733797506, 10, -16 },
        { 168719656372003, 10, -16 },
        { 309103464427828, 10, -16 },
        { 778194314994505, 10, -17 },
        { 334906978277481, 10, -16 },
        { 199881961726053, 10, -16 },
        { 577369377000345, 10, -16 },
        { 136677235548098, 10, -16 },
        { 177908878341894, 10, -16 },
        { 196839047956463, 10, -16 },
        { 1554579306201, 10, -14 },
        { 157935501780342, 10, -16 },
        { 524028405647134, 10, -16 },
        { 431138193546311, 10, -16 },
        { 485243150324853, 10, -16 },
        { 596516597769427, 10, -17 },
        { 0, 10, 0 },
        { 139182031398845, 10, -16 },
        { 0, 10, 0 },
        { 0, 10, 0 },
        { 0, 10, 0 },
        { 0, 10, 0 },
        { 0, 10, 0 },
        { 0, 10, 0 },
        { 577563150506047, 10, -16 },
        { 0, 10, 0 },
        { 549478874157011, 10, -17 },
        { 903787045718275, 10, -16 },
        { 345432614519566, 10, -15 },
        { 127315881741885, 10, -16 },
        { 35442149437362, 10, -15 },
        { 210750433559788, 10, -16 },
        { 169662855397023, 10, -16 },
        { 750184948027175, 10, -16 },
        { 335717312735612, 10, -16 },
        { 112034061111553, 10, -16 },
        { 408197337992769, 10, -16 },
        { 352782270990534, 10, -16 },
        { 809508546646395, 10, -16 },
        { 491946872391519, 10, -16 },
        { 675492374018942, 10, -16 },
        { 432323042483459, 10, -16 },
        { 275807841830362, 10, -16 },
        { 496964433376519, 10, -17 },
        { 0, 10, 0 },
        { 159389728340382, 10, -16 },
        { 0, 10, 0 },
        { 0, 10, 0 },
        { 0, 10, 0 },
        { 0, 10, 0 },
        { 0, 10, 0 },
        { 0, 10, 0 },
        { 442989749290464, 10, -16 },
        { 0, 10, 0 },
        { 681317843744698, 10, -17 },
        { 362832682098027, 10, -16 },
        { 602442365951884, 10, -16 },
        { 250615786979042, 10, -16 },
        { 36251616393363, 10, -15 },
        { 299210901344876, 10, -15 },
        { 167248972562739, 10, -16 },
        { 445983999317643, 10, -16 },
        { 342249967622006, 10, -16 },
        { 130608322997833, 10, -16 },
        { 546584902290517, 10, -16 },
        { 245264524127767, 10, -16 },
        { 496458678389087, 10, -16 },
        { 46887264408216, 10, -15 },
        { 522901023833921, 10, -16 },
        { 324612119830188, 10, -16 },
        { 217949540312581, 10, -16 },
        { 588778212597018, 10, -17 },
        { 0, 10, 0 },
        { 576385023836291, 10, -16 },
        { 0, 10, 0 },
        { 0, 10, 0 },
        { 0, 10, 0 },
        { 0, 10, 0 },
        { 0, 10, 0 },
        { 0, 10, 0 },
        { 562583375632046, 10, -16 },
        { 0, 10, 0 },
        { 11730300147689, 10, -15 },
        { 185233927465679, 10, -16 },
        { 313941216481336, 10, -16 },
        { 386026263743512, 10, -16 },
        { 290801704597805, 10, -16 },
        { 128033047324559, 10, -16 },
        { 757385201473792, 10, -16 },
        { 358005918995094, 10, -16 },
        { 179280602371998, 10, -15 },
        { 14815814229363, 10, -14 },
        { 21222904459183, 10, -15 },
        { 219836909108181, 10, -16 },
        { 367317925369518, 10, -16 },
        { 31830503426538, 10, -15 },
        { 424788054141675, 10, -16 },
        { 462151722664582, 10, -16 },
        { 814664289116749, 10, -16 },
        { 809054370038027, 10, -17 },
        { 0, 10, 0 },
        { 227069235631525, 10, -16 },
        { 0, 10, 0 },
        { 0, 10, 0 },
        { 0, 10, 0 },
        { 0, 10, 0 },
        { 0, 10, 0 },
        { 0, 10, 0 },
        { 469463160401944, 10, -16 },
        { 0, 10, 0 },
        { 123544460018187, 10, -16 },
        { 153622850651904, 10, -16 },
        { 234546300496203, 10, -16 },
        { 444875746891183, 10, -16 },
        { 209719722508321, 10, -16 },
        { 836471668888395, 10, -17 },
        { 870618753226303, 10, -16 },
        { 245812265053588, 10, -16 },
        { 342915099791313, 10, -15 },
        { 446981855475349, 10, -16 },
        { 139011100822997, 10, -16 },
        { 192948452046103, 10, -16 },
        { 203377547663293, 10, -16 },
        { 242889180809747, 10, -16 },
        { 305141165002655, 10, -16 },
        { 385406164188006, 10, -16 },
        { 845858397326068, 10, -16 },
        { 75491737048504, 10, -16 },
        { 0, 10, 0 },
        { 222397818156943, 10, -16 },
        { 0, 10, 0 },
        { 0, 10, 0 },
        { 0, 10, 0 },
        { 0, 10, 0 },
        { 0, 10, 0 },
        { 0, 10, 0 },
        { 362137234499257, 10, -16 },
        { 0, 10, 0 },
        { 843396844300832, 10, -17 },
        { 160052159950295, 10, -16 },
        { 207794568224957, 10, -16 },
        { 31479435173616, 10, -14 },
        { 250797428364192, 10, -16 },
        { 143091226070748, 10, -16 },
        { 485360072021866, 10, -16 },
        { 197230375356547, 10, -16 },
        { 103928698769319, 10, -15 },
        { 224838254108508, 10, -16 },
        { 158657341555303, 10, -16 },
        { 149263875235949, 10, -16 },
        { 142126241037155, 10, -16 },
        { 194891144202621, 10, -16 },
        { 312646162577664, 10, -16 },
        { 280804880022301, 10, -16 },
        { 478970068862805, 10, -16 },
        { 182433578966019, 10, -16 },
        { 0, 10, 0 },
        { 888884194903735, 10, -16 },
        { 0, 10, 0 },
        { 0, 10, 0 },
        { 0, 10, 0 },
        { 0, 10, 0 },
        { 0, 10, 0 },
        { 0, 10, 0 },
        { 469463160401944, 10, -16 },
        { 0, 10, 0 },
        { 123544460018187, 10, -16 },
        { 153622850651904, 10, -16 },
        { 234546300496203, 10, -16 },
        { 444875746891183, 10, -16 },
        { 209719722508321, 10, -16 },
        { 836471668888395, 10, -17 },
        { 870618753226303, 10, -16 },
        { 245812265053588, 10, -16 },
        { 342915099791313, 10, -15 },
        { 446981855475349, 10, -16 },
        { 139011100822997, 10, -16 },
        { 192948452046103, 10, -16 },
        { 203377547663293, 10, -16 },
        { 242889180809747, 10, -16 },
        { 305141165002655, 10, -16 },
        { 385406164188006, 10, -16 },
        { 845858397326068, 10, -16 },
        { 75491737048504, 10, -16 },
        { 0, 10, 0 },
        { 222397818156943, 10, -16 },
        { 0, 10, 0 },
        { 0, 10, 0 },
        { 0, 10, 0 },
        { 0, 10, 0 },
        { 0, 10, 0 },
        { 0, 10, 0 },
        { 823903346719656, 10, -16 },
        { 0, 10, 0 },
        { 808281911095459, 10, -17 },
        { 339833452580807, 10, -16 },
        { 302596819230251, 10, -16 },
        { 131194544639447, 10, -16 },
        { 50785257170385, 10, -14 },
        { 108274117643434, 10, -16 },
        { 141241417950128, 10, -16 },
        { 337844684875206, 10, -16 },
        { 256288271187533, 10, -16 },
        { 886018920812255, 10, -17 },
        { 387085295618602, 10, -16 },
        { 24808757014337, 10, -15 },
        { 229406389046244, 10, -16 },
        { 23052165004177, 10, -15 },
        { 642593747078266, 10, -16 },
        { 33794916605771, 10, -15 },
        { 216773924605935, 10, -16 },
        { 560179560285905, 10, -17 },
        { 0, 10, 0 },
        { 112012845264545, 10, -16 },
        { 0, 10, 0 },
        { 0, 10, 0 },
        { 0, 10, 0 },
        { 0, 10, 0 },
        { 0, 10, 0 },
        { 0, 10, 0 },
        { 766916703405077, 10, -16 },
        { 0, 10, 0 },
        { 142294768618532, 10, -16 },
        { 372001822160392, 10, -16 },
        { 465871495724398, 10, -16 },
        { 185400455838127, 10, -16 },
        { 426544973208353, 10, -16 },
        { 122370140130741, 10, -16 },
        { 400246088744397, 10, -16 },
        { 454609857997856, 10, -16 },
        { 594458529325604, 10, -16 },
        { 177723179273949, 10, -16 },
        { 440779462073967, 10, -16 },
        { 357775846318665, 10, -16 },
        { 33680037504058, 10, -15 },
        { 346982878060057, 10, -16 },
        { 114700438854211, 10, -15 },
        { 283559547791413, 10, -15 },
        { 630666692584118, 10, -16 },
        { 572091332586875, 10, -17 },
        { 0, 10, 0 },
        { 183989118860783, 10, -16 },
        { 0, 10, 0 },
        { 0, 10, 0 },
        { 0, 10, 0 },
        { 0, 10, 0 },
        { 0, 10, 0 },
        { 0, 10, 0 },
        { 596866579379508, 10, -16 },
        { 0, 10, 0 },
        { 635580085607404, 10, -17 },
        { 563734942899954, 10, -16 },
        { 160033364932856, 10, -15 },
        { 13104828989885, 10, -15 },
        { 410601327257329, 10, -16 },
        { 182940753667058, 10, -16 },
        { 19364525201029, 10, -15 },
        { 21523040304989, 10, -14 },
        { 371188588042195, 10, -16 },
        { 131858035157144, 10, -16 },
        { 417607829218991, 10, -16 },
        { 362122283952752, 10, -16 },
        { 706117415615567, 10, -16 },
        { 895020684696762, 10, -16 },
        { 666925628866195, 10, -16 },
        { 453898500654204, 10, -16 },
        { 288583033400179, 10, -16 },
        { 483077085888913, 10, -17 },
        { 0, 10, 0 },
        { 167624741708366, 10, -16 },
        { 0, 10, 0 },
        { 0, 10, 0 },
        { 0, 10, 0 },
        { 0, 10, 0 },
        { 0, 10, 0 },
        { 0, 10, 0 },
        { 604225544415685, 10, -16 },
        { 0, 10, 0 },
        { 670998945286262, 10, -17 },
        { 419914386256446, 10, -16 },
        { 822246246561731, 10, -16 },
        { 132451153887397, 10, -16 },
        { 433716893225222, 10, -16 },
        { 1710038162684, 10, -14 },
        { 203489454887977, 10, -16 },
        { 27482354084357, 10, -14 },
        { 385640158939563, 10, -16 },
        { 140031423205893, 10, -16 },
        { 421033217344912, 10, -16 },
        { 365589054315953, 10, -16 },
        { 661704878538427, 10, -16 },
        { 106349397030678, 10, -15 },
        { 662466726943095, 10, -16 },
        { 462396616173826, 10, -16 },
        { 293589531419163, 10, -16 },
        { 476614587582247, 10, -17 },
        { 0, 10, 0 },
        { 170875535911269, 10, -16 },
        { 0, 10, 0 },
        { 0, 10, 0 },
        { 0, 10, 0 },
        { 0, 10, 0 },
        { 0, 10, 0 },
        { 0, 10, 0 },
        { 41819088980296, 10, -15 },
        { 0, 10, 0 },
        { 834532663952682, 10, -17 },
        { 18320334597956, 10, -15 },
        { 304358511723385, 10, -16 },
        { 121428236100089, 10, -15 },
        { 256217361432846, 10, -16 },
        { 376475894945264, 10, -16 },
        { 334938037386784, 10, -16 },
        { 297265557953676, 10, -16 },
        { 652422852874059, 10, -16 },
        { 163243062688208, 10, -16 },
        { 213357562085166, 10, -16 },
        { 185875111852057, 10, -16 },
        { 251538797525982, 10, -16 },
        { 278080358306331, 10, -16 },
        { 39005790037523, 10, -15 },
        { 330187227947234, 10, -16 },
        { 426840959727517, 10, -16 },
        { 272975738426985, 10, -16 },
        { 0, 10, 0 },
        { 301460260930318, 10, -15 },
        { 0, 10, 0 },
        { 0, 10, 0 },
        { 0, 10, 0 },
        { 0, 10, 0 },
        { 0, 10, 0 },
        { 0, 10, 0 },
        { 587203515093596, 10, -16 },
        { 0, 10, 0 },
        { 72893489825413, 10, -16 },
        { 320394258355147, 10, -16 },
        { 42654961850939, 10, -15 },
        { 11057728188176, 10, -15 },
        { 351336690105664, 10, -16 },
        { 103741019706242, 10, -16 },
        { 197327139645736, 10, -16 },
        { 403294628074396, 10, -16 },
        { 333925247025431, 10, -16 },
        { 948560766309103, 10, -17 },
        { 223790797561743, 10, -16 },
        { 668720579537446, 10, -15 },
        { 272797120883414, 10, -16 },
        { 246396743890477, 10, -16 },
        { 536649621936381, 10, -16 },
        { 401435770839053, 10, -16 },
        { 284716648659314, 10, -16 },
        { 373954039820345, 10, -17 },
        { 0, 10, 0 },
        { 116632659491601, 10, -16 },
        { 0, 10, 0 },
        { 0, 10, 0 },
        { 0, 10, 0 },
        { 0, 10, 0 },
        { 0, 10, 0 },
        { 0, 10, 0 },
        { 604225544415685, 10, -16 },
        { 0, 10, 0 },
        { 670998945286262, 10, -17 },
        { 419914386256446, 10, -16 },
        { 822246246561731, 10, -16 },
        { 132451153887397, 10, -16 },
        { 433716893225222, 10, -16 },
        { 1710038162684, 10, -14 },
        { 203489454887977, 10, -16 },
        { 27482354084357, 10, -14 },
        { 385640158939563, 10, -16 },
        { 140031423205893, 10, -16 },
        { 421033217344912, 10, -16 },
        { 365589054315953, 10, -16 },
        { 661704878538427, 10, -16 },
        { 106349397030678, 10, -15 },
        { 662466726943095, 10, -16 },
        { 462396616173826, 10, -16 },
        { 293589531419163, 10, -16 },
        { 476614587582247, 10, -17 },
        { 0, 10, 0 },
        { 170875535911269, 10, -16 },
        { 0, 10, 0 },
        { 0, 10, 0 },
        { 0, 10, 0 },
        { 0, 10, 0 },
        { 0, 10, 0 },
        { 0, 10, 0 },
        { 577563150506047, 10, -16 },
        { 0, 10, 0 },
        { 549478874157011, 10, -17 },
        { 903787045718275, 10, -16 },
        { 345432614519566, 10, -15 },
        { 127315881741885, 10, -16 },
        { 35442149437362, 10, -15 },
        { 210750433559788, 10, -16 },
        { 169662855397023, 10, -16 },
        { 750184948027175, 10, -16 },
        { 335717312735612, 10, -16 },
        { 112034061111553, 10, -16 },
        { 408197337992769, 10, -16 },
        { 352782270990534, 10, -16 },
        { 809508546646395, 10, -16 },
        { 491946872391519, 10, -16 },
        { 675492374018942, 10, -16 },
        { 432323042483459, 10, -16 },
        { 275807841830362, 10, -16 },
        { 496964433376519, 10, -17 },
        { 0, 10, 0 },
        { 159389728340382, 10, -16 },
        { 0, 10, 0 },
        { 0, 10, 0 },
        { 0, 10, 0 },
        { 0, 10, 0 },
        { 0, 10, 0 },
        { 0, 10, 0 },
        { 45822094566493, 10, -15 },
        { 0, 10, 0 },
        { 764180435143914, 10, -17 },
        { 831756470776764, 10, -16 },
        { 572471381035928, 10, -16 },
        { 136330232838534, 10, -16 },
        { 635837268623252, 10, -16 },
        { 268160134582114, 10, -16 },
        { 168274014633915, 10, -16 },
        { 538724118633313, 10, -16 },
        { 27904757039636, 10, -15 },
        { 106216056505624, 10, -16 },
        { 31972710552402, 10, -14 },
        { 259575099961973, 10, -16 },
        { 425763545526885, 10, -16 },
        { 439477394171112, 10, -16 },
        { 875028629880251, 10, -16 },
        { 573650276663619, 10, -16 },
        { 237201290941163, 10, -16 },
        { 368684333723595, 10, -17 },
        { 0, 10, 0 },
        { 155983039411874, 10, -16 },
        { 0, 10, 0 },
        { 0, 10, 0 },
        { 0, 10, 0 },
        { 0, 10, 0 },
        { 0, 10, 0 },
        { 0, 10, 0 },
        { 577563150506047, 10, -16 },
        { 0, 10, 0 },
        { 549478874157011, 10, -17 },
        { 903787045718275, 10, -16 },
        { 345432614519566, 10, -15 },
        { 127315881741885, 10, -16 },
        { 35442149437362, 10, -15 },
        { 210750433559788, 10, -16 },
        { 169662855397023, 10, -16 },
        { 750184948027175, 10, -16 },
        { 335717312735612, 10, -16 },
        { 112034061111553, 10, -16 },
        { 408197337992769, 10, -16 },
        { 352782270990534, 10, -16 },
        { 809508546646395, 10, -16 },
        { 491946872391519, 10, -16 },
        { 675492374018942, 10, -16 },
        { 432323042483459, 10, -16 },
        { 275807841830362, 10, -16 },
        { 496964433376519, 10, -17 },
        { 0, 10, 0 },
        { 159389728340382, 10, -16 },
        { 0, 10, 0 },
        { 0, 10, 0 },
        { 0, 10, 0 },
        { 0, 10, 0 },
        { 0, 10, 0 },
        { 0, 10, 0 },
        { 422359412083619, 10, -16 },
        { 0, 10, 0 },
        { 83357356173752, 10, -16 },
        { 184921531434695, 10, -16 },
        { 311678188145811, 10, -16 },
        { 106497559495508, 10, -15 },
        { 256548572760261, 10, -16 },
        { 394286347456616, 10, -16 },
        { 323266447890639, 10, -16 },
        { 304854363877403, 10, -16 },
        { 62247476987609, 10, -15 },
        { 15845506295731, 10, -15 },
        { 217490277072139, 10, -16 },
        { 188626824057717, 10, -16 },
        { 259863488729454, 10, -16 },
        { 284380925430978, 10, -16 },
        { 395877177266249, 10, -16 },
        { 333872357979531, 10, -16 },
        { 42269266378221, 10, -15 },
        { 279843085422558, 10, -16 },
        { 0, 10, 0 },
        { 318059080356011, 10, -15 },
        { 0, 10, 0 },
        { 0, 10, 0 },
        { 0, 10, 0 },
        { 0, 10, 0 },
        { 0, 10, 0 },
        { 0, 10, 0 },
        { 114711001779819, 10, -15 },
        { 0, 10, 0 },
        { 141914029543121, 10, -16 },
        { 489207599057489, 10, -16 },
        { 59727766149217, 10, -15 },
        { 169378122908684, 10, -16 },
        { 665499924921324, 10, -16 },
        { 161744039498576, 10, -16 },
        { 227504405851174, 10, -16 },
        { 534424474007434, 10, -16 },
        { 386190665806606, 10, -16 },
        { 134038592571142, 10, -16 },
        { 551689187699477, 10, -16 },
        { 392449557080265, 10, -16 },
        { 411043695037638, 10, -16 },
        { 39283982934366, 10, -15 },
        { 274791155133818, 10, -15 },
        { 941159317313236, 10, -16 },
        { 363469010622946, 10, -16 },
        { 511620274271912, 10, -17 },
        { 0, 10, 0 },
        { 179007079293215, 10, -16 },
        { 0, 10, 0 },
        { 0, 10, 0 },
        { 0, 10, 0 },
        { 0, 10, 0 },
        { 0, 10, 0 },
        { 0, 10, 0 },
        { 589154085273043, 10, -16 },
        { 0, 10, 0 },
        { 702303943736494, 10, -17 },
        { 479946788629322, 10, -16 },
        { 119404029318923, 10, -15 },
        { 12844588793725, 10, -15 },
        { 396331642292683, 10, -16 },
        { 256173158056304, 10, -16 },
        { 196396124001669, 10, -16 },
        { 890488524247852, 10, -16 },
        { 429383845650211, 10, -16 },
        { 19334876794658, 10, -15 },
        { 447798264166969, 10, -16 },
        { 332793258666085, 10, -16 },
        { 268164408671827, 10, -15 },
        { 719163472646827, 10, -16 },
        { 685692995847813, 10, -16 },
        { 461012132831982, 10, -16 },
        { 299872205484908, 10, -16 },
        { 6756928287744, 10, -15 },
        { 0, 10, 0 },
        { 196018349759637, 10, -16 },
        { 0, 10, 0 },
        { 0, 10, 0 },
        { 0, 10, 0 },
        { 0, 10, 0 },
        { 0, 10, 0 },
        { 0, 10, 0 },
        { 362137234499257, 10, -16 },
        { 0, 10, 0 },
        { 843396844300832, 10, -17 },
        { 160052159950295, 10, -16 },
        { 207794568224957, 10, -16 },
        { 31479435173616, 10, -14 },
        { 250797428364192, 10, -16 },
        { 143091226070748, 10, -16 },
        { 485360072021866, 10, -16 },
        { 197230375356547, 10, -16 },
        { 103928698769319, 10, -15 },
        { 224838254108508, 10, -16 },
        { 158657341555303, 10, -16 },
        { 149263875235949, 10, -16 },
        { 142126241037155, 10, -16 },
        { 194891144202621, 10, -16 },
        { 312646162577664, 10, -16 },
        { 280804880022301, 10, -16 },
        { 478970068862805, 10, -16 },
        { 182433578966019, 10, -16 },
        { 0, 10, 0 },
        { 888884194903735, 10, -16 },
        { 0, 10, 0 },
        { 0, 10, 0 },
        { 0, 10, 0 },
        { 0, 10, 0 },
        { 0, 10, 0 },
        { 0, 10, 0 },
        { 469463160401944, 10, -16 },
        { 0, 10, 0 },
        { 123544460018187, 10, -16 },
        { 153622850651904, 10, -16 },
        { 234546300496203, 10, -16 },
        { 444875746891183, 10, -16 },
        { 209719722508321, 10, -16 },
        { 836471668888395, 10, -17 },
        { 870618753226303, 10, -16 },
        { 245812265053588, 10, -16 },
        { 342915099791313, 10, -15 },
        { 446981855475349, 10, -16 },
        { 139011100822997, 10, -16 },
        { 192948452046103, 10, -16 },
        { 203377547663293, 10, -16 },
        { 242889180809747, 10, -16 },
        { 305141165002655, 10, -16 },
        { 385406164188006, 10, -16 },
        { 845858397326068, 10, -16 },
        { 75491737048504, 10, -16 },
        { 0, 10, 0 },
        { 222397818156943, 10, -16 },
        { 0, 10, 0 },
        { 0, 10, 0 },
        { 0, 10, 0 },
        { 0, 10, 0 },
        { 0, 10, 0 },
        { 0, 10, 0 },
        { 114711001779819, 10, -15 },
        { 0, 10, 0 },
        { 141914029543121, 10, -16 },
        { 489207599057489, 10, -16 },
        { 59727766149217, 10, -15 },
        { 169378122908684, 10, -16 },
        { 665499924921324, 10, -16 },
        { 161744039498576, 10, -16 },
        { 227504405851174, 10, -16 },
        { 534424474007434, 10, -16 },
        { 386190665806606, 10, -16 },
        { 134038592571142, 10, -16 },
        { 551689187699477, 10, -16 },
        { 392449557080265, 10, -16 },
        { 411043695037638, 10, -16 },
        { 39283982934366, 10, -15 },
        { 274791155133818, 10, -15 },
        { 941159317313236, 10, -16 },
        { 363469010622946, 10, -16 },
        { 511620274271912, 10, -17 },
        { 0, 10, 0 },
        { 179007079293215, 10, -16 },
        { 0, 10, 0 },
        { 0, 10, 0 },
        { 0, 10, 0 },
        { 0, 10, 0 },
        { 0, 10, 0 },
        { 0, 10, 0 },
        { 577563150506047, 10, -16 },
        { 0, 10, 0 },
        { 549478874157011, 10, -17 },
        { 903787045718275, 10, -16 },
        { 345432614519566, 10, -15 },
        { 127315881741885, 10, -16 },
        { 35442149437362, 10, -15 },
        { 210750433559788, 10, -16 },
        { 169662855397023, 10, -16 },
        { 750184948027175, 10, -16 },
        { 335717312735612, 10, -16 },
        { 112034061111553, 10, -16 },
        { 408197337992769, 10, -16 },
        { 352782270990534, 10, -16 },
        { 809508546646395, 10, -16 },
        { 491946872391519, 10, -16 },
        { 675492374018942, 10, -16 },
        { 432323042483459, 10, -16 },
        { 275807841830362, 10, -16 },
        { 496964433376519, 10, -17 },
        { 0, 10, 0 },
        { 159389728340382, 10, -16 },
        { 0, 10, 0 },
        { 0, 10, 0 },
        { 0, 10, 0 },
        { 0, 10, 0 },
        { 0, 10, 0 },
        { 0, 10, 0 },
        { 442989749290464, 10, -16 },
        { 0, 10, 0 },
        { 681317843744698, 10, -17 },
        { 362832682098027, 10, -16 },
        { 602442365951884, 10, -16 },
        { 250615786979042, 10, -16 },
        { 36251616393363, 10, -15 },
        { 299210901344876, 10, -15 },
        { 167248972562739, 10, -16 },
        { 445983999317643, 10, -16 },
        { 342249967622006, 10, -16 },
        { 130608322997833, 10, -16 },
        { 546584902290517, 10, -16 },
        { 245264524127767, 10, -16 },
        { 496458678389087, 10, -16 },
        { 46887264408216, 10, -15 },
        { 522901023833921, 10, -16 },
        { 324612119830188, 10, -16 },
        { 217949540312581, 10, -16 },
        { 588778212597018, 10, -17 },
        { 0, 10, 0 },
        { 576385023836291, 10, -16 },
        { 0, 10, 0 },
        { 0, 10, 0 },
        { 0, 10, 0 },
        { 0, 10, 0 },
        { 0, 10, 0 },
        { 0, 10, 0 },
        { 289361930953226, 10, -15 },
        { 0, 10, 0 },
        { 160782906561113, 10, -16 },
        { 29528444362537, 10, -15 },
        { 45450955622181, 10, -15 },
        { 175676067910432, 10, -16 },
        { 108589231421379, 10, -15 },
        { 123886965803006, 10, -16 },
        { 31180122544649, 10, -15 },
        { 437321388353815, 10, -16 },
        { 521957420299376, 10, -16 },
        { 156806343206018, 10, -16 },
        { 27254233594342, 10, -15 },
        { 381727251498203, 10, -16 },
        { 315760877072301, 10, -16 },
        { 308003160146993, 10, -16 },
        { 101827223804789, 10, -15 },
        { 557564851354356, 10, -16 },
        { 575055098453878, 10, -16 },
        { 553976963496762, 10, -17 },
        { 0, 10, 0 },
        { 169890786500362, 10, -16 },
        { 0, 10, 0 },
        { 0, 10, 0 },
        { 0, 10, 0 },
        { 0, 10, 0 },
        { 0, 10, 0 },
        { 0, 10, 0 },
        { 823903346719656, 10, -16 },
        { 0, 10, 0 },
        { 808281911095459, 10, -17 },
        { 339833452580807, 10, -16 },
        { 302596819230251, 10, -16 },
        { 131194544639447, 10, -16 },
        { 50785257170385, 10, -14 },
        { 108274117643434, 10, -16 },
        { 141241417950128, 10, -16 },
        { 337844684875206, 10, -16 },
        { 256288271187533, 10, -16 },
        { 886018920812255, 10, -17 },
        { 387085295618602, 10, -16 },
        { 24808757014337, 10, -15 },
        { 229406389046244, 10, -16 },
        { 23052165004177, 10, -15 },
        { 642593747078266, 10, -16 },
        { 33794916605771, 10, -15 },
        { 216773924605935, 10, -16 },
        { 560179560285905, 10, -17 },
        { 0, 10, 0 },
        { 112012845264545, 10, -16 },
        { 0, 10, 0 },
        { 0, 10, 0 },
        { 0, 10, 0 },
        { 0, 10, 0 },
        { 0, 10, 0 },
        { 0, 10, 0 },
        { 114711001779819, 10, -15 },
        { 0, 10, 0 },
        { 141914029543121, 10, -16 },
        { 489207599057489, 10, -16 },
        { 59727766149217, 10, -15 },
        { 169378122908684, 10, -16 },
        { 665499924921324, 10, -16 },
        { 161744039498576, 10, -16 },
        { 227504405851174, 10, -16 },
        { 534424474007434, 10, -16 },
        { 386190665806606, 10, -16 },
        { 134038592571142, 10, -16 },
        { 551689187699477, 10, -16 },
        { 392449557080265, 10, -16 },
        { 411043695037638, 10, -16 },
        { 39283982934366, 10, -15 },
        { 274791155133818, 10, -15 },
        { 941159317313236, 10, -16 },
        { 363469010622946, 10, -16 },
        { 511620274271912, 10, -17 },
        { 0, 10, 0 },
        { 179007079293215, 10, -16 },
        { 0, 10, 0 },
        { 0, 10, 0 },
        { 0, 10, 0 },
        { 0, 10, 0 },
        { 0, 10, 0 },
        { 0, 10, 0 },
        { 114711001779819, 10, -15 },
        { 0, 10, 0 },
        { 141914029543121, 10, -16 },
        { 489207599057489, 10, -16 },
        { 59727766149217, 10, -15 },
        { 169378122908684, 10, -16 },
        { 665499924921324, 10, -16 },
        { 161744039498576, 10, -16 },
        { 227504405851174, 10, -16 },
        { 534424474007434, 10, -16 },
        { 386190665806606, 10, -16 },
        { 134038592571142, 10, -16 },
        { 551689187699477, 10, -16 },
        { 392449557080265, 10, -16 },
        { 411043695037638, 10, -16 },
        { 39283982934366, 10, -15 },
        { 274791155133818, 10, -15 },
        { 941159317313236, 10, -16 },
        { 363469010622946, 10, -16 },
        { 511620274271912, 10, -17 },
        { 0, 10, 0 },
        { 179007079293215, 10, -16 },
        { 0, 10, 0 },
        { 0, 10, 0 },
        { 0, 10, 0 },
        { 0, 10, 0 },
        { 0, 10, 0 },
        { 0, 10, 0 },
        { 45822094566493, 10, -15 },
        { 0, 10, 0 },
        { 764180435143914, 10, -17 },
        { 831756470776764, 10, -16 },
        { 572471381035928, 10, -16 },
        { 136330232838534, 10, -16 },
        { 635837268623252, 10, -16 },
        { 268160134582114, 10, -16 },
        { 168274014633915, 10, -16 },
        { 538724118633313, 10, -16 },
        { 27904757039636, 10, -15 },
        { 106216056505624, 10, -16 },
        { 31972710552402, 10, -14 },
        { 259575099961973, 10, -16 },
        { 425763545526885, 10, -16 },
        { 439477394171112, 10, -16 },
        { 875028629880251, 10, -16 },
        { 573650276663619, 10, -16 },
        { 237201290941163, 10, -16 },
        { 368684333723595, 10, -17 },
        { 0, 10, 0 },
        { 155983039411874, 10, -16 },
        { 0, 10, 0 },
        { 0, 10, 0 },
        { 0, 10, 0 },
        { 0, 10, 0 },
        { 0, 10, 0 },
        { 0, 10, 0 },
        { 305452473515653, 10, -15 },
        { 0, 10, 0 },
        { 166888681701881, 10, -16 },
        { 291778448078624, 10, -16 },
        { 466070169115077, 10, -16 },
        { 17904961933844, 10, -15 },
        { 778724414357205, 10, -16 },
        { 125054256397606, 10, -16 },
        { 324834521487939, 10, -16 },
        { 444853854674883, 10, -16 },
        { 542248674436888, 10, -16 },
        { 162009494443576, 10, -16 },
        { 263659336691433, 10, -16 },
        { 391902171995396, 10, -16 },
        { 322316975686426, 10, -16 },
        { 313878945086082, 10, -16 },
        { 104689007069823, 10, -15 },
        { 57430456909315, 10, -15 },
        { 602454682445711, 10, -16 },
        { 553350244424124, 10, -17 },
        { 0, 10, 0 },
        { 174296203140355, 10, -16 },
        { 0, 10, 0 },
        { 0, 10, 0 },
        { 0, 10, 0 },
        { 0, 10, 0 },
        { 0, 10, 0 },
        { 0, 10, 0 },
        { 362137234499257, 10, -16 },
        { 0, 10, 0 },
        { 843396844300832, 10, -17 },
        { 160052159950295, 10, -16 },
        { 207794568224957, 10, -16 },
        { 31479435173616, 10, -14 },
        { 250797428364192, 10, -16 },
        { 143091226070748, 10, -16 },
        { 485360072021866, 10, -16 },
        { 197230375356547, 10, -16 },
        { 103928698769319, 10, -15 },
        { 224838254108508, 10, -16 },
        { 158657341555303, 10, -16 },
        { 149263875235949, 10, -16 },
        { 142126241037155, 10, -16 },
        { 194891144202621, 10, -16 },
        { 312646162577664, 10, -16 },
        { 280804880022301, 10, -16 },
        { 478970068862805, 10, -16 },
        { 182433578966019, 10, -16 },
        { 0, 10, 0 },
        { 888884194903735, 10, -16 },
        { 0, 10, 0 },
        { 0, 10, 0 },
        { 0, 10, 0 },
        { 0, 10, 0 },
        { 0, 10, 0 },
        { 0, 10, 0 },
        { 766916703405077, 10, -16 },
        { 0, 10, 0 },
        { 142294768618532, 10, -16 },
        { 372001822160392, 10, -16 },
        { 465871495724398, 10, -16 },
        { 185400455838127, 10, -16 },
        { 426544973208353, 10, -16 },
        { 122370140130741, 10, -16 },
        { 400246088744397, 10, -16 },
        { 454609857997856, 10, -16 },
        { 594458529325604, 10, -16 },
        { 177723179273949, 10, -16 },
        { 440779462073967, 10, -16 },
        { 357775846318665, 10, -16 },
        { 33680037504058, 10, -15 },
        { 346982878060057, 10, -16 },
        { 114700438854211, 10, -15 },
        { 283559547791413, 10, -15 },
        { 630666692584118, 10, -16 },
        { 572091332586875, 10, -17 },
        { 0, 10, 0 },
        { 183989118860783, 10, -16 },
        { 0, 10, 0 },
        { 0, 10, 0 },
        { 0, 10, 0 },
        { 0, 10, 0 },
        { 0, 10, 0 },
        { 0, 10, 0 },
        { 114711001779819, 10, -15 },
        { 0, 10, 0 },
        { 141914029543121, 10, -16 },
        { 489207599057489, 10, -16 },
        { 59727766149217, 10, -15 },
        { 169378122908684, 10, -16 },
        { 665499924921324, 10, -16 },
        { 161744039498576, 10, -16 },
        { 227504405851174, 10, -16 },
        { 534424474007434, 10, -16 },
        { 386190665806606, 10, -16 },
        { 134038592571142, 10, -16 },
        { 551689187699477, 10, -16 },
        { 392449557080265, 10, -16 },
        { 411043695037638, 10, -16 },
        { 39283982934366, 10, -15 },
        { 274791155133818, 10, -15 },
        { 941159317313236, 10, -16 },
        { 363469010622946, 10, -16 },
        { 511620274271912, 10, -17 },
        { 0, 10, 0 },
        { 179007079293215, 10, -16 },
        { 0, 10, 0 },
        { 0, 10, 0 },
        { 0, 10, 0 },
        { 0, 10, 0 },
        { 0, 10, 0 },
        { 0, 10, 0 },
        { 823903346719656, 10, -16 },
        { 0, 10, 0 },
        { 808281911095459, 10, -17 },
        { 339833452580807, 10, -16 },
        { 302596819230251, 10, -16 },
        { 131194544639447, 10, -16 },
        { 50785257170385, 10, -14 },
        { 108274117643434, 10, -16 },
        { 141241417950128, 10, -16 },
        { 337844684875206, 10, -16 },
        { 256288271187533, 10, -16 },
        { 886018920812255, 10, -17 },
        { 387085295618602, 10, -16 },
        { 24808757014337, 10, -15 },
        { 229406389046244, 10, -16 },
        { 23052165004177, 10, -15 },
        { 642593747078266, 10, -16 },
        { 33794916605771, 10, -15 },
        { 216773924605935, 10, -16 },
        { 560179560285905, 10, -17 },
        { 0, 10, 0 },
        { 112012845264545, 10, -16 },
        { 0, 10, 0 },
        { 0, 10, 0 },
        { 0, 10, 0 },
        { 0, 10, 0 },
        { 0, 10, 0 },
        { 0, 10, 0 },
        { 577563150506047, 10, -16 },
        { 0, 10, 0 },
        { 549478874157011, 10, -17 },
        { 903787045718275, 10, -16 },
        { 345432614519566, 10, -15 },
        { 127315881741885, 10, -16 },
        { 35442149437362, 10, -15 },
        { 210750433559788, 10, -16 },
        { 169662855397023, 10, -16 },
        { 750184948027175, 10, -16 },
        { 335717312735612, 10, -16 },
        { 112034061111553, 10, -16 },
        { 408197337992769, 10, -16 },
        { 352782270990534, 10, -16 },
        { 809508546646395, 10, -16 },
        { 491946872391519, 10, -16 },
        { 675492374018942, 10, -16 },
        { 432323042483459, 10, -16 },
        { 275807841830362, 10, -16 },
        { 496964433376519, 10, -17 },
        { 0, 10, 0 },
        { 159389728340382, 10, -16 },
        { 0, 10, 0 },
        { 0, 10, 0 },
        { 0, 10, 0 },
        { 0, 10, 0 },
        { 0, 10, 0 },
        { 0, 10, 0 },
        { 444188163818628, 10, -16 },
        { 0, 10, 0 },
        { 687301882953976, 10, -17 },
        { 395614264750259, 10, -16 },
        { 600541033964234, 10, -16 },
        { 242731368147376, 10, -16 },
        { 381670334635182, 10, -16 },
        { 279968240245489, 10, -15 },
        { 167372215947833, 10, -16 },
        { 452583259588624, 10, -16 },
        { 337952824827787, 10, -16 },
        { 128949429817474, 10, -16 },
        { 731905064076101, 10, -16 },
        { 246337525563532, 10, -16 },
        { 491687318392028, 10, -16 },
        { 466970029377456, 10, -16 },
        { 547595215713759, 10, -16 },
        { 342062791465617, 10, -16 },
        { 219358320277507, 10, -16 },
        { 573627100093406, 10, -17 },
        { 0, 10, 0 },
        { 54727493792646, 10, -15 },
        { 0, 10, 0 },
        { 0, 10, 0 },
        { 0, 10, 0 },
        { 0, 10, 0 },
        { 0, 10, 0 },
        { 0, 10, 0 },
        { 766916703405077, 10, -16 },
        { 0, 10, 0 },
        { 142294768618532, 10, -16 },
        { 372001822160392, 10, -16 },
        { 465871495724398, 10, -16 },
        { 185400455838127, 10, -16 },
        { 426544973208353, 10, -16 },
        { 122370140130741, 10, -16 },
        { 400246088744397, 10, -16 },
        { 454609857997856, 10, -16 },
        { 594458529325604, 10, -16 },
        { 177723179273949, 10, -16 },
        { 440779462073967, 10, -16 },
        { 357775846318665, 10, -16 },
        { 33680037504058, 10, -15 },
        { 346982878060057, 10, -16 },
        { 114700438854211, 10, -15 },
        { 283559547791413, 10, -15 },
        { 630666692584118, 10, -16 },
        { 572091332586875, 10, -17 },
        { 0, 10, 0 },
        { 183989118860783, 10, -16 },
        { 0, 10, 0 },
        { 0, 10, 0 },
        { 0, 10, 0 },
        { 0, 10, 0 },
        { 0, 10, 0 },
        { 0, 10, 0 },
        { 45822094566493, 10, -15 },
        { 0, 10, 0 },
        { 764180435143914, 10, -17 },
        { 831756470776764, 10, -16 },
        { 572471381035928, 10, -16 },
        { 136330232838534, 10, -16 },
        { 635837268623252, 10, -16 },
        { 268160134582114, 10, -16 },
        { 168274014633915, 10, -16 },
        { 538724118633313, 10, -16 },
        { 27904757039636, 10, -15 },
        { 106216056505624, 10, -16 },
        { 31972710552402, 10, -14 },
        { 259575099961973, 10, -16 },
        { 425763545526885, 10, -16 },
        { 439477394171112, 10, -16 },
        { 875028629880251, 10, -16 },
        { 573650276663619, 10, -16 },
        { 237201290941163, 10, -16 },
        { 368684333723595, 10, -17 },
        { 0, 10, 0 },
        { 155983039411874, 10, -16 },
        { 0, 10, 0 },
        { 0, 10, 0 },
        { 0, 10, 0 },
        { 0, 10, 0 },
        { 0, 10, 0 },
        { 0, 10, 0 },
        { 422359412083619, 10, -16 },
        { 0, 10, 0 },
        { 83357356173752, 10, -16 },
        { 184921531434695, 10, -16 },
        { 311678188145811, 10, -16 },
        { 106497559495508, 10, -15 },
        { 256548572760261, 10, -16 },
        { 394286347456616, 10, -16 },
        { 323266447890639, 10, -16 },
        { 304854363877403, 10, -16 },
        { 62247476987609, 10, -15 },
        { 15845506295731, 10, -15 },
        { 217490277072139, 10, -16 },
        { 188626824057717, 10, -16 },
        { 259863488729454, 10, -16 },
        { 284380925430978, 10, -16 },
        { 395877177266249, 10, -16 },
        { 333872357979531, 10, -16 },
        { 42269266378221, 10, -15 },
        { 279843085422558, 10, -16 },
        { 0, 10, 0 },
        { 318059080356011, 10, -15 },
        { 0, 10, 0 },
        { 0, 10, 0 },
        { 0, 10, 0 },
        { 0, 10, 0 },
        { 0, 10, 0 },
        { 0, 10, 0 },
        { 422359412083619, 10, -16 },
        { 0, 10, 0 },
        { 83357356173752, 10, -16 },
        { 184921531434695, 10, -16 },
        { 311678188145811, 10, -16 },
        { 106497559495508, 10, -15 },
        { 256548572760261, 10, -16 },
        { 394286347456616, 10, -16 },
        { 323266447890639, 10, -16 },
        { 304854363877403, 10, -16 },
        { 62247476987609, 10, -15 },
        { 15845506295731, 10, -15 },
        { 217490277072139, 10, -16 },
        { 188626824057717, 10, -16 },
        { 259863488729454, 10, -16 },
        { 284380925430978, 10, -16 },
        { 395877177266249, 10, -16 },
        { 333872357979531, 10, -16 },
        { 42269266378221, 10, -15 },
        { 279843085422558, 10, -16 },
        { 0, 10, 0 },
        { 318059080356011, 10, -15 },
        { 0, 10, 0 },
        { 0, 10, 0 },
        { 0, 10, 0 },
        { 0, 10, 0 },
        { 0, 10, 0 },
        { 0, 10, 0 },
        { 362137234499257, 10, -16 },
        { 0, 10, 0 },
        { 843396844300832, 10, -17 },
        { 160052159950295, 10, -16 },
        { 207794568224957, 10, -16 },
        { 31479435173616, 10, -14 },
        { 250797428364192, 10, -16 },
        { 143091226070748, 10, -16 },
        { 485360072021866, 10, -16 },
        { 197230375356547, 10, -16 },
        { 103928698769319, 10, -15 },
        { 224838254108508, 10, -16 },
        { 158657341555303, 10, -16 },
        { 149263875235949, 10, -16 },
        { 142126241037155, 10, -16 },
        { 194891144202621, 10, -16 },
        { 312646162577664, 10, -16 },
        { 280804880022301, 10, -16 },
        { 478970068862805, 10, -16 },
        { 182433578966019, 10, -16 },
        { 0, 10, 0 },
        { 888884194903735, 10, -16 },
        { 0, 10, 0 },
        { 0, 10, 0 },
        { 0, 10, 0 },
        { 0, 10, 0 },
        { 0, 10, 0 },
        { 0, 10, 0 },
        { 424324889043721, 10, -16 },
        { 0, 10, 0 },
        { 579290007462686, 10, -17 },
        { 397874230281849, 10, -15 },
        { 106062836731991, 10, -15 },
        { 115081908902148, 10, -16 },
        { 467109766657911, 10, -16 },
        { 148955483926429, 10, -16 },
        { 174018436928324, 10, -16 },
        { 449597954340242, 10, -16 },
        { 258046573693085, 10, -16 },
        { 775745747540588, 10, -17 },
        { 696000741680135, 10, -16 },
        { 310970394607791, 10, -16 },
        { 381849892205497, 10, -16 },
        { 293482800333777, 10, -16 },
        { 649283698200427, 10, -16 },
        { 405120703523807, 10, -16 },
        { 216362657139478, 10, -16 },
        { 308159008770472, 10, -17 },
        { 0, 10, 0 },
        { 110978417479337, 10, -16 },
        { 0, 10, 0 },
        { 0, 10, 0 },
        { 0, 10, 0 },
        { 0, 10, 0 },
        { 0, 10, 0 },
        { 0, 10, 0 },
        { 730014896509048, 10, -16 },
        { 0, 10, 0 },
        { 145322634539793, 10, -16 },
        { 180278671144019, 10, -16 },
        { 269690580520248, 10, -16 },
        { 286956412613244, 10, -16 },
        { 248268661238372, 10, -16 },
        { 745535103137147, 10, -17 },
        { 124156955385408, 10, -15 },
        { 261918503291694, 10, -16 },
        { 118386446309426, 10, -15 },
        { 284275603192195, 10, -16 },
        { 165383662101589, 10, -16 },
        { 230255082296923, 10, -16 },
        { 198791512407696, 10, -16 },
        { 215192478409574, 10, -16 },
        { 401948798831086, 10, -16 },
        { 572270432812721, 10, -16 },
        { 238740804610779, 10, -15 },
        { 497419889821345, 10, -17 },
        { 0, 10, 0 },
        { 211367299300642, 10, -16 },
        { 0, 10, 0 },
        { 0, 10, 0 },
        { 0, 10, 0 },
        { 0, 10, 0 },
        { 0, 10, 0 },
        { 0, 10, 0 },
        { 114711001779819, 10, -15 },
        { 0, 10, 0 },
        { 141914029543121, 10, -16 },
        { 489207599057489, 10, -16 },
        { 59727766149217, 10, -15 },
        { 169378122908684, 10, -16 },
        { 665499924921324, 10, -16 },
        { 161744039498576, 10, -16 },
        { 227504405851174, 10, -16 },
        { 534424474007434, 10, -16 },
        { 386190665806606, 10, -16 },
        { 134038592571142, 10, -16 },
        { 551689187699477, 10, -16 },
        { 392449557080265, 10, -16 },
        { 411043695037638, 10, -16 },
        { 39283982934366, 10, -15 },
        { 274791155133818, 10, -15 },
        { 941159317313236, 10, -16 },
        { 363469010622946, 10, -16 },
        { 511620274271912, 10, -17 },
        { 0, 10, 0 },
        { 179007079293215, 10, -16 },
        { 0, 10, 0 },
        { 0, 10, 0 },
        { 0, 10, 0 },
        { 0, 10, 0 },
        { 0, 10, 0 },
        { 0, 10, 0 },
        { 442989749290464, 10, -16 },
        { 0, 10, 0 },
        { 681317843744698, 10, -17 },
        { 362832682098027, 10, -16 },
        { 602442365951884, 10, -16 },
        { 250615786979042, 10, -16 },
        { 36251616393363, 10, -15 },
        { 299210901344876, 10, -15 },
        { 167248972562739, 10, -16 },
        { 445983999317643, 10, -16 },
        { 342249967622006, 10, -16 },
        { 130608322997833, 10, -16 },
        { 546584902290517, 10, -16 },
        { 245264524127767, 10, -16 },
        { 496458678389087, 10, -16 },
        { 46887264408216, 10, -15 },
        { 522901023833921, 10, -16 },
        { 324612119830188, 10, -16 },
        { 217949540312581, 10, -16 },
        { 588778212597018, 10, -17 },
        { 0, 10, 0 },
        { 576385023836291, 10, -16 },
        { 0, 10, 0 },
        { 0, 10, 0 },
        { 0, 10, 0 },
        { 0, 10, 0 },
        { 0, 10, 0 },
        { 0, 10, 0 },
        { 577563150506047, 10, -16 },
        { 0, 10, 0 },
        { 549478874157011, 10, -17 },
        { 903787045718275, 10, -16 },
        { 345432614519566, 10, -15 },
        { 127315881741885, 10, -16 },
        { 35442149437362, 10, -15 },
        { 210750433559788, 10, -16 },
        { 169662855397023, 10, -16 },
        { 750184948027175, 10, -16 },
        { 335717312735612, 10, -16 },
        { 112034061111553, 10, -16 },
        { 408197337992769, 10, -16 },
        { 352782270990534, 10, -16 },
        { 809508546646395, 10, -16 },
        { 491946872391519, 10, -16 },
        { 675492374018942, 10, -16 },
        { 432323042483459, 10, -16 },
        { 275807841830362, 10, -16 },
        { 496964433376519, 10, -17 },
        { 0, 10, 0 },
        { 159389728340382, 10, -16 },
        { 0, 10, 0 },
        { 0, 10, 0 },
        { 0, 10, 0 },
        { 0, 10, 0 },
        { 0, 10, 0 },
        { 0, 10, 0 },
        { 442989749290464, 10, -16 },
        { 0, 10, 0 },
        { 681317843744698, 10, -17 },
        { 362832682098027, 10, -16 },
        { 602442365951884, 10, -16 },
        { 250615786979042, 10, -16 },
        { 36251616393363, 10, -15 },
        { 299210901344876, 10, -15 },
        { 167248972562739, 10, -16 },
        { 445983999317643, 10, -16 },
        { 342249967622006, 10, -16 },
        { 130608322997833, 10, -16 },
        { 546584902290517, 10, -16 },
        { 245264524127767, 10, -16 },
        { 496458678389087, 10, -16 },
        { 46887264408216, 10, -15 },
        { 522901023833921, 10, -16 },
        { 324612119830188, 10, -16 },
        { 217949540312581, 10, -16 },
        { 588778212597018, 10, -17 },
        { 0, 10, 0 },
        { 576385023836291, 10, -16 },
        { 0, 10, 0 },
        { 0, 10, 0 },
        { 0, 10, 0 },
        { 0, 10, 0 },
        { 0, 10, 0 },
        { 0, 10, 0 },
        { 469463160401944, 10, -16 },
        { 0, 10, 0 },
        { 123544460018187, 10, -16 },
        { 153622850651904, 10, -16 },
        { 234546300496203, 10, -16 },
        { 444875746891183, 10, -16 },
        { 209719722508321, 10, -16 },
        { 836471668888395, 10, -17 },
        { 870618753226303, 10, -16 },
        { 245812265053588, 10, -16 },
        { 342915099791313, 10, -15 },
        { 446981855475349, 10, -16 },
        { 139011100822997, 10, -16 },
        { 192948452046103, 10, -16 },
        { 203377547663293, 10, -16 },
        { 242889180809747, 10, -16 },
        { 305141165002655, 10, -16 },
        { 385406164188006, 10, -16 },
        { 845858397326068, 10, -16 },
        { 75491737048504, 10, -16 },
        { 0, 10, 0 },
        { 222397818156943, 10, -16 },
        { 0, 10, 0 },
        { 0, 10, 0 },
        { 0, 10, 0 },
        { 0, 10, 0 },
        { 0, 10, 0 },
        { 0, 10, 0 },
        { 785074402634512, 10, -16 },
        { 0, 10, 0 },
        { 663892620834705, 10, -17 },
        { 795527995418592, 10, -16 },
        { 289245220284066, 10, -15 },
        { 131877430220529, 10, -16 },
        { 395716022425188, 10, -16 },
        { 210061797109013, 10, -16 },
        { 186367036085989, 10, -16 },
        { 744771569573252, 10, -16 },
        { 366027956275026, 10, -16 },
        { 127454533052527, 10, -16 },
        { 401996322152319, 10, -16 },
        { 353591789213167, 10, -16 },
        { 102472246419957, 10, -15 },
        { 508815892230685, 10, -16 },
        { 708318223581409, 10, -16 },
        { 448430609386062, 10, -16 },
        { 30647399734413, 10, -15 },
        { 52663941047759, 10, -16 },
        { 0, 10, 0 },
        { 165799819794638, 10, -16 },
        { 0, 10, 0 },
        { 0, 10, 0 },
        { 0, 10, 0 },
        { 0, 10, 0 },
        { 0, 10, 0 },
        { 0, 10, 0 },
        { 823903346719656, 10, -16 },
        { 0, 10, 0 },
        { 808281911095459, 10, -17 },
        { 339833452580807, 10, -16 },
        { 302596819230251, 10, -16 },
        { 131194544639447, 10, -16 },
        { 50785257170385, 10, -14 },
        { 108274117643434, 10, -16 },
        { 141241417950128, 10, -16 },
        { 337844684875206, 10, -16 },
        { 256288271187533, 10, -16 },
        { 886018920812255, 10, -17 },
        { 387085295618602, 10, -16 },
        { 24808757014337, 10, -15 },
        { 229406389046244, 10, -16 },
        { 23052165004177, 10, -15 },
        { 642593747078266, 10, -16 },
        { 33794916605771, 10, -15 },
        { 216773924605935, 10, -16 },
        { 560179560285905, 10, -17 },
        { 0, 10, 0 },
        { 112012845264545, 10, -16 },
        { 0, 10, 0 },
        { 0, 10, 0 },
        { 0, 10, 0 },
        { 0, 10, 0 },
        { 0, 10, 0 },
        { 0, 10, 0 },
        { 305452473515653, 10, -15 },
        { 0, 10, 0 },
        { 166888681701881, 10, -16 },
        { 291778448078624, 10, -16 },
        { 466070169115077, 10, -16 },
        { 17904961933844, 10, -15 },
        { 778724414357205, 10, -16 },
        { 125054256397606, 10, -16 },
        { 324834521487939, 10, -16 },
        { 444853854674883, 10, -16 },
        { 542248674436888, 10, -16 },
        { 162009494443576, 10, -16 },
        { 263659336691433, 10, -16 },
        { 391902171995396, 10, -16 },
        { 322316975686426, 10, -16 },
        { 313878945086082, 10, -16 },
        { 104689007069823, 10, -15 },
        { 57430456909315, 10, -15 },
        { 602454682445711, 10, -16 },
        { 553350244424124, 10, -17 },
        { 0, 10, 0 },
        { 174296203140355, 10, -16 },
        { 0, 10, 0 },
        { 0, 10, 0 },
        { 0, 10, 0 },
        { 0, 10, 0 },
        { 0, 10, 0 },
        { 0, 10, 0 },
        { 469463160401944, 10, -16 },
        { 0, 10, 0 },
        { 123544460018187, 10, -16 },
        { 153622850651904, 10, -16 },
        { 234546300496203, 10, -16 },
        { 444875746891183, 10, -16 },
        { 209719722508321, 10, -16 },
        { 836471668888395, 10, -17 },
        { 870618753226303, 10, -16 },
        { 245812265053588, 10, -16 },
        { 342915099791313, 10, -15 },
        { 446981855475349, 10, -16 },
        { 139011100822997, 10, -16 },
        { 192948452046103, 10, -16 },
        { 203377547663293, 10, -16 },
        { 242889180809747, 10, -16 },
        { 305141165002655, 10, -16 },
        { 385406164188006, 10, -16 },
        { 845858397326068, 10, -16 },
        { 75491737048504, 10, -16 },
        { 0, 10, 0 },
        { 222397818156943, 10, -16 },
        { 0, 10, 0 },
        { 0, 10, 0 },
        { 0, 10, 0 },
        { 0, 10, 0 },
        { 0, 10, 0 },
        { 0, 10, 0 },
        { 424324889043721, 10, -16 },
        { 0, 10, 0 },
        { 579290007462686, 10, -17 },
        { 397874230281849, 10, -15 },
        { 106062836731991, 10, -15 },
        { 115081908902148, 10, -16 },
        { 467109766657911, 10, -16 },
        { 148955483926429, 10, -16 },
        { 174018436928324, 10, -16 },
        { 449597954340242, 10, -16 },
        { 258046573693085, 10, -16 },
        { 775745747540588, 10, -17 },
        { 696000741680135, 10, -16 },
        { 310970394607791, 10, -16 },
        { 381849892205497, 10, -16 },
        { 293482800333777, 10, -16 },
        { 649283698200427, 10, -16 },
        { 405120703523807, 10, -16 },
        { 216362657139478, 10, -16 },
        { 308159008770472, 10, -17 },
        { 0, 10, 0 },
        { 110978417479337, 10, -16 },
        { 0, 10, 0 },
        { 0, 10, 0 },
        { 0, 10, 0 },
        { 0, 10, 0 },
        { 0, 10, 0 },
        { 0, 10, 0 },
        { 477346471506064, 10, -16 },
        { 0, 10, 0 },
        { 593632688822521, 10, -17 },
        { 306908481442422, 10, -16 },
        { 603728344664222, 10, -16 },
        { 146542588642231, 10, -16 },
        { 331352899846299, 10, -16 },
        { 201294184761574, 10, -16 },
        { 182083252587759, 10, -16 },
        { 119076165405613, 10, -15 },
        { 426654846628915, 10, -16 },
        { 139401873952538, 10, -16 },
        { 384570786959365, 10, -16 },
        { 250089535809212, 10, -16 },
        { 598347442512541, 10, -16 },
        { 343067580994374, 10, -15 },
        { 545234156027815, 10, -16 },
        { 395160614400292, 10, -16 },
        { 270079288992617, 10, -16 },
        { 52453552503257, 10, -16 },
        { 0, 10, 0 },
        { 17847514578625, 10, -15 },
        { 0, 10, 0 },
        { 0, 10, 0 },
        { 0, 10, 0 },
        { 0, 10, 0 },
        { 0, 10, 0 },
        { 0, 10, 0 },
        { 362137234499257, 10, -16 },
        { 0, 10, 0 },
        { 843396844300832, 10, -17 },
        { 160052159950295, 10, -16 },
        { 207794568224957, 10, -16 },
        { 31479435173616, 10, -14 },
        { 250797428364192, 10, -16 },
        { 143091226070748, 10, -16 },
        { 485360072021866, 10, -16 },
        { 197230375356547, 10, -16 },
        { 103928698769319, 10, -15 },
        { 224838254108508, 10, -16 },
        { 158657341555303, 10, -16 },
        { 149263875235949, 10, -16 },
        { 142126241037155, 10, -16 },
        { 194891144202621, 10, -16 },
        { 312646162577664, 10, -16 },
        { 280804880022301, 10, -16 },
        { 478970068862805, 10, -16 },
        { 182433578966019, 10, -16 },
        { 0, 10, 0 },
        { 888884194903735, 10, -16 },
        { 0, 10, 0 },
        { 0, 10, 0 },
        { 0, 10, 0 },
        { 0, 10, 0 },
        { 0, 10, 0 },
        { 0, 10, 0 },
        { 305452473515653, 10, -15 },
        { 0, 10, 0 },
        { 166888681701881, 10, -16 },
        { 291778448078624, 10, -16 },
        { 466070169115077, 10, -16 },
        { 17904961933844, 10, -15 },
        { 778724414357205, 10, -16 },
        { 125054256397606, 10, -16 },
        { 324834521487939, 10, -16 },
        { 444853854674883, 10, -16 },
        { 542248674436888, 10, -16 },
        { 162009494443576, 10, -16 },
        { 263659336691433, 10, -16 },
        { 391902171995396, 10, -16 },
        { 322316975686426, 10, -16 },
        { 313878945086082, 10, -16 },
        { 104689007069823, 10, -15 },
        { 57430456909315, 10, -15 },
        { 602454682445711, 10, -16 },
        { 553350244424124, 10, -17 },
        { 0, 10, 0 },
        { 174296203140355, 10, -16 },
        { 0, 10, 0 },
        { 0, 10, 0 },
        { 0, 10, 0 },
        { 0, 10, 0 },
        { 0, 10, 0 },
        { 0, 10, 0 },
        { 589154085273043, 10, -16 },
        { 0, 10, 0 },
        { 702303943736494, 10, -17 },
        { 479946788629322, 10, -16 },
        { 119404029318923, 10, -15 },
        { 12844588793725, 10, -15 },
        { 396331642292683, 10, -16 },
        { 256173158056304, 10, -16 },
        { 196396124001669, 10, -16 },
        { 890488524247852, 10, -16 },
        { 429383845650211, 10, -16 },
        { 19334876794658, 10, -15 },
        { 447798264166969, 10, -16 },
        { 332793258666085, 10, -16 },
        { 268164408671827, 10, -15 },
        { 719163472646827, 10, -16 },
        { 685692995847813, 10, -16 },
        { 461012132831982, 10, -16 },
        { 299872205484908, 10, -16 },
        { 6756928287744, 10, -15 },
        { 0, 10, 0 },
        { 196018349759637, 10, -16 },
        { 0, 10, 0 },
        { 0, 10, 0 },
        { 0, 10, 0 },
        { 0, 10, 0 },
        { 0, 10, 0 },
        { 0, 10, 0 },
        { 362137234499257, 10, -16 },
        { 0, 10, 0 },
        { 843396844300832, 10, -17 },
        { 160052159950295, 10, -16 },
        { 207794568224957, 10, -16 },
        { 31479435173616, 10, -14 },
        { 250797428364192, 10, -16 },
        { 143091226070748, 10, -16 },
        { 485360072021866, 10, -16 },
        { 197230375356547, 10, -16 },
        { 103928698769319, 10, -15 },
        { 224838254108508, 10, -16 },
        { 158657341555303, 10, -16 },
        { 149263875235949, 10, -16 },
        { 142126241037155, 10, -16 },
        { 194891144202621, 10, -16 },
        { 312646162577664, 10, -16 },
        { 280804880022301, 10, -16 },
        { 478970068862805, 10, -16 },
        { 182433578966019, 10, -16 },
        { 0, 10, 0 },
        { 888884194903735, 10, -16 },
        { 0, 10, 0 },
        { 0, 10, 0 },
        { 0, 10, 0 },
        { 0, 10, 0 },
        { 0, 10, 0 },
        { 0, 10, 0 },
        { 362137234499257, 10, -16 },
        { 0, 10, 0 },
        { 843396844300832, 10, -17 },
        { 160052159950295, 10, -16 },
        { 207794568224957, 10, -16 },
        { 31479435173616, 10, -14 },
        { 250797428364192, 10, -16 },
        { 143091226070748, 10, -16 },
        { 485360072021866, 10, -16 },
        { 197230375356547, 10, -16 },
        { 103928698769319, 10, -15 },
        { 224838254108508, 10, -16 },
        { 158657341555303, 10, -16 },
        { 149263875235949, 10, -16 },
        { 142126241037155, 10, -16 },
        { 194891144202621, 10, -16 },
        { 312646162577664, 10, -16 },
        { 280804880022301, 10, -16 },
        { 478970068862805, 10, -16 },
        { 182433578966019, 10, -16 },
        { 0, 10, 0 },
        { 888884194903735, 10, -16 },
        { 0, 10, 0 },
        { 0, 10, 0 },
        { 0, 10, 0 },
        { 0, 10, 0 },
        { 0, 10, 0 },
        { 0, 10, 0 },
        { 469463160401944, 10, -16 },
        { 0, 10, 0 },
        { 123544460018187, 10, -16 },
        { 153622850651904, 10, -16 },
        { 234546300496203, 10, -16 },
        { 444875746891183, 10, -16 },
        { 209719722508321, 10, -16 },
        { 836471668888395, 10, -17 },
        { 870618753226303, 10, -16 },
        { 245812265053588, 10, -16 },
        { 342915099791313, 10, -15 },
        { 446981855475349, 10, -16 },
        { 139011100822997, 10, -16 },
        { 192948452046103, 10, -16 },
        { 203377547663293, 10, -16 },
        { 242889180809747, 10, -16 },
        { 305141165002655, 10, -16 },
        { 385406164188006, 10, -16 },
        { 845858397326068, 10, -16 },
        { 75491737048504, 10, -16 },
        { 0, 10, 0 },
        { 222397818156943, 10, -16 },
        { 0, 10, 0 },
        { 0, 10, 0 },
        { 0, 10, 0 },
        { 0, 10, 0 },
        { 0, 10, 0 },
        { 0, 10, 0 },
        { 675243439333417, 10, -16 },
        { 0, 10, 0 },
        { 378892150638678, 10, -15 },
        { 161170008954024, 10, -16 },
        { 179405733797506, 10, -16 },
        { 168719656372003, 10, -16 },
        { 309103464427828, 10, -16 },
        { 778194314994505, 10, -17 },
        { 334906978277481, 10, -16 },
        { 199881961726053, 10, -16 },
        { 577369377000345, 10, -16 },
        { 136677235548098, 10, -16 },
        { 177908878341894, 10, -16 },
        { 196839047956463, 10, -16 },
        { 1554579306201, 10, -14 },
        { 157935501780342, 10, -16 },
        { 524028405647134, 10, -16 },
        { 431138193546311, 10, -16 },
        { 485243150324853, 10, -16 },
        { 596516597769427, 10, -17 },
        { 0, 10, 0 },
        { 139182031398845, 10, -16 },
        { 0, 10, 0 },
        { 0, 10, 0 },
        { 0, 10, 0 },
        { 0, 10, 0 },
        { 0, 10, 0 },
        { 0, 10, 0 },
        { 587203515093596, 10, -16 },
        { 0, 10, 0 },
        { 72893489825413, 10, -16 },
        { 320394258355147, 10, -16 },
        { 42654961850939, 10, -15 },
        { 11057728188176, 10, -15 },
        { 351336690105664, 10, -16 },
        { 103741019706242, 10, -16 },
        { 197327139645736, 10, -16 },
        { 403294628074396, 10, -16 },
        { 333925247025431, 10, -16 },
        { 948560766309103, 10, -17 },
        { 223790797561743, 10, -16 },
        { 668720579537446, 10, -15 },
        { 272797120883414, 10, -16 },
        { 246396743890477, 10, -16 },
        { 536649621936381, 10, -16 },
        { 401435770839053, 10, -16 },
        { 284716648659314, 10, -16 },
        { 373954039820345, 10, -17 },
        { 0, 10, 0 },
        { 116632659491601, 10, -16 },
        { 0, 10, 0 },
        { 0, 10, 0 },
        { 0, 10, 0 },
        { 0, 10, 0 },
        { 0, 10, 0 },
        { 0, 10, 0 },
        { 469463160401944, 10, -16 },
        { 0, 10, 0 },
        { 123544460018187, 10, -16 },
        { 153622850651904, 10, -16 },
        { 234546300496203, 10, -16 },
        { 444875746891183, 10, -16 },
        { 209719722508321, 10, -16 },
        { 836471668888395, 10, -17 },
        { 870618753226303, 10, -16 },
        { 245812265053588, 10, -16 },
        { 342915099791313, 10, -15 },
        { 446981855475349, 10, -16 },
        { 139011100822997, 10, -16 },
        { 192948452046103, 10, -16 },
        { 203377547663293, 10, -16 },
        { 242889180809747, 10, -16 },
        { 305141165002655, 10, -16 },
        { 385406164188006, 10, -16 },
        { 845858397326068, 10, -16 },
        { 75491737048504, 10, -16 },
        { 0, 10, 0 },
        { 222397818156943, 10, -16 },
        { 0, 10, 0 },
        { 0, 10, 0 },
        { 0, 10, 0 },
        { 0, 10, 0 },
        { 0, 10, 0 },
        { 0, 10, 0 },
        { 362137234499257, 10, -16 },
        { 0, 10, 0 },
        { 843396844300832, 10, -17 },
        { 160052159950295, 10, -16 },
        { 207794568224957, 10, -16 },
        { 31479435173616, 10, -14 },
        { 250797428364192, 10, -16 },
        { 143091226070748, 10, -16 },
        { 485360072021866, 10, -16 },
        { 197230375356547, 10, -16 },
        { 103928698769319, 10, -15 },
        { 224838254108508, 10, -16 },
        { 158657341555303, 10, -16 },
        { 149263875235949, 10, -16 },
        { 142126241037155, 10, -16 },
        { 194891144202621, 10, -16 },
        { 312646162577664, 10, -16 },
        { 280804880022301, 10, -16 },
        { 478970068862805, 10, -16 },
        { 182433578966019, 10, -16 },
        { 0, 10, 0 },
        { 888884194903735, 10, -16 },
        { 0, 10, 0 },
        { 0, 10, 0 },
        { 0, 10, 0 },
        { 0, 10, 0 },
        { 0, 10, 0 },
        { 0, 10, 0 },
        { 424324889043721, 10, -16 },
        { 0, 10, 0 },
        { 579290007462686, 10, -17 },
        { 397874230281849, 10, -15 },
        { 106062836731991, 10, -15 },
        { 115081908902148, 10, -16 },
        { 467109766657911, 10, -16 },
        { 148955483926429, 10, -16 },
        { 174018436928324, 10, -16 },
        { 449597954340242, 10, -16 },
        { 258046573693085, 10, -16 },
        { 775745747540588, 10, -17 },
        { 696000741680135, 10, -16 },
        { 310970394607791, 10, -16 },
        { 381849892205497, 10, -16 },
        { 293482800333777, 10, -16 },
        { 649283698200427, 10, -16 },
        { 405120703523807, 10, -16 },
        { 216362657139478, 10, -16 },
        { 308159008770472, 10, -17 },
        { 0, 10, 0 },
        { 110978417479337, 10, -16 },
        { 0, 10, 0 },
        { 0, 10, 0 },
        { 0, 10, 0 },
        { 0, 10, 0 },
        { 0, 10, 0 },
        { 0, 10, 0 },
        { 577563150506047, 10, -16 },
        { 0, 10, 0 },
        { 549478874157011, 10, -17 },
        { 903787045718275, 10, -16 },
        { 345432614519566, 10, -15 },
        { 127315881741885, 10, -16 },
        { 35442149437362, 10, -15 },
        { 210750433559788, 10, -16 },
        { 169662855397023, 10, -16 },
        { 750184948027175, 10, -16 },
        { 335717312735612, 10, -16 },
        { 112034061111553, 10, -16 },
        { 408197337992769, 10, -16 },
        { 352782270990534, 10, -16 },
        { 809508546646395, 10, -16 },
        { 491946872391519, 10, -16 },
        { 675492374018942, 10, -16 },
        { 432323042483459, 10, -16 },
        { 275807841830362, 10, -16 },
        { 496964433376519, 10, -17 },
        { 0, 10, 0 },
        { 159389728340382, 10, -16 },
        { 0, 10, 0 },
        { 0, 10, 0 },
        { 0, 10, 0 },
        { 0, 10, 0 },
        { 0, 10, 0 },
        { 0, 10, 0 },
        { 114711001779819, 10, -15 },
        { 0, 10, 0 },
        { 141914029543121, 10, -16 },
        { 489207599057489, 10, -16 },
        { 59727766149217, 10, -15 },
        { 169378122908684, 10, -16 },
        { 665499924921324, 10, -16 },
        { 161744039498576, 10, -16 },
        { 227504405851174, 10, -16 },
        { 534424474007434, 10, -16 },
        { 386190665806606, 10, -16 },
        { 134038592571142, 10, -16 },
        { 551689187699477, 10, -16 },
        { 392449557080265, 10, -16 },
        { 411043695037638, 10, -16 },
        { 39283982934366, 10, -15 },
        { 274791155133818, 10, -15 },
        { 941159317313236, 10, -16 },
        { 363469010622946, 10, -16 },
        { 511620274271912, 10, -17 },
        { 0, 10, 0 },
        { 179007079293215, 10, -16 },
        { 0, 10, 0 },
        { 0, 10, 0 },
        { 0, 10, 0 },
        { 0, 10, 0 },
        { 0, 10, 0 },
        { 0, 10, 0 },
        { 675243439333417, 10, -16 },
        { 0, 10, 0 },
        { 378892150638678, 10, -15 },
        { 161170008954024, 10, -16 },
        { 179405733797506, 10, -16 },
        { 168719656372003, 10, -16 },
        { 309103464427828, 10, -16 },
        { 778194314994505, 10, -17 },
        { 334906978277481, 10, -16 },
        { 199881961726053, 10, -16 },
        { 577369377000345, 10, -16 },
        { 136677235548098, 10, -16 },
        { 177908878341894, 10, -16 },
        { 196839047956463, 10, -16 },
        { 1554579306201, 10, -14 },
        { 157935501780342, 10, -16 },
        { 524028405647134, 10, -16 },
        { 431138193546311, 10, -16 },
        { 485243150324853, 10, -16 },
        { 596516597769427, 10, -17 },
        { 0, 10, 0 },
        { 139182031398845, 10, -16 },
        { 0, 10, 0 },
        { 0, 10, 0 },
        { 0, 10, 0 },
        { 0, 10, 0 },
        { 0, 10, 0 },
        { 0, 10, 0 },
        { 604225544415685, 10, -16 },
        { 0, 10, 0 },
        { 670998945286262, 10, -17 },
        { 419914386256446, 10, -16 },
        { 822246246561731, 10, -16 },
        { 132451153887397, 10, -16 },
        { 433716893225222, 10, -16 },
        { 1710038162684, 10, -14 },
        { 203489454887977, 10, -16 },
        { 27482354084357, 10, -14 },
        { 385640158939563, 10, -16 },
        { 140031423205893, 10, -16 },
        { 421033217344912, 10, -16 },
        { 365589054315953, 10, -16 },
        { 661704878538427, 10, -16 },
        { 106349397030678, 10, -15 },
        { 662466726943095, 10, -16 },
        { 462396616173826, 10, -16 },
        { 293589531419163, 10, -16 },
        { 476614587582247, 10, -17 },
        { 0, 10, 0 },
        { 170875535911269, 10, -16 },
        { 0, 10, 0 },
        { 0, 10, 0 },
        { 0, 10, 0 },
        { 0, 10, 0 },
        { 0, 10, 0 },
        { 0, 10, 0 },
        { 43395065171911, 10, -15 },
        { 0, 10, 0 },
        { 577585325841371, 10, -17 },
        { 378636396732889, 10, -15 },
        { 120943306753446, 10, -15 },
        { 115870997757553, 10, -16 },
        { 460228867394911, 10, -16 },
        { 152831552507606, 10, -16 },
        { 173792050995417, 10, -16 },
        { 468382413786249, 10, -16 },
        { 262936415577854, 10, -16 },
        { 797346423127563, 10, -17 },
        { 678300976471032, 10, -16 },
        { 313646359944599, 10, -16 },
        { 408509975247129, 10, -16 },
        { 305884479850093, 10, -16 },
        { 651076338853386, 10, -16 },
        { 406913113619567, 10, -16 },
        { 220109877395813, 10, -16 },
        { 319964483601081, 10, -17 },
        { 0, 10, 0 },
        { 114013551265111, 10, -16 },
        { 0, 10, 0 },
        { 0, 10, 0 },
        { 0, 10, 0 },
        { 0, 10, 0 },
        { 0, 10, 0 },
        { 0, 10, 0 },
        { 477346471506064, 10, -16 },
        { 0, 10, 0 },
        { 593632688822521, 10, -17 },
        { 306908481442422, 10, -16 },
        { 603728344664222, 10, -16 },
        { 146542588642231, 10, -16 },
        { 331352899846299, 10, -16 },
        { 201294184761574, 10, -16 },
        { 182083252587759, 10, -16 },
        { 119076165405613, 10, -15 },
        { 426654846628915, 10, -16 },
        { 139401873952538, 10, -16 },
        { 384570786959365, 10, -16 },
        { 250089535809212, 10, -16 },
        { 598347442512541, 10, -16 },
        { 343067580994374, 10, -15 },
        { 545234156027815, 10, -16 },
        { 395160614400292, 10, -16 },
        { 270079288992617, 10, -16 },
        { 52453552503257, 10, -16 },
        { 0, 10, 0 },
        { 17847514578625, 10, -15 },
        { 0, 10, 0 },
        { 0, 10, 0 },
        { 0, 10, 0 },
        { 0, 10, 0 },
        { 0, 10, 0 },
        { 0, 10, 0 },
        { 577563150506047, 10, -16 },
        { 0, 10, 0 },
        { 549478874157011, 10, -17 },
        { 903787045718275, 10, -16 },
        { 345432614519566, 10, -15 },
        { 127315881741885, 10, -16 },
        { 35442149437362, 10, -15 },
        { 210750433559788, 10, -16 },
        { 169662855397023, 10, -16 },
        { 750184948027175, 10, -16 },
        { 335717312735612, 10, -16 },
        { 112034061111553, 10, -16 },
        { 408197337992769, 10, -16 },
        { 352782270990534, 10, -16 },
        { 809508546646395, 10, -16 },
        { 491946872391519, 10, -16 },
        { 675492374018942, 10, -16 },
        { 432323042483459, 10, -16 },
        { 275807841830362, 10, -16 },
        { 496964433376519, 10, -17 },
        { 0, 10, 0 },
        { 159389728340382, 10, -16 },
        { 0, 10, 0 },
        { 0, 10, 0 },
        { 0, 10, 0 },
        { 0, 10, 0 },
        { 0, 10, 0 },
        { 0, 10, 0 },
        { 730014896509048, 10, -16 },
        { 0, 10, 0 },
        { 145322634539793, 10, -16 },
        { 180278671144019, 10, -16 },
        { 269690580520248, 10, -16 },
        { 286956412613244, 10, -16 },
        { 248268661238372, 10, -16 },
        { 745535103137147, 10, -17 },
        { 124156955385408, 10, -15 },
        { 261918503291694, 10, -16 },
        { 118386446309426, 10, -15 },
        { 284275603192195, 10, -16 },
        { 165383662101589, 10, -16 },
        { 230255082296923, 10, -16 },
        { 198791512407696, 10, -16 },
        { 215192478409574, 10, -16 },
        { 401948798831086, 10, -16 },
        { 572270432812721, 10, -16 },
        { 238740804610779, 10, -15 },
        { 497419889821345, 10, -17 },
        { 0, 10, 0 },
        { 211367299300642, 10, -16 },
        { 0, 10, 0 },
        { 0, 10, 0 },
        { 0, 10, 0 },
        { 0, 10, 0 },
        { 0, 10, 0 },
        { 0, 10, 0 },
        { 45822094566493, 10, -15 },
        { 0, 10, 0 },
        { 764180435143914, 10, -17 },
        { 831756470776764, 10, -16 },
        { 572471381035928, 10, -16 },
        { 136330232838534, 10, -16 },
        { 635837268623252, 10, -16 },
        { 268160134582114, 10, -16 },
        { 168274014633915, 10, -16 },
        { 538724118633313, 10, -16 },
        { 27904757039636, 10, -15 },
        { 106216056505624, 10, -16 },
        { 31972710552402, 10, -14 },
        { 259575099961973, 10, -16 },
        { 425763545526885, 10, -16 },
        { 439477394171112, 10, -16 },
        { 875028629880251, 10, -16 },
        { 573650276663619, 10, -16 },
        { 237201290941163, 10, -16 },
        { 368684333723595, 10, -17 },
        { 0, 10, 0 },
        { 155983039411874, 10, -16 },
        { 0, 10, 0 },
        { 0, 10, 0 },
        { 0, 10, 0 },
        { 0, 10, 0 },
        { 0, 10, 0 },
        { 0, 10, 0 },
        { 305452473515653, 10, -15 },
        { 0, 10, 0 },
        { 166888681701881, 10, -16 },
        { 291778448078624, 10, -16 },
        { 466070169115077, 10, -16 },
        { 17904961933844, 10, -15 },
        { 778724414357205, 10, -16 },
        { 125054256397606, 10, -16 },
        { 324834521487939, 10, -16 },
        { 444853854674883, 10, -16 },
        { 542248674436888, 10, -16 },
        { 162009494443576, 10, -16 },
        { 263659336691433, 10, -16 },
        { 391902171995396, 10, -16 },
        { 322316975686426, 10, -16 },
        { 313878945086082, 10, -16 },
        { 104689007069823, 10, -15 },
        { 57430456909315, 10, -15 },
        { 602454682445711, 10, -16 },
        { 553350244424124, 10, -17 },
        { 0, 10, 0 },
        { 174296203140355, 10, -16 },
        { 0, 10, 0 },
        { 0, 10, 0 },
        { 0, 10, 0 },
        { 0, 10, 0 },
        { 0, 10, 0 },
        { 0, 10, 0 },
        { 730014896509048, 10, -16 },
        { 0, 10, 0 },
        { 145322634539793, 10, -16 },
        { 180278671144019, 10, -16 },
        { 269690580520248, 10, -16 },
        { 286956412613244, 10, -16 },
        { 248268661238372, 10, -16 },
        { 745535103137147, 10, -17 },
        { 124156955385408, 10, -15 },
        { 261918503291694, 10, -16 },
        { 118386446309426, 10, -15 },
        { 284275603192195, 10, -16 },
        { 165383662101589, 10, -16 },
        { 230255082296923, 10, -16 },
        { 198791512407696, 10, -16 },
        { 215192478409574, 10, -16 },
        { 401948798831086, 10, -16 },
        { 572270432812721, 10, -16 },
        { 238740804610779, 10, -15 },
        { 497419889821345, 10, -17 },
        { 0, 10, 0 },
        { 211367299300642, 10, -16 },
        { 0, 10, 0 },
        { 0, 10, 0 },
        { 0, 10, 0 },
        { 0, 10, 0 },
        { 0, 10, 0 },
        { 0, 10, 0 },
        { 424324889043721, 10, -16 },
        { 0, 10, 0 },
        { 579290007462686, 10, -17 },
        { 397874230281849, 10, -15 },
        { 106062836731991, 10, -15 },
        { 115081908902148, 10, -16 },
        { 467109766657911, 10, -16 },
        { 148955483926429, 10, -16 },
        { 174018436928324, 10, -16 },
        { 449597954340242, 10, -16 },
        { 258046573693085, 10, -16 },
        { 775745747540588, 10, -17 },
        { 696000741680135, 10, -16 },
        { 310970394607791, 10, -16 },
        { 381849892205497, 10, -16 },
        { 293482800333777, 10, -16 },
        { 649283698200427, 10, -16 },
        { 405120703523807, 10, -16 },
        { 216362657139478, 10, -16 },
        { 308159008770472, 10, -17 },
        { 0, 10, 0 },
        { 110978417479337, 10, -16 },
        { 0, 10, 0 },
        { 0, 10, 0 },
        { 0, 10, 0 },
        { 0, 10, 0 },
        { 0, 10, 0 },
        { 0, 10, 0 },
        { 114711001779819, 10, -15 },
        { 0, 10, 0 },
        { 141914029543121, 10, -16 },
        { 489207599057489, 10, -16 },
        { 59727766149217, 10, -15 },
        { 169378122908684, 10, -16 },
        { 665499924921324, 10, -16 },
        { 161744039498576, 10, -16 },
        { 227504405851174, 10, -16 },
        { 534424474007434, 10, -16 },
        { 386190665806606, 10, -16 },
        { 134038592571142, 10, -16 },
        { 551689187699477, 10, -16 },
        { 392449557080265, 10, -16 },
        { 411043695037638, 10, -16 },
        { 39283982934366, 10, -15 },
        { 274791155133818, 10, -15 },
        { 941159317313236, 10, -16 },
        { 363469010622946, 10, -16 },
        { 511620274271912, 10, -17 },
        { 0, 10, 0 },
        { 179007079293215, 10, -16 },
        { 0, 10, 0 },
        { 0, 10, 0 },
        { 0, 10, 0 },
        { 0, 10, 0 },
        { 0, 10, 0 },
        { 0, 10, 0 },
        { 577563150506047, 10, -16 },
        { 0, 10, 0 },
        { 549478874157011, 10, -17 },
        { 903787045718275, 10, -16 },
        { 345432614519566, 10, -15 },
        { 127315881741885, 10, -16 },
        { 35442149437362, 10, -15 },
        { 210750433559788, 10, -16 },
        { 169662855397023, 10, -16 },
        { 750184948027175, 10, -16 },
        { 335717312735612, 10, -16 },
        { 112034061111553, 10, -16 },
        { 408197337992769, 10, -16 },
        { 352782270990534, 10, -16 },
        { 809508546646395, 10, -16 },
        { 491946872391519, 10, -16 },
        { 675492374018942, 10, -16 },
        { 432323042483459, 10, -16 },
        { 275807841830362, 10, -16 },
        { 496964433376519, 10, -17 },
        { 0, 10, 0 },
        { 159389728340382, 10, -16 },
        { 0, 10, 0 },
        { 0, 10, 0 },
        { 0, 10, 0 },
        { 0, 10, 0 },
        { 0, 10, 0 },
        { 0, 10, 0 },
        { 442989749290464, 10, -16 },
        { 0, 10, 0 },
        { 681317843744698, 10, -17 },
        { 362832682098027, 10, -16 },
        { 602442365951884, 10, -16 },
        { 250615786979042, 10, -16 },
        { 36251616393363, 10, -15 },
        { 299210901344876, 10, -15 },
        { 167248972562739, 10, -16 },
        { 445983999317643, 10, -16 },
        { 342249967622006, 10, -16 },
        { 130608322997833, 10, -16 },
        { 546584902290517, 10, -16 },
        { 245264524127767, 10, -16 },
        { 496458678389087, 10, -16 },
        { 46887264408216, 10, -15 },
        { 522901023833921, 10, -16 },
        { 324612119830188, 10, -16 },
        { 217949540312581, 10, -16 },
        { 588778212597018, 10, -17 },
        { 0, 10, 0 },
        { 576385023836291, 10, -16 },
        { 0, 10, 0 },
        { 0, 10, 0 },
        { 0, 10, 0 },
        { 0, 10, 0 },
        { 0, 10, 0 },
        { 0, 10, 0 },
        { 577563150506047, 10, -16 },
        { 0, 10, 0 },
        { 549478874157011, 10, -17 },
        { 903787045718275, 10, -16 },
        { 345432614519566, 10, -15 },
        { 127315881741885, 10, -16 },
        { 35442149437362, 10, -15 },
        { 210750433559788, 10, -16 },
        { 169662855397023, 10, -16 },
        { 750184948027175, 10, -16 },
        { 335717312735612, 10, -16 },
        { 112034061111553, 10, -16 },
        { 408197337992769, 10, -16 },
        { 352782270990534, 10, -16 },
        { 809508546646395, 10, -16 },
        { 491946872391519, 10, -16 },
        { 675492374018942, 10, -16 },
        { 432323042483459, 10, -16 },
        { 275807841830362, 10, -16 },
        { 496964433376519, 10, -17 },
        { 0, 10, 0 },
        { 159389728340382, 10, -16 },
        { 0, 10, 0 },
        { 0, 10, 0 },
        { 0, 10, 0 },
        { 0, 10, 0 },
        { 0, 10, 0 },
        { 0, 10, 0 },
        { 604225544415685, 10, -16 },
        { 0, 10, 0 },
        { 670998945286262, 10, -17 },
        { 419914386256446, 10, -16 },
        { 822246246561731, 10, -16 },
        { 132451153887397, 10, -16 },
        { 433716893225222, 10, -16 },
        { 1710038162684, 10, -14 },
        { 203489454887977, 10, -16 },
        { 27482354084357, 10, -14 },
        { 385640158939563, 10, -16 },
        { 140031423205893, 10, -16 },
        { 421033217344912, 10, -16 },
        { 365589054315953, 10, -16 },
        { 661704878538427, 10, -16 },
        { 106349397030678, 10, -15 },
        { 662466726943095, 10, -16 },
        { 462396616173826, 10, -16 },
        { 293589531419163, 10, -16 },
        { 476614587582247, 10, -17 },
        { 0, 10, 0 },
        { 170875535911269, 10, -16 },
        { 0, 10, 0 },
        { 0, 10, 0 },
        { 0, 10, 0 },
        { 0, 10, 0 },
        { 0, 10, 0 },
        { 0, 10, 0 },
        { 45822094566493, 10, -15 },
        { 0, 10, 0 },
        { 764180435143914, 10, -17 },
        { 831756470776764, 10, -16 },
        { 572471381035928, 10, -16 },
        { 136330232838534, 10, -16 },
        { 635837268623252, 10, -16 },
        { 268160134582114, 10, -16 },
        { 168274014633915, 10, -16 },
        { 538724118633313, 10, -16 },
        { 27904757039636, 10, -15 },
        { 106216056505624, 10, -16 },
        { 31972710552402, 10, -14 },
        { 259575099961973, 10, -16 },
        { 425763545526885, 10, -16 },
        { 439477394171112, 10, -16 },
        { 875028629880251, 10, -16 },
        { 573650276663619, 10, -16 },
        { 237201290941163, 10, -16 },
        { 368684333723595, 10, -17 },
        { 0, 10, 0 },
        { 155983039411874, 10, -16 },
        { 0, 10, 0 },
        { 0, 10, 0 },
        { 0, 10, 0 },
        { 0, 10, 0 },
        { 0, 10, 0 },
        { 0, 10, 0 },
        { 537080660759515, 10, -16 },
        { 0, 10, 0 },
        { 129256003399065, 10, -16 },
        { 160615311982186, 10, -16 },
        { 243788168427778, 10, -16 },
        { 404409986725352, 10, -16 },
        { 219823214107073, 10, -16 },
        { 813581037031126, 10, -17 },
        { 967029967147205, 10, -16 },
        { 250145739208084, 10, -16 },
        { 284738606499837, 10, -15 },
        { 405281415706063, 10, -16 },
        { 14592005820498, 10, -15 },
        { 202719244692676, 10, -16 },
        { 202337382715422, 10, -16 },
        { 235908925992616, 10, -16 },
        { 330356987517467, 10, -16 },
        { 433935066224146, 10, -16 },
        { 124183330619089, 10, -15 },
        { 688956304505894, 10, -17 },
        { 0, 10, 0 },
        { 219706911267457, 10, -16 },
        { 0, 10, 0 },
        { 0, 10, 0 },
        { 0, 10, 0 },
        { 0, 10, 0 },
        { 0, 10, 0 },
        { 0, 10, 0 },
        { 562583375632046, 10, -16 },
        { 0, 10, 0 },
        { 11730300147689, 10, -15 },
        { 185233927465679, 10, -16 },
        { 313941216481336, 10, -16 },
        { 386026263743512, 10, -16 },
        { 290801704597805, 10, -16 },
        { 128033047324559, 10, -16 },
        { 757385201473792, 10, -16 },
        { 358005918995094, 10, -16 },
        { 179280602371998, 10, -15 },
        { 14815814229363, 10, -14 },
        { 21222904459183, 10, -15 },
        { 219836909108181, 10, -16 },
        { 367317925369518, 10, -16 },
        { 31830503426538, 10, -15 },
        { 424788054141675, 10, -16 },
        { 462151722664582, 10, -16 },
        { 814664289116749, 10, -16 },
        { 809054370038027, 10, -17 },
        { 0, 10, 0 },
        { 227069235631525, 10, -16 },
        { 0, 10, 0 },
        { 0, 10, 0 },
        { 0, 10, 0 },
        { 0, 10, 0 },
        { 0, 10, 0 },
        { 0, 10, 0 },
        { 45822094566493, 10, -15 },
        { 0, 10, 0 },
        { 764180435143914, 10, -17 },
        { 831756470776764, 10, -16 },
        { 572471381035928, 10, -16 },
        { 136330232838534, 10, -16 },
        { 635837268623252, 10, -16 },
        { 268160134582114, 10, -16 },
        { 168274014633915, 10, -16 },
        { 538724118633313, 10, -16 },
        { 27904757039636, 10, -15 },
        { 106216056505624, 10, -16 },
        { 31972710552402, 10, -14 },
        { 259575099961973, 10, -16 },
        { 425763545526885, 10, -16 },
        { 439477394171112, 10, -16 },
        { 875028629880251, 10, -16 },
        { 573650276663619, 10, -16 },
        { 237201290941163, 10, -16 },
        { 368684333723595, 10, -17 },
        { 0, 10, 0 },
        { 155983039411874, 10, -16 },
        { 0, 10, 0 },
        { 0, 10, 0 },
        { 0, 10, 0 },
        { 0, 10, 0 },
        { 0, 10, 0 },
        { 0, 10, 0 },
        { 424324889043721, 10, -16 },
        { 0, 10, 0 },
        { 579290007462686, 10, -17 },
        { 397874230281849, 10, -15 },
        { 106062836731991, 10, -15 },
        { 115081908902148, 10, -16 },
        { 467109766657911, 10, -16 },
        { 148955483926429, 10, -16 },
        { 174018436928324, 10, -16 },
        { 449597954340242, 10, -16 },
        { 258046573693085, 10, -16 },
        { 775745747540588, 10, -17 },
        { 696000741680135, 10, -16 },
        { 310970394607791, 10, -16 },
        { 381849892205497, 10, -16 },
        { 293482800333777, 10, -16 },
        { 649283698200427, 10, -16 },
        { 405120703523807, 10, -16 },
        { 216362657139478, 10, -16 },
        { 308159008770472, 10, -17 },
        { 0, 10, 0 },
        { 110978417479337, 10, -16 },
        { 0, 10, 0 },
        { 0, 10, 0 },
        { 0, 10, 0 },
        { 0, 10, 0 },
        { 0, 10, 0 },
        { 0, 10, 0 },
        { 291677115653998, 10, -15 },
        { 0, 10, 0 },
        { 165150183422128, 10, -16 },
        { 305968652612473, 10, -16 },
        { 475576219983834, 10, -16 },
        { 178408132839619, 10, -16 },
        { 770848938559067, 10, -16 },
        { 127710986771544, 10, -16 },
        { 317968982427559, 10, -16 },
        { 451378446713316, 10, -16 },
        { 5312464885026, 10, -14 },
        { 160055515786904, 10, -16 },
        { 284316500605515, 10, -16 },
        { 392050041290732, 10, -16 },
        { 328747255313802, 10, -16 },
        { 319608969611881, 10, -16 },
        { 116825697253179, 10, -15 },
        { 600681141907946, 10, -16 },
        { 58554279321215, 10, -15 },
        { 550521571228519, 10, -17 },
        { 0, 10, 0 },
        { 174681231192679, 10, -16 },
        { 0, 10, 0 },
        { 0, 10, 0 },
        { 0, 10, 0 },
        { 0, 10, 0 },
        { 0, 10, 0 },
        { 0, 10, 0 },
        { 323577087072014, 10, -16 },
        { 0, 10, 0 },
        { 862117970588885, 10, -17 },
        { 123910248260726, 10, -16 },
        { 234506450549361, 10, -16 },
        { 527451648977778, 10, -16 },
        { 309608187589197, 10, -16 },
        { 971928208743046, 10, -17 },
        { 209247832142959, 10, -16 },
        { 205193340556929, 10, -16 },
        { 509887134989801, 10, -16 },
        { 136241348999632, 10, -16 },
        { 12405108199244, 10, -15 },
        { 145943550646229, 10, -16 },
        { 216162946010199, 10, -16 },
        { 201688450490539, 10, -16 },
        { 273036940819519, 10, -16 },
        { 250516939683931, 10, -16 },
        { 240045441892049, 10, -16 },
        { 509168374044736, 10, -15 },
        { 0, 10, 0 },
        { 675301921276021, 10, -16 },
        { 0, 10, 0 },
        { 0, 10, 0 },
        { 0, 10, 0 },
        { 0, 10, 0 },
        { 0, 10, 0 },
        { 0, 10, 0 },
        { 477346471506064, 10, -16 },
        { 0, 10, 0 },
        { 593632688822521, 10, -17 },
        { 306908481442422, 10, -16 },
        { 603728344664222, 10, -16 },
        { 146542588642231, 10, -16 },
        { 331352899846299, 10, -16 },
        { 201294184761574, 10, -16 },
        { 182083252587759, 10, -16 },
        { 119076165405613, 10, -15 },
        { 426654846628915, 10, -16 },
        { 139401873952538, 10, -16 },
        { 384570786959365, 10, -16 },
        { 250089535809212, 10, -16 },
        { 598347442512541, 10, -16 },
        { 343067580994374, 10, -15 },
        { 545234156027815, 10, -16 },
        { 395160614400292, 10, -16 },
        { 270079288992617, 10, -16 },
        { 52453552503257, 10, -16 },
        { 0, 10, 0 },
        { 17847514578625, 10, -15 },
        { 0, 10, 0 },
        { 0, 10, 0 },
        { 0, 10, 0 },
        { 0, 10, 0 },
        { 0, 10, 0 },
        { 0, 10, 0 },
        { 469463160401944, 10, -16 },
        { 0, 10, 0 },
        { 123544460018187, 10, -16 },
        { 153622850651904, 10, -16 },
        { 234546300496203, 10, -16 },
        { 444875746891183, 10, -16 },
        { 209719722508321, 10, -16 },
        { 836471668888395, 10, -17 },
        { 870618753226303, 10, -16 },
        { 245812265053588, 10, -16 },
        { 342915099791313, 10, -15 },
        { 446981855475349, 10, -16 },
        { 139011100822997, 10, -16 },
        { 192948452046103, 10, -16 },
        { 203377547663293, 10, -16 },
        { 242889180809747, 10, -16 },
        { 305141165002655, 10, -16 },
        { 385406164188006, 10, -16 },
        { 845858397326068, 10, -16 },
        { 75491737048504, 10, -16 },
        { 0, 10, 0 },
        { 222397818156943, 10, -16 },
        { 0, 10, 0 },
        { 0, 10, 0 },
        { 0, 10, 0 },
        { 0, 10, 0 },
        { 0, 10, 0 },
        { 0, 10, 0 },
        { 362137234499257, 10, -16 },
        { 0, 10, 0 },
        { 843396844300832, 10, -17 },
        { 160052159950295, 10, -16 },
        { 207794568224957, 10, -16 },
        { 31479435173616, 10, -14 },
        { 250797428364192, 10, -16 },
        { 143091226070748, 10, -16 },
        { 485360072021866, 10, -16 },
        { 197230375356547, 10, -16 },
        { 103928698769319, 10, -15 },
        { 224838254108508, 10, -16 },
        { 158657341555303, 10, -16 },
        { 149263875235949, 10, -16 },
        { 142126241037155, 10, -16 },
        { 194891144202621, 10, -16 },
        { 312646162577664, 10, -16 },
        { 280804880022301, 10, -16 },
        { 478970068862805, 10, -16 },
        { 182433578966019, 10, -16 },
        { 0, 10, 0 },
        { 888884194903735, 10, -16 },
        { 0, 10, 0 },
        { 0, 10, 0 },
        { 0, 10, 0 },
        { 0, 10, 0 },
        { 0, 10, 0 },
        { 0, 10, 0 },
        { 589154085273043, 10, -16 },
        { 0, 10, 0 },
        { 702303943736494, 10, -17 },
        { 479946788629322, 10, -16 },
        { 119404029318923, 10, -15 },
        { 12844588793725, 10, -15 },
        { 396331642292683, 10, -16 },
        { 256173158056304, 10, -16 },
        { 196396124001669, 10, -16 },
        { 890488524247852, 10, -16 },
        { 429383845650211, 10, -16 },
        { 19334876794658, 10, -15 },
        { 447798264166969, 10, -16 },
        { 332793258666085, 10, -16 },
        { 268164408671827, 10, -15 },
        { 719163472646827, 10, -16 },
        { 685692995847813, 10, -16 },
        { 461012132831982, 10, -16 },
        { 299872205484908, 10, -16 },
        { 6756928287744, 10, -15 },
        { 0, 10, 0 },
        { 196018349759637, 10, -16 },
        { 0, 10, 0 },
        { 0, 10, 0 },
        { 0, 10, 0 },
        { 0, 10, 0 },
        { 0, 10, 0 },
        { 0, 10, 0 },
        { 469463160401944, 10, -16 },
        { 0, 10, 0 },
        { 123544460018187, 10, -16 },
        { 153622850651904, 10, -16 },
        { 234546300496203, 10, -16 },
        { 444875746891183, 10, -16 },
        { 209719722508321, 10, -16 },
        { 836471668888395, 10, -17 },
        { 870618753226303, 10, -16 },
        { 245812265053588, 10, -16 },
        { 342915099791313, 10, -15 },
        { 446981855475349, 10, -16 },
        { 139011100822997, 10, -16 },
        { 192948452046103, 10, -16 },
        { 203377547663293, 10, -16 },
        { 242889180809747, 10, -16 },
        { 305141165002655, 10, -16 },
        { 385406164188006, 10, -16 },
        { 845858397326068, 10, -16 },
        { 75491737048504, 10, -16 },
        { 0, 10, 0 },
        { 222397818156943, 10, -16 },
        { 0, 10, 0 },
        { 0, 10, 0 },
        { 0, 10, 0 },
        { 0, 10, 0 },
        { 0, 10, 0 },
        { 0, 10, 0 },
        { 577563150506047, 10, -16 },
        { 0, 10, 0 },
        { 549478874157011, 10, -17 },
        { 903787045718275, 10, -16 },
        { 345432614519566, 10, -15 },
        { 127315881741885, 10, -16 },
        { 35442149437362, 10, -15 },
        { 210750433559788, 10, -16 },
        { 169662855397023, 10, -16 },
        { 750184948027175, 10, -16 },
        { 335717312735612, 10, -16 },
        { 112034061111553, 10, -16 },
        { 408197337992769, 10, -16 },
        { 352782270990534, 10, -16 },
        { 809508546646395, 10, -16 },
        { 491946872391519, 10, -16 },
        { 675492374018942, 10, -16 },
        { 432323042483459, 10, -16 },
        { 275807841830362, 10, -16 },
        { 496964433376519, 10, -17 },
        { 0, 10, 0 },
        { 159389728340382, 10, -16 },
        { 0, 10, 0 },
        { 0, 10, 0 },
        { 0, 10, 0 },
        { 0, 10, 0 },
        { 0, 10, 0 },
        { 0, 10, 0 },
        { 604225544415685, 10, -16 },
        { 0, 10, 0 },
        { 670998945286262, 10, -17 },
        { 419914386256446, 10, -16 },
        { 822246246561731, 10, -16 },
        { 132451153887397, 10, -16 },
        { 433716893225222, 10, -16 },
        { 1710038162684, 10, -14 },
        { 203489454887977, 10, -16 },
        { 27482354084357, 10, -14 },
        { 385640158939563, 10, -16 },
        { 140031423205893, 10, -16 },
        { 421033217344912, 10, -16 },
        { 365589054315953, 10, -16 },
        { 661704878538427, 10, -16 },
        { 106349397030678, 10, -15 },
        { 662466726943095, 10, -16 },
        { 462396616173826, 10, -16 },
        { 293589531419163, 10, -16 },
        { 476614587582247, 10, -17 },
        { 0, 10, 0 },
        { 170875535911269, 10, -16 },
        { 0, 10, 0 },
        { 0, 10, 0 },
        { 0, 10, 0 },
        { 0, 10, 0 },
        { 0, 10, 0 },
        { 0, 10, 0 },
        { 305452473515653, 10, -15 },
        { 0, 10, 0 },
        { 166888681701881, 10, -16 },
        { 291778448078624, 10, -16 },
        { 466070169115077, 10, -16 },
        { 17904961933844, 10, -15 },
        { 778724414357205, 10, -16 },
        { 125054256397606, 10, -16 },
        { 324834521487939, 10, -16 },
        { 444853854674883, 10, -16 },
        { 542248674436888, 10, -16 },
        { 162009494443576, 10, -16 },
        { 263659336691433, 10, -16 },
        { 391902171995396, 10, -16 },
        { 322316975686426, 10, -16 },
        { 313878945086082, 10, -16 },
        { 104689007069823, 10, -15 },
        { 57430456909315, 10, -15 },
        { 602454682445711, 10, -16 },
        { 553350244424124, 10, -17 },
        { 0, 10, 0 },
        { 174296203140355, 10, -16 },
        { 0, 10, 0 },
        { 0, 10, 0 },
        { 0, 10, 0 },
        { 0, 10, 0 },
        { 0, 10, 0 },
        { 0, 10, 0 },
        { 766916703405077, 10, -16 },
        { 0, 10, 0 },
        { 142294768618532, 10, -16 },
        { 372001822160392, 10, -16 },
        { 465871495724398, 10, -16 },
        { 185400455838127, 10, -16 },
        { 426544973208353, 10, -16 },
        { 122370140130741, 10, -16 },
        { 400246088744397, 10, -16 },
        { 454609857997856, 10, -16 },
        { 594458529325604, 10, -16 },
        { 177723179273949, 10, -16 },
        { 440779462073967, 10, -16 },
        { 357775846318665, 10, -16 },
        { 33680037504058, 10, -15 },
        { 346982878060057, 10, -16 },
        { 114700438854211, 10, -15 },
        { 283559547791413, 10, -15 },
        { 630666692584118, 10, -16 },
        { 572091332586875, 10, -17 },
        { 0, 10, 0 },
        { 183989118860783, 10, -16 },
        { 0, 10, 0 },
        { 0, 10, 0 },
        { 0, 10, 0 },
        { 0, 10, 0 },
        { 0, 10, 0 },
        { 0, 10, 0 },
        { 823903346719656, 10, -16 },
        { 0, 10, 0 },
        { 808281911095459, 10, -17 },
        { 339833452580807, 10, -16 },
        { 302596819230251, 10, -16 },
        { 131194544639447, 10, -16 },
        { 50785257170385, 10, -14 },
        { 108274117643434, 10, -16 },
        { 141241417950128, 10, -16 },
        { 337844684875206, 10, -16 },
        { 256288271187533, 10, -16 },
        { 886018920812255, 10, -17 },
        { 387085295618602, 10, -16 },
        { 24808757014337, 10, -15 },
        { 229406389046244, 10, -16 },
        { 23052165004177, 10, -15 },
        { 642593747078266, 10, -16 },
        { 33794916605771, 10, -15 },
        { 216773924605935, 10, -16 },
        { 560179560285905, 10, -17 },
        { 0, 10, 0 },
        { 112012845264545, 10, -16 },
        { 0, 10, 0 },
        { 0, 10, 0 },
        { 0, 10, 0 },
        { 0, 10, 0 },
        { 0, 10, 0 },
        { 0, 10, 0 },
        { 45822094566493, 10, -15 },
        { 0, 10, 0 },
        { 764180435143914, 10, -17 },
        { 831756470776764, 10, -16 },
        { 572471381035928, 10, -16 },
        { 136330232838534, 10, -16 },
        { 635837268623252, 10, -16 },
        { 268160134582114, 10, -16 },
        { 168274014633915, 10, -16 },
        { 538724118633313, 10, -16 },
        { 27904757039636, 10, -15 },
        { 106216056505624, 10, -16 },
        { 31972710552402, 10, -14 },
        { 259575099961973, 10, -16 },
        { 425763545526885, 10, -16 },
        { 439477394171112, 10, -16 },
        { 875028629880251, 10, -16 },
        { 573650276663619, 10, -16 },
        { 237201290941163, 10, -16 },
        { 368684333723595, 10, -17 },
        { 0, 10, 0 },
        { 155983039411874, 10, -16 },
        { 0, 10, 0 },
        { 0, 10, 0 },
        { 0, 10, 0 },
        { 0, 10, 0 },
        { 0, 10, 0 },
        { 0, 10, 0 },
        { 587203515093596, 10, -16 },
        { 0, 10, 0 },
        { 72893489825413, 10, -16 },
        { 320394258355147, 10, -16 },
        { 42654961850939, 10, -15 },
        { 11057728188176, 10, -15 },
        { 351336690105664, 10, -16 },
        { 103741019706242, 10, -16 },
        { 197327139645736, 10, -16 },
        { 403294628074396, 10, -16 },
        { 333925247025431, 10, -16 },
        { 948560766309103, 10, -17 },
        { 223790797561743, 10, -16 },
        { 668720579537446, 10, -15 },
        { 272797120883414, 10, -16 },
        { 246396743890477, 10, -16 },
        { 536649621936381, 10, -16 },
        { 401435770839053, 10, -16 },
        { 284716648659314, 10, -16 },
        { 373954039820345, 10, -17 },
        { 0, 10, 0 },
        { 116632659491601, 10, -16 },
        { 0, 10, 0 },
        { 0, 10, 0 },
        { 0, 10, 0 },
        { 0, 10, 0 },
        { 0, 10, 0 },
        { 0, 10, 0 },
        { 537987082313331, 10, -16 },
        { 0, 10, 0 },
        { 781255635331328, 10, -17 },
        { 706771425383817, 10, -16 },
        { 638220800251744, 10, -16 },
        { 137503594710758, 10, -16 },
        { 586819711983459, 10, -16 },
        { 237186023627029, 10, -16 },
        { 181040610821463, 10, -16 },
        { 110012428701512, 10, -15 },
        { 313042143254747, 10, -16 },
        { 116642147578711, 10, -16 },
        { 232349038284454, 10, -15 },
        { 29497402296369, 10, -15 },
        { 485420287139712, 10, -16 },
        { 596068794983796, 10, -16 },
        { 935763464902684, 10, -16 },
        { 568359526732004, 10, -16 },
        { 259529967386094, 10, -16 },
        { 405300249887411, 10, -17 },
        { 0, 10, 0 },
        { 161346968301119, 10, -16 },
        { 0, 10, 0 },
        { 0, 10, 0 },
        { 0, 10, 0 },
        { 0, 10, 0 },
        { 0, 10, 0 },
        { 0, 10, 0 },
        { 442989749290464, 10, -16 },
        { 0, 10, 0 },
        { 681317843744698, 10, -17 },
        { 362832682098027, 10, -16 },
        { 602442365951884, 10, -16 },
        { 250615786979042, 10, -16 },
        { 36251616393363, 10, -15 },
        { 299210901344876, 10, -15 },
        { 167248972562739, 10, -16 },
        { 445983999317643, 10, -16 },
        { 342249967622006, 10, -16 },
        { 130608322997833, 10, -16 },
        { 546584902290517, 10, -16 },
        { 245264524127767, 10, -16 },
        { 496458678389087, 10, -16 },
        { 46887264408216, 10, -15 },
        { 522901023833921, 10, -16 },
        { 324612119830188, 10, -16 },
        { 217949540312581, 10, -16 },
        { 588778212597018, 10, -17 },
        { 0, 10, 0 },
        { 576385023836291, 10, -16 },
        { 0, 10, 0 },
        { 0, 10, 0 },
        { 0, 10, 0 },
        { 0, 10, 0 },
        { 0, 10, 0 },
        { 0, 10, 0 },
        { 587203515093596, 10, -16 },
        { 0, 10, 0 },
        { 72893489825413, 10, -16 },
        { 320394258355147, 10, -16 },
        { 42654961850939, 10, -15 },
        { 11057728188176, 10, -15 },
        { 351336690105664, 10, -16 },
        { 103741019706242, 10, -16 },
        { 197327139645736, 10, -16 },
        { 403294628074396, 10, -16 },
        { 333925247025431, 10, -16 },
        { 948560766309103, 10, -17 },
        { 223790797561743, 10, -16 },
        { 668720579537446, 10, -15 },
        { 272797120883414, 10, -16 },
        { 246396743890477, 10, -16 },
        { 536649621936381, 10, -16 },
        { 401435770839053, 10, -16 },
        { 284716648659314, 10, -16 },
        { 373954039820345, 10, -17 },
        { 0, 10, 0 },
        { 116632659491601, 10, -16 },
        { 0, 10, 0 },
        { 0, 10, 0 },
        { 0, 10, 0 },
        { 0, 10, 0 },
        { 0, 10, 0 },
        { 0, 10, 0 },
        { 362137234499257, 10, -16 },
        { 0, 10, 0 },
        { 843396844300832, 10, -17 },
        { 160052159950295, 10, -16 },
        { 207794568224957, 10, -16 },
        { 31479435173616, 10, -14 },
        { 250797428364192, 10, -16 },
        { 143091226070748, 10, -16 },
        { 485360072021866, 10, -16 },
        { 197230375356547, 10, -16 },
        { 103928698769319, 10, -15 },
        { 224838254108508, 10, -16 },
        { 158657341555303, 10, -16 },
        { 149263875235949, 10, -16 },
        { 142126241037155, 10, -16 },
        { 194891144202621, 10, -16 },
        { 312646162577664, 10, -16 },
        { 280804880022301, 10, -16 },
        { 478970068862805, 10, -16 },
        { 182433578966019, 10, -16 },
        { 0, 10, 0 },
        { 888884194903735, 10, -16 },
        { 0, 10, 0 },
        { 0, 10, 0 },
        { 0, 10, 0 },
        { 0, 10, 0 },
        { 0, 10, 0 },
        { 0, 10, 0 },
        { 114711001779819, 10, -15 },
        { 0, 10, 0 },
        { 141914029543121, 10, -16 },
        { 489207599057489, 10, -16 },
        { 59727766149217, 10, -15 },
        { 169378122908684, 10, -16 },
        { 665499924921324, 10, -16 },
        { 161744039498576, 10, -16 },
        { 227504405851174, 10, -16 },
        { 534424474007434, 10, -16 },
        { 386190665806606, 10, -16 },
        { 134038592571142, 10, -16 },
        { 551689187699477, 10, -16 },
        { 392449557080265, 10, -16 },
        { 411043695037638, 10, -16 },
        { 39283982934366, 10, -15 },
        { 274791155133818, 10, -15 },
        { 941159317313236, 10, -16 },
        { 363469010622946, 10, -16 },
        { 511620274271912, 10, -17 },
        { 0, 10, 0 },
        { 179007079293215, 10, -16 },
        { 0, 10, 0 },
        { 0, 10, 0 },
        { 0, 10, 0 },
        { 0, 10, 0 },
        { 0, 10, 0 },
        { 0, 10, 0 },
        { 604225544415685, 10, -16 },
        { 0, 10, 0 },
        { 670998945286262, 10, -17 },
        { 419914386256446, 10, -16 },
        { 822246246561731, 10, -16 },
        { 132451153887397, 10, -16 },
        { 433716893225222, 10, -16 },
        { 1710038162684, 10, -14 },
        { 203489454887977, 10, -16 },
        { 27482354084357, 10, -14 },
        { 385640158939563, 10, -16 },
        { 140031423205893, 10, -16 },
        { 421033217344912, 10, -16 },
        { 365589054315953, 10, -16 },
        { 661704878538427, 10, -16 },
        { 106349397030678, 10, -15 },
        { 662466726943095, 10, -16 },
        { 462396616173826, 10, -16 },
        { 293589531419163, 10, -16 },
        { 476614587582247, 10, -17 },
        { 0, 10, 0 },
        { 170875535911269, 10, -16 },
        { 0, 10, 0 },
        { 0, 10, 0 },
        { 0, 10, 0 },
        { 0, 10, 0 },
        { 0, 10, 0 },
        { 0, 10, 0 },
        { 362137234499257, 10, -16 },
        { 0, 10, 0 },
        { 843396844300832, 10, -17 },
        { 160052159950295, 10, -16 },
        { 207794568224957, 10, -16 },
        { 31479435173616, 10, -14 },
        { 250797428364192, 10, -16 },
        { 143091226070748, 10, -16 },
        { 485360072021866, 10, -16 },
        { 197230375356547, 10, -16 },
        { 103928698769319, 10, -15 },
        { 224838254108508, 10, -16 },
        { 158657341555303, 10, -16 },
        { 149263875235949, 10, -16 },
        { 142126241037155, 10, -16 },
        { 194891144202621, 10, -16 },
        { 312646162577664, 10, -16 },
        { 280804880022301, 10, -16 },
        { 478970068862805, 10, -16 },
        { 182433578966019, 10, -16 },
        { 0, 10, 0 },
        { 888884194903735, 10, -16 },
        { 0, 10, 0 },
        { 0, 10, 0 },
        { 0, 10, 0 },
        { 0, 10, 0 },
        { 0, 10, 0 },
        { 0, 10, 0 },
        { 823903346719656, 10, -16 },
        { 0, 10, 0 },
        { 808281911095459, 10, -17 },
        { 339833452580807, 10, -16 },
        { 302596819230251, 10, -16 },
        { 131194544639447, 10, -16 },
        { 50785257170385, 10, -14 },
        { 108274117643434, 10, -16 },
        { 141241417950128, 10, -16 },
        { 337844684875206, 10, -16 },
        { 256288271187533, 10, -16 },
        { 886018920812255, 10, -17 },
        { 387085295618602, 10, -16 },
        { 24808757014337, 10, -15 },
        { 229406389046244, 10, -16 },
        { 23052165004177, 10, -15 },
        { 642593747078266, 10, -16 },
        { 33794916605771, 10, -15 },
        { 216773924605935, 10, -16 },
        { 560179560285905, 10, -17 },
        { 0, 10, 0 },
        { 112012845264545, 10, -16 },
        { 0, 10, 0 },
        { 0, 10, 0 },
        { 0, 10, 0 },
        { 0, 10, 0 },
        { 0, 10, 0 },
        { 0, 10, 0 },
        { 766916703405077, 10, -16 },
        { 0, 10, 0 },
        { 142294768618532, 10, -16 },
        { 372001822160392, 10, -16 },
        { 465871495724398, 10, -16 },
        { 185400455838127, 10, -16 },
        { 426544973208353, 10, -16 },
        { 122370140130741, 10, -16 },
        { 400246088744397, 10, -16 },
        { 454609857997856, 10, -16 },
        { 594458529325604, 10, -16 },
        { 177723179273949, 10, -16 },
        { 440779462073967, 10, -16 },
        { 357775846318665, 10, -16 },
        { 33680037504058, 10, -15 },
        { 346982878060057, 10, -16 },
        { 114700438854211, 10, -15 },
        { 283559547791413, 10, -15 },
        { 630666692584118, 10, -16 },
        { 572091332586875, 10, -17 },
        { 0, 10, 0 },
        { 183989118860783, 10, -16 },
        { 0, 10, 0 },
        { 0, 10, 0 },
        { 0, 10, 0 },
        { 0, 10, 0 },
        { 0, 10, 0 },
        { 0, 10, 0 },
        { 823903346719656, 10, -16 },
        { 0, 10, 0 },
        { 808281911095459, 10, -17 },
        { 339833452580807, 10, -16 },
        { 302596819230251, 10, -16 },
        { 131194544639447, 10, -16 },
        { 50785257170385, 10, -14 },
        { 108274117643434, 10, -16 },
        { 141241417950128, 10, -16 },
        { 337844684875206, 10, -16 },
        { 256288271187533, 10, -16 },
        { 886018920812255, 10, -17 },
        { 387085295618602, 10, -16 },
        { 24808757014337, 10, -15 },
        { 229406389046244, 10, -16 },
        { 23052165004177, 10, -15 },
        { 642593747078266, 10, -16 },
        { 33794916605771, 10, -15 },
        { 216773924605935, 10, -16 },
        { 560179560285905, 10, -17 },
        { 0, 10, 0 },
        { 112012845264545, 10, -16 },
        { 0, 10, 0 },
        { 0, 10, 0 },
        { 0, 10, 0 },
        { 0, 10, 0 },
        { 0, 10, 0 },
        { 0, 10, 0 },
        { 45822094566493, 10, -15 },
        { 0, 10, 0 },
        { 764180435143914, 10, -17 },
        { 831756470776764, 10, -16 },
        { 572471381035928, 10, -16 },
        { 136330232838534, 10, -16 },
        { 635837268623252, 10, -16 },
        { 268160134582114, 10, -16 },
        { 168274014633915, 10, -16 },
        { 538724118633313, 10, -16 },
        { 27904757039636, 10, -15 },
        { 106216056505624, 10, -16 },
        { 31972710552402, 10, -14 },
        { 259575099961973, 10, -16 },
        { 425763545526885, 10, -16 },
        { 439477394171112, 10, -16 },
        { 875028629880251, 10, -16 },
        { 573650276663619, 10, -16 },
        { 237201290941163, 10, -16 },
        { 368684333723595, 10, -17 },
        { 0, 10, 0 },
        { 155983039411874, 10, -16 },
        { 0, 10, 0 },
        { 0, 10, 0 },
        { 0, 10, 0 },
        { 0, 10, 0 },
        { 0, 10, 0 },
        { 0, 10, 0 },
        { 604225544415685, 10, -16 },
        { 0, 10, 0 },
        { 670998945286262, 10, -17 },
        { 419914386256446, 10, -16 },
        { 822246246561731, 10, -16 },
        { 132451153887397, 10, -16 },
        { 433716893225222, 10, -16 },
        { 1710038162684, 10, -14 },
        { 203489454887977, 10, -16 },
        { 27482354084357, 10, -14 },
        { 385640158939563, 10, -16 },
        { 140031423205893, 10, -16 },
        { 421033217344912, 10, -16 },
        { 365589054315953, 10, -16 },
        { 661704878538427, 10, -16 },
        { 106349397030678, 10, -15 },
        { 662466726943095, 10, -16 },
        { 462396616173826, 10, -16 },
        { 293589531419163, 10, -16 },
        { 476614587582247, 10, -17 },
        { 0, 10, 0 },
        { 170875535911269, 10, -16 },
        { 0, 10, 0 },
        { 0, 10, 0 },
        { 0, 10, 0 },
        { 0, 10, 0 },
        { 0, 10, 0 },
        { 0, 10, 0 },
        { 424496756028188, 10, -16 },
        { 0, 10, 0 },
        { 980497144282453, 10, -17 },
        { 167744387390537, 10, -16 },
        { 258305570732065, 10, -16 },
        { 137050250759889, 10, -15 },
        { 238806564574395, 10, -16 },
        { 220459521793261, 10, -16 },
        { 55988779335816, 10, -15 },
        { 25696432807193, 10, -15 },
        { 172726309549181, 10, -15 },
        { 278326064730172, 10, -16 },
        { 174933359250233, 10, -16 },
        { 180461488367025, 10, -16 },
        { 210245630388431, 10, -16 },
        { 247315710824466, 10, -16 },
        { 34303488900019, 10, -15 },
        { 339267447323607, 10, -16 },
        { 588361750713627, 10, -16 },
        { 182753067762237, 10, -16 },
        { 0, 10, 0 },
        { 154033216464845, 10, -15 },
        { 0, 10, 0 },
        { 0, 10, 0 },
        { 0, 10, 0 },
        { 0, 10, 0 },
        { 0, 10, 0 },
        { 0, 10, 0 },
        { 766916703405077, 10, -16 },
        { 0, 10, 0 },
        { 142294768618532, 10, -16 },
        { 372001822160392, 10, -16 },
        { 465871495724398, 10, -16 },
        { 185400455838127, 10, -16 },
        { 426544973208353, 10, -16 },
        { 122370140130741, 10, -16 },
        { 400246088744397, 10, -16 },
        { 454609857997856, 10, -16 },
        { 594458529325604, 10, -16 },
        { 177723179273949, 10, -16 },
        { 440779462073967, 10, -16 },
        { 357775846318665, 10, -16 },
        { 33680037504058, 10, -15 },
        { 346982878060057, 10, -16 },
        { 114700438854211, 10, -15 },
        { 283559547791413, 10, -15 },
        { 630666692584118, 10, -16 },
        { 572091332586875, 10, -17 },
        { 0, 10, 0 },
        { 183989118860783, 10, -16 },
        { 0, 10, 0 },
        { 0, 10, 0 },
        { 0, 10, 0 },
        { 0, 10, 0 },
        { 0, 10, 0 },
        { 0, 10, 0 },
        { 469463160401944, 10, -16 },
        { 0, 10, 0 },
        { 123544460018187, 10, -16 },
        { 153622850651904, 10, -16 },
        { 234546300496203, 10, -16 },
        { 444875746891183, 10, -16 },
        { 209719722508321, 10, -16 },
        { 836471668888395, 10, -17 },
        { 870618753226303, 10, -16 },
        { 245812265053588, 10, -16 },
        { 342915099791313, 10, -15 },
        { 446981855475349, 10, -16 },
        { 139011100822997, 10, -16 },
        { 192948452046103, 10, -16 },
        { 203377547663293, 10, -16 },
        { 242889180809747, 10, -16 },
        { 305141165002655, 10, -16 },
        { 385406164188006, 10, -16 },
        { 845858397326068, 10, -16 },
        { 75491737048504, 10, -16 },
        { 0, 10, 0 },
        { 222397818156943, 10, -16 },
        { 0, 10, 0 },
        { 0, 10, 0 },
        { 0, 10, 0 },
        { 0, 10, 0 },
        { 0, 10, 0 },
        { 0, 10, 0 },
        { 577563150506047, 10, -16 },
        { 0, 10, 0 },
        { 549478874157011, 10, -17 },
        { 903787045718275, 10, -16 },
        { 345432614519566, 10, -15 },
        { 127315881741885, 10, -16 },
        { 35442149437362, 10, -15 },
        { 210750433559788, 10, -16 },
        { 169662855397023, 10, -16 },
        { 750184948027175, 10, -16 },
        { 335717312735612, 10, -16 },
        { 112034061111553, 10, -16 },
        { 408197337992769, 10, -16 },
        { 352782270990534, 10, -16 },
        { 809508546646395, 10, -16 },
        { 491946872391519, 10, -16 },
        { 675492374018942, 10, -16 },
        { 432323042483459, 10, -16 },
        { 275807841830362, 10, -16 },
        { 496964433376519, 10, -17 },
        { 0, 10, 0 },
        { 159389728340382, 10, -16 },
        { 0, 10, 0 },
        { 0, 10, 0 },
        { 0, 10, 0 },
        { 0, 10, 0 },
        { 0, 10, 0 },
        { 0, 10, 0 },
        { 766916703405077, 10, -16 },
        { 0, 10, 0 },
        { 142294768618532, 10, -16 },
        { 372001822160392, 10, -16 },
        { 465871495724398, 10, -16 },
        { 185400455838127, 10, -16 },
        { 426544973208353, 10, -16 },
        { 122370140130741, 10, -16 },
        { 400246088744397, 10, -16 },
        { 454609857997856, 10, -16 },
        { 594458529325604, 10, -16 },
        { 177723179273949, 10, -16 },
        { 440779462073967, 10, -16 },
        { 357775846318665, 10, -16 },
        { 33680037504058, 10, -15 },
        { 346982878060057, 10, -16 },
        { 114700438854211, 10, -15 },
        { 283559547791413, 10, -15 },
        { 630666692584118, 10, -16 },
        { 572091332586875, 10, -17 },
        { 0, 10, 0 },
        { 183989118860783, 10, -16 },
        { 0, 10, 0 },
        { 0, 10, 0 },
        { 0, 10, 0 },
        { 0, 10, 0 },
        { 0, 10, 0 },
        { 0, 10, 0 },
        { 477346471506064, 10, -16 },
        { 0, 10, 0 },
        { 593632688822521, 10, -17 },
        { 306908481442422, 10, -16 },
        { 603728344664222, 10, -16 },
        { 146542588642231, 10, -16 },
        { 331352899846299, 10, -16 },
        { 201294184761574, 10, -16 },
        { 182083252587759, 10, -16 },
        { 119076165405613, 10, -15 },
        { 426654846628915, 10, -16 },
        { 139401873952538, 10, -16 },
        { 384570786959365, 10, -16 },
        { 250089535809212, 10, -16 },
        { 598347442512541, 10, -16 },
        { 343067580994374, 10, -15 },
        { 545234156027815, 10, -16 },
        { 395160614400292, 10, -16 },
        { 270079288992617, 10, -16 },
        { 52453552503257, 10, -16 },
        { 0, 10, 0 },
        { 17847514578625, 10, -15 },
        { 0, 10, 0 },
        { 0, 10, 0 },
        { 0, 10, 0 },
        { 0, 10, 0 },
        { 0, 10, 0 },
        { 0, 10, 0 },
        { 587203515093596, 10, -16 },
        { 0, 10, 0 },
        { 72893489825413, 10, -16 },
        { 320394258355147, 10, -16 },
        { 42654961850939, 10, -15 },
        { 11057728188176, 10, -15 },
        { 351336690105664, 10, -16 },
        { 103741019706242, 10, -16 },
        { 197327139645736, 10, -16 },
        { 403294628074396, 10, -16 },
        { 333925247025431, 10, -16 },
        { 948560766309103, 10, -17 },
        { 223790797561743, 10, -16 },
        { 668720579537446, 10, -15 },
        { 272797120883414, 10, -16 },
        { 246396743890477, 10, -16 },
        { 536649621936381, 10, -16 },
        { 401435770839053, 10, -16 },
        { 284716648659314, 10, -16 },
        { 373954039820345, 10, -17 },
        { 0, 10, 0 },
        { 116632659491601, 10, -16 },
        { 0, 10, 0 },
        { 0, 10, 0 },
        { 0, 10, 0 },
        { 0, 10, 0 },
        { 0, 10, 0 },
        { 0, 10, 0 },
        { 757027676545502, 10, -16 },
        { 0, 10, 0 },
        { 116073555919868, 10, -16 },
        { 591047183172937, 10, -16 },
        { 548061016955617, 10, -16 },
        { 161349057055149, 10, -16 },
        { 581495741848415, 10, -16 },
        { 192489427871099, 10, -16 },
        { 257124984856964, 10, -16 },
        { 512552674629133, 10, -16 },
        { 407798036564689, 10, -16 },
        { 136518083235589, 10, -16 },
        { 156908123417714, 10, -15 },
        { 329333624235213, 10, -16 },
        { 394845313175144, 10, -16 },
        { 398072131299501, 10, -16 },
        { 150889859684517, 10, -15 },
        { 13714063686613, 10, -14 },
        { 395450929057928, 10, -16 },
        { 473830223779206, 10, -17 },
        { 0, 10, 0 },
        { 171618373343938, 10, -16 },
        { 0, 10, 0 },
        { 0, 10, 0 },
        { 0, 10, 0 },
        { 0, 10, 0 },
        { 0, 10, 0 },
        { 0, 10, 0 },
        { 594907117886401, 10, -16 },
        { 0, 10, 0 },
        { 692305758148175, 10, -17 },
        { 459895370884085, 10, -16 },
        { 106805553993113, 10, -15 },
        { 129946272077866, 10, -16 },
        { 40952308394059, 10, -15 },
        { 227295407713803, 10, -16 },
        { 199021814117846, 10, -16 },
        { 152572680426114, 10, -15 },
        { 414853734149478, 10, -16 },
        { 175304258722632, 10, -16 },
        { 439095377037273, 10, -16 },
        { 34435022339728, 10, -15 },
        { 198440542363685, 10, -15 },
        { 837691125209352, 10, -16 },
        { 678441796260392, 10, -16 },
        { 461952877009075, 10, -16 },
        { 298026669241716, 10, -16 },
        { 608270733598192, 10, -17 },
        { 0, 10, 0 },
        { 187615341359907, 10, -16 },
        { 0, 10, 0 },
        { 0, 10, 0 },
        { 0, 10, 0 },
        { 0, 10, 0 },
        { 0, 10, 0 },
        { 0, 10, 0 },
        { 569229600231299, 10, -16 },
        { 0, 10, 0 },
        { 571037665242914, 10, -17 },
        { 107173784591419, 10, -15 },
        { 293577910599978, 10, -15 },
        { 126942341497875, 10, -16 },
        { 371486500754026, 10, -16 },
        { 206710764887243, 10, -16 },
        { 174296388134073, 10, -16 },
        { 874510760829313, 10, -16 },
        { 340066093601836, 10, -16 },
        { 117066628584332, 10, -16 },
        { 433699207751459, 10, -16 },
        { 3494672580901, 10, -14 },
        { 895683282014359, 10, -16 },
        { 532343989412197, 10, -16 },
        { 673934792134867, 10, -16 },
        { 434703550031198, 10, -16 },
        { 274476605758479, 10, -16 },
        { 494171028901419, 10, -17 },
        { 0, 10, 0 },
        { 159214181814877, 10, -16 },
        { 0, 10, 0 },
        { 0, 10, 0 },
        { 0, 10, 0 },
        { 0, 10, 0 },
        { 0, 10, 0 },
        { 0, 10, 0 },
        { 823903346719656, 10, -16 },
        { 0, 10, 0 },
        { 808281911095459, 10, -17 },
        { 339833452580807, 10, -16 },
        { 302596819230251, 10, -16 },
        { 131194544639447, 10, -16 },
        { 50785257170385, 10, -14 },
        { 108274117643434, 10, -16 },
        { 141241417950128, 10, -16 },
        { 337844684875206, 10, -16 },
        { 256288271187533, 10, -16 },
        { 886018920812255, 10, -17 },
        { 387085295618602, 10, -16 },
        { 24808757014337, 10, -15 },
        { 229406389046244, 10, -16 },
        { 23052165004177, 10, -15 },
        { 642593747078266, 10, -16 },
        { 33794916605771, 10, -15 },
        { 216773924605935, 10, -16 },
        { 560179560285905, 10, -17 },
        { 0, 10, 0 },
        { 112012845264545, 10, -16 },
        { 0, 10, 0 },
        { 0, 10, 0 },
        { 0, 10, 0 },
        { 0, 10, 0 },
        { 0, 10, 0 },
        { 0, 10, 0 },
        { 492992691921933, 10, -16 },
        { 0, 10, 0 },
        { 125622956940465, 10, -16 },
        { 181605196429912, 10, -16 },
        { 207786298175717, 10, -16 },
        { 364202205816206, 10, -16 },
        { 202603944695204, 10, -16 },
        { 716550104920764, 10, -17 },
        { 206633684259885, 10, -15 },
        { 227372788978033, 10, -16 },
        { 152617137183146, 10, -15 },
        { 331015775272988, 10, -16 },
        { 14694796566921, 10, -15 },
        { 19987300801698, 10, -15 },
        { 16306678263318, 10, -15 },
        { 18170914063275, 10, -15 },
        { 315111406339669, 10, -16 },
        { 454882757922691, 10, -16 },
        { 155504163041972, 10, -15 },
        { 543077257870988, 10, -17 },
        { 0, 10, 0 },
        { 202462541933241, 10, -16 },
        { 0, 10, 0 },
        { 0, 10, 0 },
        { 0, 10, 0 },
        { 0, 10, 0 },
        { 0, 10, 0 },
        { 0, 10, 0 },
        { 426998373290985, 10, -16 },
        { 0, 10, 0 },
        { 593311134636161, 10, -17 },
        { 374180905233399, 10, -15 },
        { 102444755817022, 10, -15 },
        { 116708974176385, 10, -16 },
        { 479885260026246, 10, -16 },
        { 157922658026915, 10, -16 },
        { 173644970036657, 10, -16 },
        { 456411965361307, 10, -16 },
        { 259701414760221, 10, -16 },
        { 797426579453293, 10, -17 },
        { 882897314202562, 10, -16 },
        { 307225640262431, 10, -16 },
        { 385259148101909, 10, -16 },
        { 304501198689243, 10, -16 },
        { 666384239118002, 10, -16 },
        { 41786132047162, 10, -15 },
        { 217991856089165, 10, -16 },
        { 312787303123291, 10, -17 },
        { 0, 10, 0 },
        { 114381612896941, 10, -16 },
        { 0, 10, 0 },
        { 0, 10, 0 },
        { 0, 10, 0 },
        { 0, 10, 0 },
        { 0, 10, 0 },
        { 0, 10, 0 },
        { 660640733714264, 10, -16 },
        { 0, 10, 0 },
        { 139626186927767, 10, -16 },
        { 180818220558905, 10, -16 },
        { 251636631738087, 10, -16 },
        { 309996231090753, 10, -16 },
        { 234991344995146, 10, -16 },
        { 737589992202418, 10, -17 },
        { 148341325642127, 10, -15 },
        { 251934916972563, 10, -16 },
        { 1285891074955, 10, -13 },
        { 298307415105397, 10, -16 },
        { 16007682634079, 10, -15 },
        { 22147469445324, 10, -15 },
        { 188408058026191, 10, -16 },
        { 205484181674487, 10, -16 },
        { 376642678682696, 10, -16 },
        { 538085085819909, 10, -16 },
        { 21380929308898, 10, -14 },
        { 511306943186751, 10, -17 },
        { 0, 10, 0 },
        { 208911901597451, 10, -16 },
        { 0, 10, 0 },
        { 0, 10, 0 },
        { 0, 10, 0 },
        { 0, 10, 0 },
        { 0, 10, 0 },
        { 0, 10, 0 },
        { 477346471506064, 10, -16 },
        { 0, 10, 0 },
        { 593632688822521, 10, -17 },
        { 306908481442422, 10, -16 },
        { 603728344664222, 10, -16 },
        { 146542588642231, 10, -16 },
        { 331352899846299, 10, -16 },
        { 201294184761574, 10, -16 },
        { 182083252587759, 10, -16 },
        { 119076165405613, 10, -15 },
        { 426654846628915, 10, -16 },
        { 139401873952538, 10, -16 },
        { 384570786959365, 10, -16 },
        { 250089535809212, 10, -16 },
        { 598347442512541, 10, -16 },
        { 343067580994374, 10, -15 },
        { 545234156027815, 10, -16 },
        { 395160614400292, 10, -16 },
        { 270079288992617, 10, -16 },
        { 52453552503257, 10, -16 },
        { 0, 10, 0 },
        { 17847514578625, 10, -15 },
        { 0, 10, 0 },
        { 0, 10, 0 },
        { 0, 10, 0 },
        { 0, 10, 0 },
        { 0, 10, 0 },
        { 0, 10, 0 },
        { 588525561331404, 10, -16 },
        { 0, 10, 0 },
        { 692014688066985, 10, -17 },
        { 509170643685085, 10, -16 },
        { 134986681790593, 10, -15 },
        { 128404735210785, 10, -16 },
        { 393567691110658, 10, -16 },
        { 253128423426373, 10, -16 },
        { 194617093621321, 10, -16 },
        { 881111936985386, 10, -16 },
        { 423077257689332, 10, -16 },
        { 187822989607131, 10, -16 },
        { 445207377717202, 10, -16 },
        { 334259396428774, 10, -16 },
        { 255072053745715, 10, -15 },
        { 703773557962198, 10, -16 },
        { 685187245103763, 10, -16 },
        { 459173862261505, 10, -16 },
        { 298305662985581, 10, -16 },
        { 663618305683027, 10, -17 },
        { 0, 10, 0 },
        { 193560101460241, 10, -16 },
        { 0, 10, 0 },
        { 0, 10, 0 },
        { 0, 10, 0 },
        { 0, 10, 0 },
        { 0, 10, 0 },
        { 0, 10, 0 },
        { 577563150506047, 10, -16 },
        { 0, 10, 0 },
        { 549478874157011, 10, -17 },
        { 903787045718275, 10, -16 },
        { 345432614519566, 10, -15 },
        { 127315881741885, 10, -16 },
        { 35442149437362, 10, -15 },
        { 210750433559788, 10, -16 },
        { 169662855397023, 10, -16 },
        { 750184948027175, 10, -16 },
        { 335717312735612, 10, -16 },
        { 112034061111553, 10, -16 },
        { 408197337992769, 10, -16 },
        { 352782270990534, 10, -16 },
        { 809508546646395, 10, -16 },
        { 491946872391519, 10, -16 },
        { 675492374018942, 10, -16 },
        { 432323042483459, 10, -16 },
        { 275807841830362, 10, -16 },
        { 496964433376519, 10, -17 },
        { 0, 10, 0 },
        { 159389728340382, 10, -16 },
        { 0, 10, 0 },
        { 0, 10, 0 },
        { 0, 10, 0 },
        { 0, 10, 0 },
        { 0, 10, 0 },
        { 0, 10, 0 },
        { 469463160401944, 10, -16 },
        { 0, 10, 0 },
        { 123544460018187, 10, -16 },
        { 153622850651904, 10, -16 },
        { 234546300496203, 10, -16 },
        { 444875746891183, 10, -16 },
        { 209719722508321, 10, -16 },
        { 836471668888395, 10, -17 },
        { 870618753226303, 10, -16 },
        { 245812265053588, 10, -16 },
        { 342915099791313, 10, -15 },
        { 446981855475349, 10, -16 },
        { 139011100822997, 10, -16 },
        { 192948452046103, 10, -16 },
        { 203377547663293, 10, -16 },
        { 242889180809747, 10, -16 },
        { 305141165002655, 10, -16 },
        { 385406164188006, 10, -16 },
        { 845858397326068, 10, -16 },
        { 75491737048504, 10, -16 },
        { 0, 10, 0 },
        { 222397818156943, 10, -16 },
        { 0, 10, 0 },
        { 0, 10, 0 },
        { 0, 10, 0 },
        { 0, 10, 0 },
        { 0, 10, 0 },
        { 0, 10, 0 },
        { 469463160401944, 10, -16 },
        { 0, 10, 0 },
        { 123544460018187, 10, -16 },
        { 153622850651904, 10, -16 },
        { 234546300496203, 10, -16 },
        { 444875746891183, 10, -16 },
        { 209719722508321, 10, -16 },
        { 836471668888395, 10, -17 },
        { 870618753226303, 10, -16 },
        { 245812265053588, 10, -16 },
        { 342915099791313, 10, -15 },
        { 446981855475349, 10, -16 },
        { 139011100822997, 10, -16 },
        { 192948452046103, 10, -16 },
        { 203377547663293, 10, -16 },
        { 242889180809747, 10, -16 },
        { 305141165002655, 10, -16 },
        { 385406164188006, 10, -16 },
        { 845858397326068, 10, -16 },
        { 75491737048504, 10, -16 },
        { 0, 10, 0 },
        { 222397818156943, 10, -16 },
        { 0, 10, 0 },
        { 0, 10, 0 },
        { 0, 10, 0 },
        { 0, 10, 0 },
        { 0, 10, 0 },
        { 0, 10, 0 },
        { 604225544415685, 10, -16 },
        { 0, 10, 0 },
        { 670998945286262, 10, -17 },
        { 419914386256446, 10, -16 },
        { 822246246561731, 10, -16 },
        { 132451153887397, 10, -16 },
        { 433716893225222, 10, -16 },
        { 1710038162684, 10, -14 },
        { 203489454887977, 10, -16 },
        { 27482354084357, 10, -14 },
        { 385640158939563, 10, -16 },
        { 140031423205893, 10, -16 },
        { 421033217344912, 10, -16 },
        { 365589054315953, 10, -16 },
        { 661704878538427, 10, -16 },
        { 106349397030678, 10, -15 },
        { 662466726943095, 10, -16 },
        { 462396616173826, 10, -16 },
        { 293589531419163, 10, -16 },
        { 476614587582247, 10, -17 },
        { 0, 10, 0 },
        { 170875535911269, 10, -16 },
        { 0, 10, 0 },
        { 0, 10, 0 },
        { 0, 10, 0 },
        { 0, 10, 0 },
        { 0, 10, 0 },
        { 0, 10, 0 },
        { 362137234499257, 10, -16 },
        { 0, 10, 0 },
        { 843396844300832, 10, -17 },
        { 160052159950295, 10, -16 },
        { 207794568224957, 10, -16 },
        { 31479435173616, 10, -14 },
        { 250797428364192, 10, -16 },
        { 143091226070748, 10, -16 },
        { 485360072021866, 10, -16 },
        { 197230375356547, 10, -16 },
        { 103928698769319, 10, -15 },
        { 224838254108508, 10, -16 },
        { 158657341555303, 10, -16 },
        { 149263875235949, 10, -16 },
        { 142126241037155, 10, -16 },
        { 194891144202621, 10, -16 },
        { 312646162577664, 10, -16 },
        { 280804880022301, 10, -16 },
        { 478970068862805, 10, -16 },
        { 182433578966019, 10, -16 },
        { 0, 10, 0 },
        { 888884194903735, 10, -16 },
        { 0, 10, 0 },
        { 0, 10, 0 },
        { 0, 10, 0 },
        { 0, 10, 0 },
        { 0, 10, 0 },
        { 0, 10, 0 },
        { 442989749290464, 10, -16 },
        { 0, 10, 0 },
        { 681317843744698, 10, -17 },
        { 362832682098027, 10, -16 },
        { 602442365951884, 10, -16 },
        { 250615786979042, 10, -16 },
        { 36251616393363, 10, -15 },
        { 299210901344876, 10, -15 },
        { 167248972562739, 10, -16 },
        { 445983999317643, 10, -16 },
        { 342249967622006, 10, -16 },
        { 130608322997833, 10, -16 },
        { 546584902290517, 10, -16 },
        { 245264524127767, 10, -16 },
        { 496458678389087, 10, -16 },
        { 46887264408216, 10, -15 },
        { 522901023833921, 10, -16 },
        { 324612119830188, 10, -16 },
        { 217949540312581, 10, -16 },
        { 588778212597018, 10, -17 },
        { 0, 10, 0 },
        { 576385023836291, 10, -16 },
        { 0, 10, 0 },
        { 0, 10, 0 },
        { 0, 10, 0 },
        { 0, 10, 0 },
        { 0, 10, 0 },
        { 0, 10, 0 },
        { 114711001779819, 10, -15 },
        { 0, 10, 0 },
        { 141914029543121, 10, -16 },
        { 489207599057489, 10, -16 },
        { 59727766149217, 10, -15 },
        { 169378122908684, 10, -16 },
        { 665499924921324, 10, -16 },
        { 161744039498576, 10, -16 },
        { 227504405851174, 10, -16 },
        { 534424474007434, 10, -16 },
        { 386190665806606, 10, -16 },
        { 134038592571142, 10, -16 },
        { 551689187699477, 10, -16 },
        { 392449557080265, 10, -16 },
        { 411043695037638, 10, -16 },
        { 39283982934366, 10, -15 },
        { 274791155133818, 10, -15 },
        { 941159317313236, 10, -16 },
        { 363469010622946, 10, -16 },
        { 511620274271912, 10, -17 },
        { 0, 10, 0 },
        { 179007079293215, 10, -16 },
        { 0, 10, 0 },
        { 0, 10, 0 },
        { 0, 10, 0 },
        { 0, 10, 0 },
        { 0, 10, 0 },
        { 0, 10, 0 },
        { 8814568620201, 10, -14 },
        { 0, 10, 0 },
        { 138406055663042, 10, -16 },
        { 405505652938505, 10, -16 },
        { 475005186251215, 10, -16 },
        { 181042585527161, 10, -16 },
        { 4656830686374, 10, -14 },
        { 134714433455462, 10, -16 },
        { 376600325267322, 10, -16 },
        { 461261327640161, 10, -16 },
        { 565409905451345, 10, -16 },
        { 170925331733642, 10, -16 },
        { 658495495540574, 10, -16 },
        { 35190757457528, 10, -15 },
        { 343498486835671, 10, -16 },
        { 352842941413843, 10, -16 },
        { 111895435400503, 10, -15 },
        { 250615815577588, 10, -15 },
        { 596620670231362, 10, -16 },
        { 554377777435828, 10, -17 },
        { 0, 10, 0 },
        { 181176063797202, 10, -16 },
        { 0, 10, 0 },
        { 0, 10, 0 },
        { 0, 10, 0 },
        { 0, 10, 0 },
        { 0, 10, 0 },
        { 0, 10, 0 },
        { 474551935774517, 10, -16 },
        { 0, 10, 0 },
        { 884258804980195, 10, -17 },
        { 206898521510838, 10, -16 },
        { 321289168315237, 10, -16 },
        { 127916179323178, 10, -15 },
        { 289918413989588, 10, -16 },
        { 340596331206736, 10, -16 },
        { 338014229156321, 10, -16 },
        { 30929199170186, 10, -15 },
        { 661042187097016, 10, -16 },
        { 165746022102383, 10, -16 },
        { 237282005841724, 10, -16 },
        { 200264917837526, 10, -16 },
        { 256357416796857, 10, -16 },
        { 281256487350169, 10, -16 },
        { 579942632569881, 10, -16 },
        { 377228003692623, 10, -16 },
        { 425927974876032, 10, -16 },
        { 247638411327111, 10, -16 },
        { 0, 10, 0 },
        { 260905041461301, 10, -15 },
        { 0, 10, 0 },
        { 0, 10, 0 },
        { 0, 10, 0 },
        { 0, 10, 0 },
        { 0, 10, 0 },
        { 0, 10, 0 },
        { 422359412083619, 10, -16 },
        { 0, 10, 0 },
        { 83357356173752, 10, -16 },
        { 184921531434695, 10, -16 },
        { 311678188145811, 10, -16 },
        { 106497559495508, 10, -15 },
        { 256548572760261, 10, -16 },
        { 394286347456616, 10, -16 },
        { 323266447890639, 10, -16 },
        { 304854363877403, 10, -16 },
        { 62247476987609, 10, -15 },
        { 15845506295731, 10, -15 },
        { 217490277072139, 10, -16 },
        { 188626824057717, 10, -16 },
        { 259863488729454, 10, -16 },
        { 284380925430978, 10, -16 },
        { 395877177266249, 10, -16 },
        { 333872357979531, 10, -16 },
        { 42269266378221, 10, -15 },
        { 279843085422558, 10, -16 },
        { 0, 10, 0 },
        { 318059080356011, 10, -15 },
        { 0, 10, 0 },
        { 0, 10, 0 },
        { 0, 10, 0 },
        { 0, 10, 0 },
        { 0, 10, 0 },
        { 0, 10, 0 },
        { 114711001779819, 10, -15 },
        { 0, 10, 0 },
        { 141914029543121, 10, -16 },
        { 489207599057489, 10, -16 },
        { 59727766149217, 10, -15 },
        { 169378122908684, 10, -16 },
        { 665499924921324, 10, -16 },
        { 161744039498576, 10, -16 },
        { 227504405851174, 10, -16 },
        { 534424474007434, 10, -16 },
        { 386190665806606, 10, -16 },
        { 134038592571142, 10, -16 },
        { 551689187699477, 10, -16 },
        { 392449557080265, 10, -16 },
        { 411043695037638, 10, -16 },
        { 39283982934366, 10, -15 },
        { 274791155133818, 10, -15 },
        { 941159317313236, 10, -16 },
        { 363469010622946, 10, -16 },
        { 511620274271912, 10, -17 },
        { 0, 10, 0 },
        { 179007079293215, 10, -16 },
        { 0, 10, 0 },
        { 0, 10, 0 },
        { 0, 10, 0 },
        { 0, 10, 0 },
        { 0, 10, 0 },
        { 0, 10, 0 },
        { 114711001779819, 10, -15 },
        { 0, 10, 0 },
        { 141914029543121, 10, -16 },
        { 489207599057489, 10, -16 },
        { 59727766149217, 10, -15 },
        { 169378122908684, 10, -16 },
        { 665499924921324, 10, -16 },
        { 161744039498576, 10, -16 },
        { 227504405851174, 10, -16 },
        { 534424474007434, 10, -16 },
        { 386190665806606, 10, -16 },
        { 134038592571142, 10, -16 },
        { 551689187699477, 10, -16 },
        { 392449557080265, 10, -16 },
        { 411043695037638, 10, -16 },
        { 39283982934366, 10, -15 },
        { 274791155133818, 10, -15 },
        { 941159317313236, 10, -16 },
        { 363469010622946, 10, -16 },
        { 511620274271912, 10, -17 },
        { 0, 10, 0 },
        { 179007079293215, 10, -16 },
        { 0, 10, 0 },
        { 0, 10, 0 },
        { 0, 10, 0 },
        { 0, 10, 0 },
        { 0, 10, 0 },
        { 0, 10, 0 },
        { 45822094566493, 10, -15 },
        { 0, 10, 0 },
        { 764180435143914, 10, -17 },
        { 831756470776764, 10, -16 },
        { 572471381035928, 10, -16 },
        { 136330232838534, 10, -16 },
        { 635837268623252, 10, -16 },
        { 268160134582114, 10, -16 },
        { 168274014633915, 10, -16 },
        { 538724118633313, 10, -16 },
        { 27904757039636, 10, -15 },
        { 106216056505624, 10, -16 },
        { 31972710552402, 10, -14 },
        { 259575099961973, 10, -16 },
        { 425763545526885, 10, -16 },
        { 439477394171112, 10, -16 },
        { 875028629880251, 10, -16 },
        { 573650276663619, 10, -16 },
        { 237201290941163, 10, -16 },
        { 368684333723595, 10, -17 },
        { 0, 10, 0 },
        { 155983039411874, 10, -16 },
        { 0, 10, 0 },
        { 0, 10, 0 },
        { 0, 10, 0 },
        { 0, 10, 0 },
        { 0, 10, 0 },
        { 0, 10, 0 },
        { 469463160401944, 10, -16 },
        { 0, 10, 0 },
        { 123544460018187, 10, -16 },
        { 153622850651904, 10, -16 },
        { 234546300496203, 10, -16 },
        { 444875746891183, 10, -16 },
        { 209719722508321, 10, -16 },
        { 836471668888395, 10, -17 },
        { 870618753226303, 10, -16 },
        { 245812265053588, 10, -16 },
        { 342915099791313, 10, -15 },
        { 446981855475349, 10, -16 },
        { 139011100822997, 10, -16 },
        { 192948452046103, 10, -16 },
        { 203377547663293, 10, -16 },
        { 242889180809747, 10, -16 },
        { 305141165002655, 10, -16 },
        { 385406164188006, 10, -16 },
        { 845858397326068, 10, -16 },
        { 75491737048504, 10, -16 },
        { 0, 10, 0 },
        { 222397818156943, 10, -16 },
        { 0, 10, 0 },
        { 0, 10, 0 },
        { 0, 10, 0 },
        { 0, 10, 0 },
        { 0, 10, 0 },
        { 0, 10, 0 },
        { 562583375632046, 10, -16 },
        { 0, 10, 0 },
        { 11730300147689, 10, -15 },
        { 185233927465679, 10, -16 },
        { 313941216481336, 10, -16 },
        { 386026263743512, 10, -16 },
        { 290801704597805, 10, -16 },
        { 128033047324559, 10, -16 },
        { 757385201473792, 10, -16 },
        { 358005918995094, 10, -16 },
        { 179280602371998, 10, -15 },
        { 14815814229363, 10, -14 },
        { 21222904459183, 10, -15 },
        { 219836909108181, 10, -16 },
        { 367317925369518, 10, -16 },
        { 31830503426538, 10, -15 },
        { 424788054141675, 10, -16 },
        { 462151722664582, 10, -16 },
        { 814664289116749, 10, -16 },
        { 809054370038027, 10, -17 },
        { 0, 10, 0 },
        { 227069235631525, 10, -16 },
        { 0, 10, 0 },
        { 0, 10, 0 },
        { 0, 10, 0 },
        { 0, 10, 0 },
        { 0, 10, 0 },
        { 0, 10, 0 },
        { 257835892214293, 10, -15 },
        { 0, 10, 0 },
        { 148742562618803, 10, -16 },
        { 30215644385578, 10, -15 },
        { 431696350973936, 10, -16 },
        { 16901422100129, 10, -15 },
        { 168980968714966, 10, -15 },
        { 121575098490622, 10, -16 },
        { 286103464921058, 10, -16 },
        { 42244196827609, 10, -15 },
        { 481945210443993, 10, -16 },
        { 146543809027855, 10, -16 },
        { 290004791148312, 10, -16 },
        { 361650479007357, 10, -16 },
        { 302817122493113, 10, -16 },
        { 296399864622038, 10, -16 },
        { 961810555415636, 10, -16 },
        { 524542242632359, 10, -16 },
        { 521039966199231, 10, -16 },
        { 555151480123663, 10, -17 },
        { 0, 10, 0 },
        { 161197686897008, 10, -16 },
        { 0, 10, 0 },
        { 0, 10, 0 },
        { 0, 10, 0 },
        { 0, 10, 0 },
        { 0, 10, 0 },
        { 0, 10, 0 },
        { 549198468533095, 10, -16 },
        { 0, 10, 0 },
        { 130354205243988, 10, -16 },
        { 173201321622853, 10, -16 },
        { 232268381986204, 10, -16 },
        { 36802975653219, 10, -15 },
        { 216993198971802, 10, -16 },
        { 760415481654189, 10, -17 },
        { 149203882116268, 10, -15 },
        { 24219638508068, 10, -15 },
        { 199698694842051, 10, -15 },
        { 353278906125628, 10, -16 },
        { 149640387258497, 10, -16 },
        { 206079044430892, 10, -16 },
        { 184584602764267, 10, -16 },
        { 208816319321872, 10, -16 },
        { 335457648122504, 10, -16 },
        { 465890393113432, 10, -16 },
        { 156406141099576, 10, -15 },
        { 594166666184431, 10, -17 },
        { 0, 10, 0 },
        { 210928260574908, 10, -16 },
        { 0, 10, 0 },
        { 0, 10, 0 },
        { 0, 10, 0 },
        { 0, 10, 0 },
        { 0, 10, 0 },
        { 0, 10, 0 },
        { 675243439333417, 10, -16 },
        { 0, 10, 0 },
        { 378892150638678, 10, -15 },
        { 161170008954024, 10, -16 },
        { 179405733797506, 10, -16 },
        { 168719656372003, 10, -16 },
        { 309103464427828, 10, -16 },
        { 778194314994505, 10, -17 },
        { 334906978277481, 10, -16 },
        { 199881961726053, 10, -16 },
        { 577369377000345, 10, -16 },
        { 136677235548098, 10, -16 },
        { 177908878341894, 10, -16 },
        { 196839047956463, 10, -16 },
        { 1554579306201, 10, -14 },
        { 157935501780342, 10, -16 },
        { 524028405647134, 10, -16 },
        { 431138193546311, 10, -16 },
        { 485243150324853, 10, -16 },
        { 596516597769427, 10, -17 },
        { 0, 10, 0 },
        { 139182031398845, 10, -16 },
        { 0, 10, 0 },
        { 0, 10, 0 },
        { 0, 10, 0 },
        { 0, 10, 0 },
        { 0, 10, 0 },
        { 0, 10, 0 },
        { 730014896509048, 10, -16 },
        { 0, 10, 0 },
        { 145322634539793, 10, -16 },
        { 180278671144019, 10, -16 },
        { 269690580520248, 10, -16 },
        { 286956412613244, 10, -16 },
        { 248268661238372, 10, -16 },
        { 745535103137147, 10, -17 },
        { 124156955385408, 10, -15 },
        { 261918503291694, 10, -16 },
        { 118386446309426, 10, -15 },
        { 284275603192195, 10, -16 },
        { 165383662101589, 10, -16 },
        { 230255082296923, 10, -16 },
        { 198791512407696, 10, -16 },
        { 215192478409574, 10, -16 },
        { 401948798831086, 10, -16 },
        { 572270432812721, 10, -16 },
        { 238740804610779, 10, -15 },
        { 497419889821345, 10, -17 },
        { 0, 10, 0 },
        { 211367299300642, 10, -16 },
        { 0, 10, 0 },
        { 0, 10, 0 },
        { 0, 10, 0 },
        { 0, 10, 0 },
        { 0, 10, 0 },
        { 0, 10, 0 },
        { 469463160401944, 10, -16 },
        { 0, 10, 0 },
        { 123544460018187, 10, -16 },
        { 153622850651904, 10, -16 },
        { 234546300496203, 10, -16 },
        { 444875746891183, 10, -16 },
        { 209719722508321, 10, -16 },
        { 836471668888395, 10, -17 },
        { 870618753226303, 10, -16 },
        { 245812265053588, 10, -16 },
        { 342915099791313, 10, -15 },
        { 446981855475349, 10, -16 },
        { 139011100822997, 10, -16 },
        { 192948452046103, 10, -16 },
        { 203377547663293, 10, -16 },
        { 242889180809747, 10, -16 },
        { 305141165002655, 10, -16 },
        { 385406164188006, 10, -16 },
        { 845858397326068, 10, -16 },
        { 75491737048504, 10, -16 },
        { 0, 10, 0 },
        { 222397818156943, 10, -16 },
        { 0, 10, 0 },
        { 0, 10, 0 },
        { 0, 10, 0 },
        { 0, 10, 0 },
        { 0, 10, 0 },
        { 0, 10, 0 },
        { 823903346719656, 10, -16 },
        { 0, 10, 0 },
        { 808281911095459, 10, -17 },
        { 339833452580807, 10, -16 },
        { 302596819230251, 10, -16 },
        { 131194544639447, 10, -16 },
        { 50785257170385, 10, -14 },
        { 108274117643434, 10, -16 },
        { 141241417950128, 10, -16 },
        { 337844684875206, 10, -16 },
        { 256288271187533, 10, -16 },
        { 886018920812255, 10, -17 },
        { 387085295618602, 10, -16 },
        { 24808757014337, 10, -15 },
        { 229406389046244, 10, -16 },
        { 23052165004177, 10, -15 },
        { 642593747078266, 10, -16 },
        { 33794916605771, 10, -15 },
        { 216773924605935, 10, -16 },
        { 560179560285905, 10, -17 },
        { 0, 10, 0 },
        { 112012845264545, 10, -16 },
        { 0, 10, 0 },
        { 0, 10, 0 },
        { 0, 10, 0 },
        { 0, 10, 0 },
        { 0, 10, 0 },
        { 0, 10, 0 },
        { 477346471506064, 10, -16 },
        { 0, 10, 0 },
        { 593632688822521, 10, -17 },
        { 306908481442422, 10, -16 },
        { 603728344664222, 10, -16 },
        { 146542588642231, 10, -16 },
        { 331352899846299, 10, -16 },
        { 201294184761574, 10, -16 },
        { 182083252587759, 10, -16 },
        { 119076165405613, 10, -15 },
        { 426654846628915, 10, -16 },
        { 139401873952538, 10, -16 },
        { 384570786959365, 10, -16 },
        { 250089535809212, 10, -16 },
        { 598347442512541, 10, -16 },
        { 343067580994374, 10, -15 },
        { 545234156027815, 10, -16 },
        { 395160614400292, 10, -16 },
        { 270079288992617, 10, -16 },
        { 52453552503257, 10, -16 },
        { 0, 10, 0 },
        { 17847514578625, 10, -15 },
        { 0, 10, 0 },
        { 0, 10, 0 },
        { 0, 10, 0 },
        { 0, 10, 0 },
        { 0, 10, 0 },
        { 0, 10, 0 },
        { 577563150506047, 10, -16 },
        { 0, 10, 0 },
        { 549478874157011, 10, -17 },
        { 903787045718275, 10, -16 },
        { 345432614519566, 10, -15 },
        { 127315881741885, 10, -16 },
        { 35442149437362, 10, -15 },
        { 210750433559788, 10, -16 },
        { 169662855397023, 10, -16 },
        { 750184948027175, 10, -16 },
        { 335717312735612, 10, -16 },
        { 112034061111553, 10, -16 },
        { 408197337992769, 10, -16 },
        { 352782270990534, 10, -16 },
        { 809508546646395, 10, -16 },
        { 491946872391519, 10, -16 },
        { 675492374018942, 10, -16 },
        { 432323042483459, 10, -16 },
        { 275807841830362, 10, -16 },
        { 496964433376519, 10, -17 },
        { 0, 10, 0 },
        { 159389728340382, 10, -16 },
        { 0, 10, 0 },
        { 0, 10, 0 },
        { 0, 10, 0 },
        { 0, 10, 0 },
        { 0, 10, 0 },
        { 0, 10, 0 },
        { 109442625569841, 10, -15 },
        { 0, 10, 0 },
        { 14204317995543, 10, -15 },
        { 473038673040618, 10, -16 },
        { 579175801694396, 10, -16 },
        { 171714609160047, 10, -16 },
        { 632358083095412, 10, -16 },
        { 156310891324717, 10, -16 },
        { 251841171325414, 10, -16 },
        { 523521262408275, 10, -16 },
        { 415592297999116, 10, -16 },
        { 140233960396763, 10, -16 },
        { 536436218332826, 10, -16 },
        { 387798480519276, 10, -16 },
        { 400855597749605, 10, -16 },
        { 386621271460651, 10, -16 },
        { 25206208439173, 10, -14 },
        { 120622768741532, 10, -15 },
        { 401119413623706, 10, -16 },
        { 520370421030207, 10, -17 },
        { 0, 10, 0 },
        { 179801056016652, 10, -16 },
        { 0, 10, 0 },
        { 0, 10, 0 },
        { 0, 10, 0 },
        { 0, 10, 0 },
        { 0, 10, 0 },
        { 0, 10, 0 },
        { 469463160401944, 10, -16 },
        { 0, 10, 0 },
        { 123544460018187, 10, -16 },
        { 153622850651904, 10, -16 },
        { 234546300496203, 10, -16 },
        { 444875746891183, 10, -16 },
        { 209719722508321, 10, -16 },
        { 836471668888395, 10, -17 },
        { 870618753226303, 10, -16 },
        { 245812265053588, 10, -16 },
        { 342915099791313, 10, -15 },
        { 446981855475349, 10, -16 },
        { 139011100822997, 10, -16 },
        { 192948452046103, 10, -16 },
        { 203377547663293, 10, -16 },
        { 242889180809747, 10, -16 },
        { 305141165002655, 10, -16 },
        { 385406164188006, 10, -16 },
        { 845858397326068, 10, -16 },
        { 75491737048504, 10, -16 },
        { 0, 10, 0 },
        { 222397818156943, 10, -16 },
        { 0, 10, 0 },
        { 0, 10, 0 },
        { 0, 10, 0 },
        { 0, 10, 0 },
        { 0, 10, 0 },
        { 0, 10, 0 },
        { 424324889043721, 10, -16 },
        { 0, 10, 0 },
        { 579290007462686, 10, -17 },
        { 397874230281849, 10, -15 },
        { 106062836731991, 10, -15 },
        { 115081908902148, 10, -16 },
        { 467109766657911, 10, -16 },
        { 148955483926429, 10, -16 },
        { 174018436928324, 10, -16 },
        { 449597954340242, 10, -16 },
        { 258046573693085, 10, -16 },
        { 775745747540588, 10, -17 },
        { 696000741680135, 10, -16 },
        { 310970394607791, 10, -16 },
        { 381849892205497, 10, -16 },
        { 293482800333777, 10, -16 },
        { 649283698200427, 10, -16 },
        { 405120703523807, 10, -16 },
        { 216362657139478, 10, -16 },
        { 308159008770472, 10, -17 },
        { 0, 10, 0 },
        { 110978417479337, 10, -16 },
        { 0, 10, 0 },
        { 0, 10, 0 },
        { 0, 10, 0 },
        { 0, 10, 0 },
        { 0, 10, 0 },
        { 0, 10, 0 },
        { 535483428537971, 10, -16 },
        { 0, 10, 0 },
        { 558245956098146, 10, -17 },
        { 17566619859323, 10, -14 },
        { 278582871360504, 10, -15 },
        { 124027661405874, 10, -16 },
        { 386049862024183, 10, -16 },
        { 193761894123594, 10, -16 },
        { 171022220619968, 10, -16 },
        { 667306881379104, 10, -16 },
        { 314426390306229, 10, -16 },
        { 102555712978646, 10, -16 },
        { 488539332770304, 10, -16 },
        { 341471899811742, 10, -16 },
        { 691367924042971, 10, -16 },
        { 437223258151361, 10, -16 },
        { 668801524409597, 10, -16 },
        { 425142630586433, 10, -16 },
        { 259529424290611, 10, -16 },
        { 444929467648958, 10, -17 },
        { 0, 10, 0 },
        { 146075574538668, 10, -16 },
        { 0, 10, 0 },
        { 0, 10, 0 },
        { 0, 10, 0 },
        { 0, 10, 0 },
        { 0, 10, 0 },
        { 0, 10, 0 },
        { 469463160401944, 10, -16 },
        { 0, 10, 0 },
        { 123544460018187, 10, -16 },
        { 153622850651904, 10, -16 },
        { 234546300496203, 10, -16 },
        { 444875746891183, 10, -16 },
        { 209719722508321, 10, -16 },
        { 836471668888395, 10, -17 },
        { 870618753226303, 10, -16 },
        { 245812265053588, 10, -16 },
        { 342915099791313, 10, -15 },
        { 446981855475349, 10, -16 },
        { 139011100822997, 10, -16 },
        { 192948452046103, 10, -16 },
        { 203377547663293, 10, -16 },
        { 242889180809747, 10, -16 },
        { 305141165002655, 10, -16 },
        { 385406164188006, 10, -16 },
        { 845858397326068, 10, -16 },
        { 75491737048504, 10, -16 },
        { 0, 10, 0 },
        { 222397818156943, 10, -16 },
        { 0, 10, 0 },
        { 0, 10, 0 },
        { 0, 10, 0 },
        { 0, 10, 0 },
        { 0, 10, 0 },
        { 0, 10, 0 },
        { 766916703405077, 10, -16 },
        { 0, 10, 0 },
        { 142294768618532, 10, -16 },
        { 372001822160392, 10, -16 },
        { 465871495724398, 10, -16 },
        { 185400455838127, 10, -16 },
        { 426544973208353, 10, -16 },
        { 122370140130741, 10, -16 },
        { 400246088744397, 10, -16 },
        { 454609857997856, 10, -16 },
        { 594458529325604, 10, -16 },
        { 177723179273949, 10, -16 },
        { 440779462073967, 10, -16 },
        { 357775846318665, 10, -16 },
        { 33680037504058, 10, -15 },
        { 346982878060057, 10, -16 },
        { 114700438854211, 10, -15 },
        { 283559547791413, 10, -15 },
        { 630666692584118, 10, -16 },
        { 572091332586875, 10, -17 },
        { 0, 10, 0 },
        { 183989118860783, 10, -16 },
        { 0, 10, 0 },
        { 0, 10, 0 },
        { 0, 10, 0 },
        { 0, 10, 0 },
        { 0, 10, 0 },
        { 0, 10, 0 },
        { 736047284678954, 10, -16 },
        { 0, 10, 0 },
        { 997107757039249, 10, -16 },
        { 933055966122417, 10, -16 },
        { 56061893010334, 10, -15 },
        { 154408634015867, 10, -16 },
        { 512642175891804, 10, -16 },
        { 158048645932895, 10, -16 },
        { 246824069752047, 10, -16 },
        { 594287939805685, 10, -16 },
        { 411329955758754, 10, -16 },
        { 125655253195566, 10, -16 },
        { 969241392072687, 10, -16 },
        { 304260909246363, 10, -16 },
        { 36064498889577, 10, -15 },
        { 37626911753588, 10, -15 },
        { 129053702767197, 10, -15 },
        { 78118729393341, 10, -15 },
        { 364777928863498, 10, -16 },
        { 480380561448747, 10, -17 },
        { 0, 10, 0 },
        { 155778934341639, 10, -16 },
        { 0, 10, 0 },
        { 0, 10, 0 },
        { 0, 10, 0 },
        { 0, 10, 0 },
        { 0, 10, 0 },
        { 0, 10, 0 },
        { 497469561222694, 10, -16 },
        { 0, 10, 0 },
        { 121820762542385, 10, -16 },
        { 163124364493112, 10, -16 },
        { 258260687035944, 10, -16 },
        { 427910570515606, 10, -16 },
        { 233908505913467, 10, -16 },
        { 968577405111021, 10, -17 },
        { 837990170757498, 10, -16 },
        { 279238505659126, 10, -16 },
        { 294679986808473, 10, -15 },
        { 745295688193426, 10, -16 },
        { 160803982372655, 10, -16 },
        { 20109211358473, 10, -15 },
        { 252066621659795, 10, -16 },
        { 265434961171628, 10, -16 },
        { 340830541018954, 10, -16 },
        { 408486310273287, 10, -16 },
        { 837469655248807, 10, -16 },
        { 771676509837138, 10, -17 },
        { 0, 10, 0 },
        { 22399962257425, 10, -15 },
        { 0, 10, 0 },
        { 0, 10, 0 },
        { 0, 10, 0 },
        { 0, 10, 0 },
        { 0, 10, 0 },
        { 0, 10, 0 },
        { 713670237289976, 10, -16 },
        { 0, 10, 0 },
        { 143985708784988, 10, -16 },
        { 180417041417719, 10, -16 },
        { 265441865551484, 10, -16 },
        { 29241666153804, 10, -15 },
        { 245147073357055, 10, -16 },
        { 743703274004949, 10, -17 },
        { 129915367680777, 10, -15 },
        { 259575846273174, 10, -16 },
        { 120803868192075, 10, -15 },
        { 287607654305989, 10, -16 },
        { 164139991391145, 10, -16 },
        { 228194750917316, 10, -16 },
        { 196350571655563, 10, -16 },
        { 212912028079192, 10, -16 },
        { 395994846183162, 10, -16 },
        { 564229172857636, 10, -16 },
        { 232767340014894, 10, -15 },
        { 500730640091528, 10, -17 },
        { 0, 10, 0 },
        { 210800029613257, 10, -16 },
        { 0, 10, 0 },
        { 0, 10, 0 },
        { 0, 10, 0 },
        { 0, 10, 0 },
        { 0, 10, 0 },
        { 0, 10, 0 },
        { 713952180999712, 10, -16 },
        { 0, 10, 0 },
        { 144008797710076, 10, -16 },
        { 180414713550167, 10, -16 },
        { 265515180745843, 10, -16 },
        { 292322640783041, 10, -16 },
        { 245200954875559, 10, -16 },
        { 743735082907515, 10, -17 },
        { 12981642543378, 10, -14 },
        { 259616306642471, 10, -16 },
        { 120762239542151, 10, -15 },
        { 287550313818477, 10, -16 },
        { 164161479342657, 10, -16 },
        { 228230335168437, 10, -16 },
        { 196392706043349, 10, -16 },
        { 212951401482047, 10, -16 },
        { 396097594305838, 10, -16 },
        { 564367951215994, 10, -16 },
        { 232869787239226, 10, -15 },
        { 500673734190655, 10, -17 },
        { 0, 10, 0 },
        { 210809873827866, 10, -16 },
        { 0, 10, 0 },
        { 0, 10, 0 },
        { 0, 10, 0 },
        { 0, 10, 0 },
        { 0, 10, 0 },
        { 0, 10, 0 },
        { 604225544415685, 10, -16 },
        { 0, 10, 0 },
        { 670998945286262, 10, -17 },
        { 419914386256446, 10, -16 },
        { 822246246561731, 10, -16 },
        { 132451153887397, 10, -16 },
        { 433716893225222, 10, -16 },
        { 1710038162684, 10, -14 },
        { 203489454887977, 10, -16 },
        { 27482354084357, 10, -14 },
        { 385640158939563, 10, -16 },
        { 140031423205893, 10, -16 },
        { 421033217344912, 10, -16 },
        { 365589054315953, 10, -16 },
        { 661704878538427, 10, -16 },
        { 106349397030678, 10, -15 },
        { 662466726943095, 10, -16 },
        { 462396616173826, 10, -16 },
        { 293589531419163, 10, -16 },
        { 476614587582247, 10, -17 },
        { 0, 10, 0 },
        { 170875535911269, 10, -16 },
        { 0, 10, 0 },
        { 0, 10, 0 },
        { 0, 10, 0 },
        { 0, 10, 0 },
        { 0, 10, 0 },
        { 0, 10, 0 },
        { 469463160401944, 10, -16 },
        { 0, 10, 0 },
        { 123544460018187, 10, -16 },
        { 153622850651904, 10, -16 },
        { 234546300496203, 10, -16 },
        { 444875746891183, 10, -16 },
        { 209719722508321, 10, -16 },
        { 836471668888395, 10, -17 },
        { 870618753226303, 10, -16 },
        { 245812265053588, 10, -16 },
        { 342915099791313, 10, -15 },
        { 446981855475349, 10, -16 },
        { 139011100822997, 10, -16 },
        { 192948452046103, 10, -16 },
        { 203377547663293, 10, -16 },
        { 242889180809747, 10, -16 },
        { 305141165002655, 10, -16 },
        { 385406164188006, 10, -16 },
        { 845858397326068, 10, -16 },
        { 75491737048504, 10, -16 },
        { 0, 10, 0 },
        { 222397818156943, 10, -16 },
        { 0, 10, 0 },
        { 0, 10, 0 },
        { 0, 10, 0 },
        { 0, 10, 0 },
        { 0, 10, 0 },
        { 0, 10, 0 },
        { 362137234499257, 10, -16 },
        { 0, 10, 0 },
        { 843396844300832, 10, -17 },
        { 160052159950295, 10, -16 },
        { 207794568224957, 10, -16 },
        { 31479435173616, 10, -14 },
        { 250797428364192, 10, -16 },
        { 143091226070748, 10, -16 },
        { 485360072021866, 10, -16 },
        { 197230375356547, 10, -16 },
        { 103928698769319, 10, -15 },
        { 224838254108508, 10, -16 },
        { 158657341555303, 10, -16 },
        { 149263875235949, 10, -16 },
        { 142126241037155, 10, -16 },
        { 194891144202621, 10, -16 },
        { 312646162577664, 10, -16 },
        { 280804880022301, 10, -16 },
        { 478970068862805, 10, -16 },
        { 182433578966019, 10, -16 },
        { 0, 10, 0 },
        { 888884194903735, 10, -16 },
        { 0, 10, 0 },
        { 0, 10, 0 },
        { 0, 10, 0 },
        { 0, 10, 0 },
        { 0, 10, 0 },
        { 0, 10, 0 },
        { 10793346489592, 10, -14 },
        { 0, 10, 0 },
        { 129055499487658, 10, -16 },
        { 457857527778519, 10, -16 },
        { 535190359760306, 10, -16 },
        { 161393321270571, 10, -16 },
        { 160092400157893, 10, -15 },
        { 15051322257702, 10, -15 },
        { 209363844423863, 10, -16 },
        { 49309544721941, 10, -15 },
        { 3589015554151, 10, -14 },
        { 124492843079808, 10, -16 },
        { 517151007827151, 10, -16 },
        { 362098815691673, 10, -16 },
        { 372801998869626, 10, -16 },
        { 358682263983237, 10, -16 },
        { 229745626726416, 10, -15 },
        { 813882650372994, 10, -16 },
        { 332604630177833, 10, -16 },
        { 522250807233806, 10, -17 },
        { 0, 10, 0 },
        { 164920134600941, 10, -16 },
        { 0, 10, 0 },
        { 0, 10, 0 },
        { 0, 10, 0 },
        { 0, 10, 0 },
        { 0, 10, 0 },
        { 0, 10, 0 },
        { 577563150506047, 10, -16 },
        { 0, 10, 0 },
        { 549478874157011, 10, -17 },
        { 903787045718275, 10, -16 },
        { 345432614519566, 10, -15 },
        { 127315881741885, 10, -16 },
        { 35442149437362, 10, -15 },
        { 210750433559788, 10, -16 },
        { 169662855397023, 10, -16 },
        { 750184948027175, 10, -16 },
        { 335717312735612, 10, -16 },
        { 112034061111553, 10, -16 },
        { 408197337992769, 10, -16 },
        { 352782270990534, 10, -16 },
        { 809508546646395, 10, -16 },
        { 491946872391519, 10, -16 },
        { 675492374018942, 10, -16 },
        { 432323042483459, 10, -16 },
        { 275807841830362, 10, -16 },
        { 496964433376519, 10, -17 },
        { 0, 10, 0 },
        { 159389728340382, 10, -16 },
        { 0, 10, 0 },
        { 0, 10, 0 },
        { 0, 10, 0 },
        { 0, 10, 0 },
        { 0, 10, 0 },
        { 0, 10, 0 },
        { 730014896509048, 10, -16 },
        { 0, 10, 0 },
        { 145322634539793, 10, -16 },
        { 180278671144019, 10, -16 },
        { 269690580520248, 10, -16 },
        { 286956412613244, 10, -16 },
        { 248268661238372, 10, -16 },
        { 745535103137147, 10, -17 },
        { 124156955385408, 10, -15 },
        { 261918503291694, 10, -16 },
        { 118386446309426, 10, -15 },
        { 284275603192195, 10, -16 },
        { 165383662101589, 10, -16 },
        { 230255082296923, 10, -16 },
        { 198791512407696, 10, -16 },
        { 215192478409574, 10, -16 },
        { 401948798831086, 10, -16 },
        { 572270432812721, 10, -16 },
        { 238740804610779, 10, -15 },
        { 497419889821345, 10, -17 },
        { 0, 10, 0 },
        { 211367299300642, 10, -16 },
        { 0, 10, 0 },
        { 0, 10, 0 },
        { 0, 10, 0 },
        { 0, 10, 0 },
        { 0, 10, 0 },
        { 0, 10, 0 },
        { 579630096858572, 10, -16 },
        { 0, 10, 0 },
        { 558313436720011, 10, -17 },
        { 869479150864989, 10, -16 },
        { 326460077921104, 10, -15 },
        { 127718505750053, 10, -16 },
        { 360185142859362, 10, -16 },
        { 207970697240188, 10, -16 },
        { 172126765055272, 10, -16 },
        { 892992132197273, 10, -16 },
        { 339377668775514, 10, -16 },
        { 114065384604397, 10, -16 },
        { 409229029301929, 10, -16 },
        { 353796292910231, 10, -16 },
        { 799178945905566, 10, -16 },
        { 532909890649112, 10, -16 },
        { 674752025640162, 10, -16 },
        { 434592779914211, 10, -16 },
        { 27715555572237, 10, -15 },
        { 495650701209179, 10, -17 },
        { 0, 10, 0 },
        { 160254983996816, 10, -16 },
        { 0, 10, 0 },
        { 0, 10, 0 },
        { 0, 10, 0 },
        { 0, 10, 0 },
        { 0, 10, 0 },
        { 0, 10, 0 },
        { 45822094566493, 10, -15 },
        { 0, 10, 0 },
        { 764180435143914, 10, -17 },
        { 831756470776764, 10, -16 },
        { 572471381035928, 10, -16 },
        { 136330232838534, 10, -16 },
        { 635837268623252, 10, -16 },
        { 268160134582114, 10, -16 },
        { 168274014633915, 10, -16 },
        { 538724118633313, 10, -16 },
        { 27904757039636, 10, -15 },
        { 106216056505624, 10, -16 },
        { 31972710552402, 10, -14 },
        { 259575099961973, 10, -16 },
        { 425763545526885, 10, -16 },
        { 439477394171112, 10, -16 },
        { 875028629880251, 10, -16 },
        { 573650276663619, 10, -16 },
        { 237201290941163, 10, -16 },
        { 368684333723595, 10, -17 },
        { 0, 10, 0 },
        { 155983039411874, 10, -16 },
        { 0, 10, 0 },
        { 0, 10, 0 },
        { 0, 10, 0 },
        { 0, 10, 0 },
        { 0, 10, 0 },
        { 0, 10, 0 },
        { 604225544415685, 10, -16 },
        { 0, 10, 0 },
        { 670998945286262, 10, -17 },
        { 419914386256446, 10, -16 },
        { 822246246561731, 10, -16 },
        { 132451153887397, 10, -16 },
        { 433716893225222, 10, -16 },
        { 1710038162684, 10, -14 },
        { 203489454887977, 10, -16 },
        { 27482354084357, 10, -14 },
        { 385640158939563, 10, -16 },
        { 140031423205893, 10, -16 },
        { 421033217344912, 10, -16 },
        { 365589054315953, 10, -16 },
        { 661704878538427, 10, -16 },
        { 106349397030678, 10, -15 },
        { 662466726943095, 10, -16 },
        { 462396616173826, 10, -16 },
        { 293589531419163, 10, -16 },
        { 476614587582247, 10, -17 },
        { 0, 10, 0 },
        { 170875535911269, 10, -16 },
        { 0, 10, 0 },
        { 0, 10, 0 },
        { 0, 10, 0 },
        { 0, 10, 0 },
        { 0, 10, 0 },
        { 0, 10, 0 },
        { 548049973979967, 10, -16 },
        { 0, 10, 0 },
        { 849745945315245, 10, -17 },
        { 787607606360066, 10, -16 },
        { 575978078614698, 10, -16 },
        { 140695526710107, 10, -16 },
        { 640006646876225, 10, -16 },
        { 254449645026361, 10, -16 },
        { 176060535199228, 10, -16 },
        { 538428452998347, 10, -16 },
        { 293120368460763, 10, -16 },
        { 109886946093184, 10, -16 },
        { 28499529882958, 10, -14 },
        { 276985286582057, 10, -16 },
        { 424057237122794, 10, -16 },
        { 433626211485243, 10, -16 },
        { 111894020003155, 10, -15 },
        { 621733407039185, 10, -16 },
        { 253741182016943, 10, -16 },
        { 38745661910957, 10, -16 },
        { 0, 10, 0 },
        { 159054132270281, 10, -16 },
        { 0, 10, 0 },
        { 0, 10, 0 },
        { 0, 10, 0 },
        { 0, 10, 0 },
        { 0, 10, 0 },
        { 0, 10, 0 },
        { 730014896509048, 10, -16 },
        { 0, 10, 0 },
        { 145322634539793, 10, -16 },
        { 180278671144019, 10, -16 },
        { 269690580520248, 10, -16 },
        { 286956412613244, 10, -16 },
        { 248268661238372, 10, -16 },
        { 745535103137147, 10, -17 },
        { 124156955385408, 10, -15 },
        { 261918503291694, 10, -16 },
        { 118386446309426, 10, -15 },
        { 284275603192195, 10, -16 },
        { 165383662101589, 10, -16 },
        { 230255082296923, 10, -16 },
        { 198791512407696, 10, -16 },
        { 215192478409574, 10, -16 },
        { 401948798831086, 10, -16 },
        { 572270432812721, 10, -16 },
        { 238740804610779, 10, -15 },
        { 497419889821345, 10, -17 },
        { 0, 10, 0 },
        { 211367299300642, 10, -16 },
        { 0, 10, 0 },
        { 0, 10, 0 },
        { 0, 10, 0 },
        { 0, 10, 0 },
        { 0, 10, 0 },
        { 0, 10, 0 },
        { 578553370862335, 10, -16 },
        { 0, 10, 0 },
        { 766938367388633, 10, -17 },
        { 308017606160528, 10, -16 },
        { 412314444660642, 10, -16 },
        { 135569659819122, 10, -16 },
        { 340846099697769, 10, -16 },
        { 10226562268561, 10, -15 },
        { 247656703793785, 10, -16 },
        { 391631835583888, 10, -16 },
        { 566086132854466, 10, -16 },
        { 121175981641022, 10, -16 },
        { 217513826003398, 10, -16 },
        { 62004802187064, 10, -14 },
        { 267679159883237, 10, -16 },
        { 246194692075505, 10, -16 },
        { 519490956759296, 10, -16 },
        { 400336256226847, 10, -16 },
        { 326692073437078, 10, -16 },
        { 402495383846383, 10, -17 },
        { 0, 10, 0 },
        { 124559580844699, 10, -16 },
        { 0, 10, 0 },
        { 0, 10, 0 },
        { 0, 10, 0 },
        { 0, 10, 0 },
        { 0, 10, 0 },
        { 0, 10, 0 },
        { 520344742314971, 10, -16 },
        { 0, 10, 0 },
        { 127940872006924, 10, -16 },
        { 170686963514251, 10, -16 },
        { 227852029871524, 10, -16 },
        { 384339686827087, 10, -16 },
        { 212535259072325, 10, -16 },
        { 768513577166399, 10, -17 },
        { 147080414258921, 10, -15 },
        { 240059907010715, 10, -16 },
        { 221521971056934, 10, -15 },
        { 369516089316443, 10, -16 },
        { 146812032750161, 10, -16 },
        { 202003851248267, 10, -16 },
        { 184394163718355, 10, -16 },
        { 21085720904996, 10, -15 },
        { 324752830192385, 10, -16 },
        { 446103825506043, 10, -16 },
        { 140464708760438, 10, -15 },
        { 619372229933513, 10, -17 },
        { 0, 10, 0 },
        { 211812363376447, 10, -16 },
        { 0, 10, 0 },
        { 0, 10, 0 },
        { 0, 10, 0 },
        { 0, 10, 0 },
        { 0, 10, 0 },
        { 0, 10, 0 },
        { 587203515093596, 10, -16 },
        { 0, 10, 0 },
        { 72893489825413, 10, -16 },
        { 320394258355147, 10, -16 },
        { 42654961850939, 10, -15 },
        { 11057728188176, 10, -15 },
        { 351336690105664, 10, -16 },
        { 103741019706242, 10, -16 },
        { 197327139645736, 10, -16 },
        { 403294628074396, 10, -16 },
        { 333925247025431, 10, -16 },
        { 948560766309103, 10, -17 },
        { 223790797561743, 10, -16 },
        { 668720579537446, 10, -15 },
        { 272797120883414, 10, -16 },
        { 246396743890477, 10, -16 },
        { 536649621936381, 10, -16 },
        { 401435770839053, 10, -16 },
        { 284716648659314, 10, -16 },
        { 373954039820345, 10, -17 },
        { 0, 10, 0 },
        { 116632659491601, 10, -16 },
        { 0, 10, 0 },
        { 0, 10, 0 },
        { 0, 10, 0 },
        { 0, 10, 0 },
        { 0, 10, 0 },
        { 0, 10, 0 },
        { 562438905993012, 10, -16 },
        { 0, 10, 0 },
        { 600890258585256, 10, -17 },
        { 104460236823774, 10, -15 },
        { 307634750928672, 10, -15 },
        { 143137884842823, 10, -16 },
        { 35101767659651, 10, -15 },
        { 197319407017731, 10, -16 },
        { 302164255464158, 10, -16 },
        { 695435971642798, 10, -16 },
        { 414068963642, 10, -13 },
        { 125218913073695, 10, -16 },
        { 4080709857364, 10, -14 },
        { 339701906198747, 10, -16 },
        { 738274051120296, 10, -16 },
        { 458233945823998, 10, -16 },
        { 649079254609958, 10, -16 },
        { 432425804229755, 10, -16 },
        { 361451777105473, 10, -16 },
        { 488701444645307, 10, -17 },
        { 0, 10, 0 },
        { 15946619325935, 10, -15 },
        { 0, 10, 0 },
        { 0, 10, 0 },
        { 0, 10, 0 },
        { 0, 10, 0 },
        { 0, 10, 0 },
        { 0, 10, 0 },
        { 362137234499257, 10, -16 },
        { 0, 10, 0 },
        { 843396844300832, 10, -17 },
        { 160052159950295, 10, -16 },
        { 207794568224957, 10, -16 },
        { 31479435173616, 10, -14 },
        { 250797428364192, 10, -16 },
        { 143091226070748, 10, -16 },
        { 485360072021866, 10, -16 },
        { 197230375356547, 10, -16 },
        { 103928698769319, 10, -15 },
        { 224838254108508, 10, -16 },
        { 158657341555303, 10, -16 },
        { 149263875235949, 10, -16 },
        { 142126241037155, 10, -16 },
        { 194891144202621, 10, -16 },
        { 312646162577664, 10, -16 },
        { 280804880022301, 10, -16 },
        { 478970068862805, 10, -16 },
        { 182433578966019, 10, -16 },
        { 0, 10, 0 },
        { 888884194903735, 10, -16 },
        { 0, 10, 0 },
        { 0, 10, 0 },
        { 0, 10, 0 },
        { 0, 10, 0 },
        { 0, 10, 0 },
        { 0, 10, 0 },
        { 587203515093596, 10, -16 },
        { 0, 10, 0 },
        { 72893489825413, 10, -16 },
        { 320394258355147, 10, -16 },
        { 42654961850939, 10, -15 },
        { 11057728188176, 10, -15 },
        { 351336690105664, 10, -16 },
        { 103741019706242, 10, -16 },
        { 197327139645736, 10, -16 },
        { 403294628074396, 10, -16 },
        { 333925247025431, 10, -16 },
        { 948560766309103, 10, -17 },
        { 223790797561743, 10, -16 },
        { 668720579537446, 10, -15 },
        { 272797120883414, 10, -16 },
        { 246396743890477, 10, -16 },
        { 536649621936381, 10, -16 },
        { 401435770839053, 10, -16 },
        { 284716648659314, 10, -16 },
        { 373954039820345, 10, -17 },
        { 0, 10, 0 },
        { 116632659491601, 10, -16 },
        { 0, 10, 0 },
        { 0, 10, 0 },
        { 0, 10, 0 },
        { 0, 10, 0 },
        { 0, 10, 0 },
        { 0, 10, 0 },
        { 582967684494316, 10, -16 },
        { 0, 10, 0 },
        { 636577187807759, 10, -17 },
        { 833583674358949, 10, -16 },
        { 287475954406242, 10, -15 },
        { 132177000502214, 10, -16 },
        { 383646565431607, 10, -16 },
        { 212284188053039, 10, -16 },
        { 187397025043387, 10, -16 },
        { 724355885051372, 10, -16 },
        { 355994164739369, 10, -16 },
        { 121796683910206, 10, -16 },
        { 621439446682316, 10, -16 },
        { 345099003034104, 10, -16 },
        { 876356361578651, 10, -16 },
        { 494100181492215, 10, -16 },
        { 72415562539928, 10, -15 },
        { 609801647161227, 10, -16 },
        { 299211360178583, 10, -16 },
        { 505246146257421, 10, -17 },
        { 0, 10, 0 },
        { 16348523872834, 10, -15 },
        { 0, 10, 0 },
        { 0, 10, 0 },
        { 0, 10, 0 },
        { 0, 10, 0 },
        { 0, 10, 0 },
        { 0, 10, 0 },
        { 442989749290464, 10, -16 },
        { 0, 10, 0 },
        { 681317843744698, 10, -17 },
        { 362832682098027, 10, -16 },
        { 602442365951884, 10, -16 },
        { 250615786979042, 10, -16 },
        { 36251616393363, 10, -15 },
        { 299210901344876, 10, -15 },
        { 167248972562739, 10, -16 },
        { 445983999317643, 10, -16 },
        { 342249967622006, 10, -16 },
        { 130608322997833, 10, -16 },
        { 546584902290517, 10, -16 },
        { 245264524127767, 10, -16 },
        { 496458678389087, 10, -16 },
        { 46887264408216, 10, -15 },
        { 522901023833921, 10, -16 },
        { 324612119830188, 10, -16 },
        { 217949540312581, 10, -16 },
        { 588778212597018, 10, -17 },
        { 0, 10, 0 },
        { 576385023836291, 10, -16 },
        { 0, 10, 0 },
        { 0, 10, 0 },
        { 0, 10, 0 },
        { 0, 10, 0 },
        { 0, 10, 0 },
        { 0, 10, 0 },
        { 587203515093596, 10, -16 },
        { 0, 10, 0 },
        { 72893489825413, 10, -16 },
        { 320394258355147, 10, -16 },
        { 42654961850939, 10, -15 },
        { 11057728188176, 10, -15 },
        { 351336690105664, 10, -16 },
        { 103741019706242, 10, -16 },
        { 197327139645736, 10, -16 },
        { 403294628074396, 10, -16 },
        { 333925247025431, 10, -16 },
        { 948560766309103, 10, -17 },
        { 223790797561743, 10, -16 },
        { 668720579537446, 10, -15 },
        { 272797120883414, 10, -16 },
        { 246396743890477, 10, -16 },
        { 536649621936381, 10, -16 },
        { 401435770839053, 10, -16 },
        { 284716648659314, 10, -16 },
        { 373954039820345, 10, -17 },
        { 0, 10, 0 },
        { 116632659491601, 10, -16 },
        { 0, 10, 0 },
        { 0, 10, 0 },
        { 0, 10, 0 },
        { 0, 10, 0 },
        { 0, 10, 0 },
        { 0, 10, 0 },
        { 362137234499257, 10, -16 },
        { 0, 10, 0 },
        { 843396844300832, 10, -17 },
        { 160052159950295, 10, -16 },
        { 207794568224957, 10, -16 },
        { 31479435173616, 10, -14 },
        { 250797428364192, 10, -16 },
        { 143091226070748, 10, -16 },
        { 485360072021866, 10, -16 },
        { 197230375356547, 10, -16 },
        { 103928698769319, 10, -15 },
        { 224838254108508, 10, -16 },
        { 158657341555303, 10, -16 },
        { 149263875235949, 10, -16 },
        { 142126241037155, 10, -16 },
        { 194891144202621, 10, -16 },
        { 312646162577664, 10, -16 },
        { 280804880022301, 10, -16 },
        { 478970068862805, 10, -16 },
        { 182433578966019, 10, -16 },
        { 0, 10, 0 },
        { 888884194903735, 10, -16 },
        { 0, 10, 0 },
        { 0, 10, 0 },
        { 0, 10, 0 },
        { 0, 10, 0 },
        { 0, 10, 0 },
        { 0, 10, 0 },
        { 589154085273043, 10, -16 },
        { 0, 10, 0 },
        { 702303943736494, 10, -17 },
        { 479946788629322, 10, -16 },
        { 119404029318923, 10, -15 },
        { 12844588793725, 10, -15 },
        { 396331642292683, 10, -16 },
        { 256173158056304, 10, -16 },
        { 196396124001669, 10, -16 },
        { 890488524247852, 10, -16 },
        { 429383845650211, 10, -16 },
        { 19334876794658, 10, -15 },
        { 447798264166969, 10, -16 },
        { 332793258666085, 10, -16 },
        { 268164408671827, 10, -15 },
        { 719163472646827, 10, -16 },
        { 685692995847813, 10, -16 },
        { 461012132831982, 10, -16 },
        { 299872205484908, 10, -16 },
        { 6756928287744, 10, -15 },
        { 0, 10, 0 },
        { 196018349759637, 10, -16 },
        { 0, 10, 0 },
        { 0, 10, 0 },
        { 0, 10, 0 },
        { 0, 10, 0 },
        { 0, 10, 0 },
        { 0, 10, 0 },
        { 577563150506047, 10, -16 },
        { 0, 10, 0 },
        { 549478874157011, 10, -17 },
        { 903787045718275, 10, -16 },
        { 345432614519566, 10, -15 },
        { 127315881741885, 10, -16 },
        { 35442149437362, 10, -15 },
        { 210750433559788, 10, -16 },
        { 169662855397023, 10, -16 },
        { 750184948027175, 10, -16 },
        { 335717312735612, 10, -16 },
        { 112034061111553, 10, -16 },
        { 408197337992769, 10, -16 },
        { 352782270990534, 10, -16 },
        { 809508546646395, 10, -16 },
        { 491946872391519, 10, -16 },
        { 675492374018942, 10, -16 },
        { 432323042483459, 10, -16 },
        { 275807841830362, 10, -16 },
        { 496964433376519, 10, -17 },
        { 0, 10, 0 },
        { 159389728340382, 10, -16 },
        { 0, 10, 0 },
        { 0, 10, 0 },
        { 0, 10, 0 },
        { 0, 10, 0 },
        { 0, 10, 0 },
        { 0, 10, 0 },
        { 577563150506047, 10, -16 },
        { 0, 10, 0 },
        { 549478874157011, 10, -17 },
        { 903787045718275, 10, -16 },
        { 345432614519566, 10, -15 },
        { 127315881741885, 10, -16 },
        { 35442149437362, 10, -15 },
        { 210750433559788, 10, -16 },
        { 169662855397023, 10, -16 },
        { 750184948027175, 10, -16 },
        { 335717312735612, 10, -16 },
        { 112034061111553, 10, -16 },
        { 408197337992769, 10, -16 },
        { 352782270990534, 10, -16 },
        { 809508546646395, 10, -16 },
        { 491946872391519, 10, -16 },
        { 675492374018942, 10, -16 },
        { 432323042483459, 10, -16 },
        { 275807841830362, 10, -16 },
        { 496964433376519, 10, -17 },
        { 0, 10, 0 },
        { 159389728340382, 10, -16 },
        { 0, 10, 0 },
        { 0, 10, 0 },
        { 0, 10, 0 },
        { 0, 10, 0 },
        { 0, 10, 0 },
        { 0, 10, 0 },
        { 442989749290464, 10, -16 },
        { 0, 10, 0 },
        { 681317843744698, 10, -17 },
        { 362832682098027, 10, -16 },
        { 602442365951884, 10, -16 },
        { 250615786979042, 10, -16 },
        { 36251616393363, 10, -15 },
        { 299210901344876, 10, -15 },
        { 167248972562739, 10, -16 },
        { 445983999317643, 10, -16 },
        { 342249967622006, 10, -16 },
        { 130608322997833, 10, -16 },
        { 546584902290517, 10, -16 },
        { 245264524127767, 10, -16 },
        { 496458678389087, 10, -16 },
        { 46887264408216, 10, -15 },
        { 522901023833921, 10, -16 },
        { 324612119830188, 10, -16 },
        { 217949540312581, 10, -16 },
        { 588778212597018, 10, -17 },
        { 0, 10, 0 },
        { 576385023836291, 10, -16 },
        { 0, 10, 0 },
        { 0, 10, 0 },
        { 0, 10, 0 },
        { 0, 10, 0 },
        { 0, 10, 0 },
        { 0, 10, 0 },
        { 469463160401944, 10, -16 },
        { 0, 10, 0 },
        { 123544460018187, 10, -16 },
        { 153622850651904, 10, -16 },
        { 234546300496203, 10, -16 },
        { 444875746891183, 10, -16 },
        { 209719722508321, 10, -16 },
        { 836471668888395, 10, -17 },
        { 870618753226303, 10, -16 },
        { 245812265053588, 10, -16 },
        { 342915099791313, 10, -15 },
        { 446981855475349, 10, -16 },
        { 139011100822997, 10, -16 },
        { 192948452046103, 10, -16 },
        { 203377547663293, 10, -16 },
        { 242889180809747, 10, -16 },
        { 305141165002655, 10, -16 },
        { 385406164188006, 10, -16 },
        { 845858397326068, 10, -16 },
        { 75491737048504, 10, -16 },
        { 0, 10, 0 },
        { 222397818156943, 10, -16 },
        { 0, 10, 0 },
        { 0, 10, 0 },
        { 0, 10, 0 },
        { 0, 10, 0 },
        { 0, 10, 0 },
        { 0, 10, 0 },
        { 518801758785274, 10, -16 },
        { 0, 10, 0 },
        { 622080401815911, 10, -17 },
        { 348828534014235, 10, -16 },
        { 702661497785966, 10, -16 },
        { 141766838884554, 10, -16 },
        { 362975703859656, 10, -16 },
        { 197450660979752, 10, -16 },
        { 188873974827182, 10, -16 },
        { 157514162684626, 10, -15 },
        { 416624432821113, 10, -16 },
        { 143491542641704, 10, -16 },
        { 398935242452926, 10, -16 },
        { 286286310130684, 10, -16 },
        { 759737552486962, 10, -16 },
        { 261991092411072, 10, -15 },
        { 586250178209689, 10, -16 },
        { 417750209076421, 10, -16 },
        { 278599544726953, 10, -16 },
        { 523181131972808, 10, -17 },
        { 0, 10, 0 },
        { 17791880101615, 10, -15 },
        { 0, 10, 0 },
        { 0, 10, 0 },
        { 0, 10, 0 },
        { 0, 10, 0 },
        { 0, 10, 0 },
        { 0, 10, 0 },
        { 590258320786499, 10, -16 },
        { 0, 10, 0 },
        { 700503356774492, 10, -17 },
        { 476271979997679, 10, -16 },
        { 117082615684775, 10, -15 },
        { 128732141551678, 10, -16 },
        { 398798095409629, 10, -16 },
        { 250850898863267, 10, -16 },
        { 196895123233975, 10, -16 },
        { 100866738682345, 10, -15 },
        { 426726522246757, 10, -16 },
        { 190025392438922, 10, -16 },
        { 44621972754205, 10, -15 },
        { 334953117172963, 10, -16 },
        { 255155949630326, 10, -15 },
        { 741129998242343, 10, -16 },
        { 684399219311436, 10, -16 },
        { 46121772510854, 10, -15 },
        { 299551522970102, 10, -16 },
        { 663272051982418, 10, -17 },
        { 0, 10, 0 },
        { 194477985587958, 10, -16 },
        { 0, 10, 0 },
        { 0, 10, 0 },
        { 0, 10, 0 },
        { 0, 10, 0 },
        { 0, 10, 0 },
        { 0, 10, 0 },
        { 439734943346373, 10, -16 },
        { 0, 10, 0 },
        { 112221475109735, 10, -16 },
        { 157458507440778, 10, -16 },
        { 225192604070983, 10, -16 },
        { 123347810993071, 10, -15 },
        { 221628765892496, 10, -16 },
        { 100541355107513, 10, -16 },
        { 83269360967889, 10, -15 },
        { 230546935326937, 10, -16 },
        { 260169177218273, 10, -15 },
        { 374459348304442, 10, -16 },
        { 145466467791634, 10, -16 },
        { 180682099021716, 10, -16 },
        { 182937310448591, 10, -16 },
        { 225084323791624, 10, -16 },
        { 308313031454781, 10, -16 },
        { 359306544617733, 10, -16 },
        { 783283808927262, 10, -16 },
        { 105830501216895, 10, -16 },
        { 0, 10, 0 },
        { 418318460458557, 10, -16 },
        { 0, 10, 0 },
        { 0, 10, 0 },
        { 0, 10, 0 },
        { 0, 10, 0 },
        { 0, 10, 0 },
        { 0, 10, 0 },
        { 422359412083619, 10, -16 },
        { 0, 10, 0 },
        { 83357356173752, 10, -16 },
        { 184921531434695, 10, -16 },
        { 311678188145811, 10, -16 },
        { 106497559495508, 10, -15 },
        { 256548572760261, 10, -16 },
        { 394286347456616, 10, -16 },
        { 323266447890639, 10, -16 },
        { 304854363877403, 10, -16 },
        { 62247476987609, 10, -15 },
        { 15845506295731, 10, -15 },
        { 217490277072139, 10, -16 },
        { 188626824057717, 10, -16 },
        { 259863488729454, 10, -16 },
        { 284380925430978, 10, -16 },
        { 395877177266249, 10, -16 },
        { 333872357979531, 10, -16 },
        { 42269266378221, 10, -15 },
        { 279843085422558, 10, -16 },
        { 0, 10, 0 },
        { 318059080356011, 10, -15 },
        { 0, 10, 0 },
        { 0, 10, 0 },
        { 0, 10, 0 },
        { 0, 10, 0 },
        { 0, 10, 0 },
        { 0, 10, 0 },
        { 60258414299477, 10, -15 },
        { 0, 10, 0 },
        { 675517956317367, 10, -17 },
        { 428080912081753, 10, -16 },
        { 871798784753948, 10, -16 },
        { 131998746268798, 10, -16 },
        { 429031715920309, 10, -16 },
        { 182345148725916, 10, -16 },
        { 202670333346604, 10, -16 },
        { 250072698808321, 10, -15 },
        { 391636740119534, 10, -16 },
        { 147150276298607, 10, -16 },
        { 424808917569857, 10, -16 },
        { 36147045935394, 10, -15 },
        { 926826829231572, 10, -16 },
        { 101865319987241, 10, -15 },
        { 665914386476277, 10, -16 },
        { 462480257425137, 10, -16 },
        { 294588023954863, 10, -16 },
        { 503168580054993, 10, -17 },
        { 0, 10, 0 },
        { 174292969324301, 10, -16 },
        { 0, 10, 0 },
        { 0, 10, 0 },
        { 0, 10, 0 },
        { 0, 10, 0 },
        { 0, 10, 0 },
        { 0, 10, 0 },
        { 669370251059299, 10, -16 },
        { 0, 10, 0 },
        { 14034615092539, 10, -15 },
        { 180757223998092, 10, -16 },
        { 253911359543086, 10, -16 },
        { 30711670843896, 10, -15 },
        { 236666087278467, 10, -16 },
        { 738614292409843, 10, -17 },
        { 145328060108833, 10, -15 },
        { 253196992880728, 10, -16 },
        { 127313654070965, 10, -15 },
        { 296557776800094, 10, -16 },
        { 160748660556166, 10, -16 },
        { 222584664304362, 10, -16 },
        { 18971795316547, 10, -15 },
        { 206709991816996, 10, -16 },
        { 379832039329989, 10, -16 },
        { 542394592248268, 10, -16 },
        { 216892654532322, 10, -15 },
        { 509583368216704, 10, -17 },
        { 0, 10, 0 },
        { 209227750590142, 10, -16 },
        { 0, 10, 0 },
        { 0, 10, 0 },
        { 0, 10, 0 },
        { 0, 10, 0 },
        { 0, 10, 0 },
        { 0, 10, 0 },
        { 730014896509048, 10, -16 },
        { 0, 10, 0 },
        { 145322634539793, 10, -16 },
        { 180278671144019, 10, -16 },
        { 269690580520248, 10, -16 },
        { 286956412613244, 10, -16 },
        { 248268661238372, 10, -16 },
        { 745535103137147, 10, -17 },
        { 124156955385408, 10, -15 },
        { 261918503291694, 10, -16 },
        { 118386446309426, 10, -15 },
        { 284275603192195, 10, -16 },
        { 165383662101589, 10, -16 },
        { 230255082296923, 10, -16 },
        { 198791512407696, 10, -16 },
        { 215192478409574, 10, -16 },
        { 401948798831086, 10, -16 },
        { 572270432812721, 10, -16 },
        { 238740804610779, 10, -15 },
        { 497419889821345, 10, -17 },
        { 0, 10, 0 },
        { 211367299300642, 10, -16 },
        { 0, 10, 0 },
        { 0, 10, 0 },
        { 0, 10, 0 },
        { 0, 10, 0 },
        { 0, 10, 0 },
        { 0, 10, 0 },
        { 587203515093596, 10, -16 },
        { 0, 10, 0 },
        { 72893489825413, 10, -16 },
        { 320394258355147, 10, -16 },
        { 42654961850939, 10, -15 },
        { 11057728188176, 10, -15 },
        { 351336690105664, 10, -16 },
        { 103741019706242, 10, -16 },
        { 197327139645736, 10, -16 },
        { 403294628074396, 10, -16 },
        { 333925247025431, 10, -16 },
        { 948560766309103, 10, -17 },
        { 223790797561743, 10, -16 },
        { 668720579537446, 10, -15 },
        { 272797120883414, 10, -16 },
        { 246396743890477, 10, -16 },
        { 536649621936381, 10, -16 },
        { 401435770839053, 10, -16 },
        { 284716648659314, 10, -16 },
        { 373954039820345, 10, -17 },
        { 0, 10, 0 },
        { 116632659491601, 10, -16 },
        { 0, 10, 0 },
        { 0, 10, 0 },
        { 0, 10, 0 },
        { 0, 10, 0 },
        { 0, 10, 0 },
        { 0, 10, 0 },
        { 492992691921933, 10, -16 },
        { 0, 10, 0 },
        { 125622956940465, 10, -16 },
        { 181605196429912, 10, -16 },
        { 207786298175717, 10, -16 },
        { 364202205816206, 10, -16 },
        { 202603944695204, 10, -16 },
        { 716550104920764, 10, -17 },
        { 206633684259885, 10, -15 },
        { 227372788978033, 10, -16 },
        { 152617137183146, 10, -15 },
        { 331015775272988, 10, -16 },
        { 14694796566921, 10, -15 },
        { 19987300801698, 10, -15 },
        { 16306678263318, 10, -15 },
        { 18170914063275, 10, -15 },
        { 315111406339669, 10, -16 },
        { 454882757922691, 10, -16 },
        { 155504163041972, 10, -15 },
        { 543077257870988, 10, -17 },
        { 0, 10, 0 },
        { 202462541933241, 10, -16 },
        { 0, 10, 0 },
        { 0, 10, 0 },
        { 0, 10, 0 },
        { 0, 10, 0 },
        { 0, 10, 0 },
        { 0, 10, 0 },
        { 604225544415685, 10, -16 },
        { 0, 10, 0 },
        { 670998945286262, 10, -17 },
        { 419914386256446, 10, -16 },
        { 822246246561731, 10, -16 },
        { 132451153887397, 10, -16 },
        { 433716893225222, 10, -16 },
        { 1710038162684, 10, -14 },
        { 203489454887977, 10, -16 },
        { 27482354084357, 10, -14 },
        { 385640158939563, 10, -16 },
        { 140031423205893, 10, -16 },
        { 421033217344912, 10, -16 },
        { 365589054315953, 10, -16 },
        { 661704878538427, 10, -16 },
        { 106349397030678, 10, -15 },
        { 662466726943095, 10, -16 },
        { 462396616173826, 10, -16 },
        { 293589531419163, 10, -16 },
        { 476614587582247, 10, -17 },
        { 0, 10, 0 },
        { 170875535911269, 10, -16 },
        { 0, 10, 0 },
        { 0, 10, 0 },
        { 0, 10, 0 },
        { 0, 10, 0 },
        { 0, 10, 0 },
        { 0, 10, 0 },
        { 424324889043721, 10, -16 },
        { 0, 10, 0 },
        { 579290007462686, 10, -17 },
        { 397874230281849, 10, -15 },
        { 106062836731991, 10, -15 },
        { 115081908902148, 10, -16 },
        { 467109766657911, 10, -16 },
        { 148955483926429, 10, -16 },
        { 174018436928324, 10, -16 },
        { 449597954340242, 10, -16 },
        { 258046573693085, 10, -16 },
        { 775745747540588, 10, -17 },
        { 696000741680135, 10, -16 },
        { 310970394607791, 10, -16 },
        { 381849892205497, 10, -16 },
        { 293482800333777, 10, -16 },
        { 649283698200427, 10, -16 },
        { 405120703523807, 10, -16 },
        { 216362657139478, 10, -16 },
        { 308159008770472, 10, -17 },
        { 0, 10, 0 },
        { 110978417479337, 10, -16 },
        { 0, 10, 0 },
        { 0, 10, 0 },
        { 0, 10, 0 },
        { 0, 10, 0 },
        { 0, 10, 0 },
        { 0, 10, 0 },
        { 483786900032984, 10, -16 },
        { 0, 10, 0 },
        { 122709684782471, 10, -16 },
        { 180118996799995, 10, -16 },
        { 207849128312611, 10, -16 },
        { 562659354648704, 10, -16 },
        { 206109469104189, 10, -16 },
        { 767826860781873, 10, -17 },
        { 1951585183046, 10, -13 },
        { 225286335401276, 10, -16 },
        { 149182634429005, 10, -15 },
        { 32352542807326, 10, -15 },
        { 1478289598262, 10, -14 },
        { 196315370051244, 10, -16 },
        { 16161881084459, 10, -15 },
        { 182705809366537, 10, -16 },
        { 315029578865166, 10, -16 },
        { 442576041368133, 10, -16 },
        { 147859054854414, 10, -15 },
        { 634823423270617, 10, -17 },
        { 0, 10, 0 },
        { 251588142951493, 10, -16 },
        { 0, 10, 0 },
        { 0, 10, 0 },
        { 0, 10, 0 },
        { 0, 10, 0 },
        { 0, 10, 0 },
        { 0, 10, 0 },
        { 477346471506064, 10, -16 },
        { 0, 10, 0 },
        { 593632688822521, 10, -17 },
        { 306908481442422, 10, -16 },
        { 603728344664222, 10, -16 },
        { 146542588642231, 10, -16 },
        { 331352899846299, 10, -16 },
        { 201294184761574, 10, -16 },
        { 182083252587759, 10, -16 },
        { 119076165405613, 10, -15 },
        { 426654846628915, 10, -16 },
        { 139401873952538, 10, -16 },
        { 384570786959365, 10, -16 },
        { 250089535809212, 10, -16 },
        { 598347442512541, 10, -16 },
        { 343067580994374, 10, -15 },
        { 545234156027815, 10, -16 },
        { 395160614400292, 10, -16 },
        { 270079288992617, 10, -16 },
        { 52453552503257, 10, -16 },
        { 0, 10, 0 },
        { 17847514578625, 10, -15 },
        { 0, 10, 0 },
        { 0, 10, 0 },
        { 0, 10, 0 },
        { 0, 10, 0 },
        { 0, 10, 0 },
        { 0, 10, 0 },
        { 45822094566493, 10, -15 },
        { 0, 10, 0 },
        { 764180435143914, 10, -17 },
        { 831756470776764, 10, -16 },
        { 572471381035928, 10, -16 },
        { 136330232838534, 10, -16 },
        { 635837268623252, 10, -16 },
        { 268160134582114, 10, -16 },
        { 168274014633915, 10, -16 },
        { 538724118633313, 10, -16 },
        { 27904757039636, 10, -15 },
        { 106216056505624, 10, -16 },
        { 31972710552402, 10, -14 },
        { 259575099961973, 10, -16 },
        { 425763545526885, 10, -16 },
        { 439477394171112, 10, -16 },
        { 875028629880251, 10, -16 },
        { 573650276663619, 10, -16 },
        { 237201290941163, 10, -16 },
        { 368684333723595, 10, -17 },
        { 0, 10, 0 },
        { 155983039411874, 10, -16 },
        { 0, 10, 0 },
        { 0, 10, 0 },
        { 0, 10, 0 },
        { 0, 10, 0 },
        { 0, 10, 0 },
        { 0, 10, 0 },
        { 469463160401944, 10, -16 },
        { 0, 10, 0 },
        { 123544460018187, 10, -16 },
        { 153622850651904, 10, -16 },
        { 234546300496203, 10, -16 },
        { 444875746891183, 10, -16 },
        { 209719722508321, 10, -16 },
        { 836471668888395, 10, -17 },
        { 870618753226303, 10, -16 },
        { 245812265053588, 10, -16 },
        { 342915099791313, 10, -15 },
        { 446981855475349, 10, -16 },
        { 139011100822997, 10, -16 },
        { 192948452046103, 10, -16 },
        { 203377547663293, 10, -16 },
        { 242889180809747, 10, -16 },
        { 305141165002655, 10, -16 },
        { 385406164188006, 10, -16 },
        { 845858397326068, 10, -16 },
        { 75491737048504, 10, -16 },
        { 0, 10, 0 },
        { 222397818156943, 10, -16 },
        { 0, 10, 0 },
        { 0, 10, 0 },
        { 0, 10, 0 },
        { 0, 10, 0 },
        { 0, 10, 0 },
        { 0, 10, 0 },
        { 422359412083619, 10, -16 },
        { 0, 10, 0 },
        { 83357356173752, 10, -16 },
        { 184921531434695, 10, -16 },
        { 311678188145811, 10, -16 },
        { 106497559495508, 10, -15 },
        { 256548572760261, 10, -16 },
        { 394286347456616, 10, -16 },
        { 323266447890639, 10, -16 },
        { 304854363877403, 10, -16 },
        { 62247476987609, 10, -15 },
        { 15845506295731, 10, -15 },
        { 217490277072139, 10, -16 },
        { 188626824057717, 10, -16 },
        { 259863488729454, 10, -16 },
        { 284380925430978, 10, -16 },
        { 395877177266249, 10, -16 },
        { 333872357979531, 10, -16 },
        { 42269266378221, 10, -15 },
        { 279843085422558, 10, -16 },
        { 0, 10, 0 },
        { 318059080356011, 10, -15 },
        { 0, 10, 0 },
        { 0, 10, 0 },
        { 0, 10, 0 },
        { 0, 10, 0 },
        { 0, 10, 0 },
        { 0, 10, 0 },
        { 730014896509048, 10, -16 },
        { 0, 10, 0 },
        { 145322634539793, 10, -16 },
        { 180278671144019, 10, -16 },
        { 269690580520248, 10, -16 },
        { 286956412613244, 10, -16 },
        { 248268661238372, 10, -16 },
        { 745535103137147, 10, -17 },
        { 124156955385408, 10, -15 },
        { 261918503291694, 10, -16 },
        { 118386446309426, 10, -15 },
        { 284275603192195, 10, -16 },
        { 165383662101589, 10, -16 },
        { 230255082296923, 10, -16 },
        { 198791512407696, 10, -16 },
        { 215192478409574, 10, -16 },
        { 401948798831086, 10, -16 },
        { 572270432812721, 10, -16 },
        { 238740804610779, 10, -15 },
        { 497419889821345, 10, -17 },
        { 0, 10, 0 },
        { 211367299300642, 10, -16 },
        { 0, 10, 0 },
        { 0, 10, 0 },
        { 0, 10, 0 },
        { 0, 10, 0 },
        { 0, 10, 0 },
        { 0, 10, 0 },
        { 766916703405077, 10, -16 },
        { 0, 10, 0 },
        { 142294768618532, 10, -16 },
        { 372001822160392, 10, -16 },
        { 465871495724398, 10, -16 },
        { 185400455838127, 10, -16 },
        { 426544973208353, 10, -16 },
        { 122370140130741, 10, -16 },
        { 400246088744397, 10, -16 },
        { 454609857997856, 10, -16 },
        { 594458529325604, 10, -16 },
        { 177723179273949, 10, -16 },
        { 440779462073967, 10, -16 },
        { 357775846318665, 10, -16 },
        { 33680037504058, 10, -15 },
        { 346982878060057, 10, -16 },
        { 114700438854211, 10, -15 },
        { 283559547791413, 10, -15 },
        { 630666692584118, 10, -16 },
        { 572091332586875, 10, -17 },
        { 0, 10, 0 },
        { 183989118860783, 10, -16 },
        { 0, 10, 0 },
        { 0, 10, 0 },
        { 0, 10, 0 },
        { 0, 10, 0 },
        { 0, 10, 0 },
        { 0, 10, 0 },
        { 362137234499257, 10, -16 },
        { 0, 10, 0 },
        { 843396844300832, 10, -17 },
        { 160052159950295, 10, -16 },
        { 207794568224957, 10, -16 },
        { 31479435173616, 10, -14 },
        { 250797428364192, 10, -16 },
        { 143091226070748, 10, -16 },
        { 485360072021866, 10, -16 },
        { 197230375356547, 10, -16 },
        { 103928698769319, 10, -15 },
        { 224838254108508, 10, -16 },
        { 158657341555303, 10, -16 },
        { 149263875235949, 10, -16 },
        { 142126241037155, 10, -16 },
        { 194891144202621, 10, -16 },
        { 312646162577664, 10, -16 },
        { 280804880022301, 10, -16 },
        { 478970068862805, 10, -16 },
        { 182433578966019, 10, -16 },
        { 0, 10, 0 },
        { 888884194903735, 10, -16 },
        { 0, 10, 0 },
        { 0, 10, 0 },
        { 0, 10, 0 },
        { 0, 10, 0 },
        { 0, 10, 0 },
        { 0, 10, 0 },
        { 587203515093596, 10, -16 },
        { 0, 10, 0 },
        { 72893489825413, 10, -16 },
        { 320394258355147, 10, -16 },
        { 42654961850939, 10, -15 },
        { 11057728188176, 10, -15 },
        { 351336690105664, 10, -16 },
        { 103741019706242, 10, -16 },
        { 197327139645736, 10, -16 },
        { 403294628074396, 10, -16 },
        { 333925247025431, 10, -16 },
        { 948560766309103, 10, -17 },
        { 223790797561743, 10, -16 },
        { 668720579537446, 10, -15 },
        { 272797120883414, 10, -16 },
        { 246396743890477, 10, -16 },
        { 536649621936381, 10, -16 },
        { 401435770839053, 10, -16 },
        { 284716648659314, 10, -16 },
        { 373954039820345, 10, -17 },
        { 0, 10, 0 },
        { 116632659491601, 10, -16 },
        { 0, 10, 0 },
        { 0, 10, 0 },
        { 0, 10, 0 },
        { 0, 10, 0 },
        { 0, 10, 0 },
        { 0, 10, 0 },
        { 492992691921933, 10, -16 },
        { 0, 10, 0 },
        { 125622956940465, 10, -16 },
        { 181605196429912, 10, -16 },
        { 207786298175717, 10, -16 },
        { 364202205816206, 10, -16 },
        { 202603944695204, 10, -16 },
        { 716550104920764, 10, -17 },
        { 206633684259885, 10, -15 },
        { 227372788978033, 10, -16 },
        { 152617137183146, 10, -15 },
        { 331015775272988, 10, -16 },
        { 14694796566921, 10, -15 },
        { 19987300801698, 10, -15 },
        { 16306678263318, 10, -15 },
        { 18170914063275, 10, -15 },
        { 315111406339669, 10, -16 },
        { 454882757922691, 10, -16 },
        { 155504163041972, 10, -15 },
        { 543077257870988, 10, -17 },
        { 0, 10, 0 },
        { 202462541933241, 10, -16 },
        { 0, 10, 0 },
        { 0, 10, 0 },
        { 0, 10, 0 },
        { 0, 10, 0 },
        { 0, 10, 0 },
        { 0, 10, 0 },
        { 587203515093596, 10, -16 },
        { 0, 10, 0 },
        { 72893489825413, 10, -16 },
        { 320394258355147, 10, -16 },
        { 42654961850939, 10, -15 },
        { 11057728188176, 10, -15 },
        { 351336690105664, 10, -16 },
        { 103741019706242, 10, -16 },
        { 197327139645736, 10, -16 },
        { 403294628074396, 10, -16 },
        { 333925247025431, 10, -16 },
        { 948560766309103, 10, -17 },
        { 223790797561743, 10, -16 },
        { 668720579537446, 10, -15 },
        { 272797120883414, 10, -16 },
        { 246396743890477, 10, -16 },
        { 536649621936381, 10, -16 },
        { 401435770839053, 10, -16 },
        { 284716648659314, 10, -16 },
        { 373954039820345, 10, -17 },
        { 0, 10, 0 },
        { 116632659491601, 10, -16 },
        { 0, 10, 0 },
        { 0, 10, 0 },
        { 0, 10, 0 },
        { 0, 10, 0 },
        { 0, 10, 0 },
        { 0, 10, 0 },
        { 424324889043721, 10, -16 },
        { 0, 10, 0 },
        { 579290007462686, 10, -17 },
        { 397874230281849, 10, -15 },
        { 106062836731991, 10, -15 },
        { 115081908902148, 10, -16 },
        { 467109766657911, 10, -16 },
        { 148955483926429, 10, -16 },
        { 174018436928324, 10, -16 },
        { 449597954340242, 10, -16 },
        { 258046573693085, 10, -16 },
        { 775745747540588, 10, -17 },
        { 696000741680135, 10, -16 },
        { 310970394607791, 10, -16 },
        { 381849892205497, 10, -16 },
        { 293482800333777, 10, -16 },
        { 649283698200427, 10, -16 },
        { 405120703523807, 10, -16 },
        { 216362657139478, 10, -16 },
        { 308159008770472, 10, -17 },
        { 0, 10, 0 },
        { 110978417479337, 10, -16 },
        { 0, 10, 0 },
        { 0, 10, 0 },
        { 0, 10, 0 },
        { 0, 10, 0 },
        { 0, 10, 0 },
        { 0, 10, 0 },
        { 469463160401944, 10, -16 },
        { 0, 10, 0 },
        { 123544460018187, 10, -16 },
        { 153622850651904, 10, -16 },
        { 234546300496203, 10, -16 },
        { 444875746891183, 10, -16 },
        { 209719722508321, 10, -16 },
        { 836471668888395, 10, -17 },
        { 870618753226303, 10, -16 },
        { 245812265053588, 10, -16 },
        { 342915099791313, 10, -15 },
        { 446981855475349, 10, -16 },
        { 139011100822997, 10, -16 },
        { 192948452046103, 10, -16 },
        { 203377547663293, 10, -16 },
        { 242889180809747, 10, -16 },
        { 305141165002655, 10, -16 },
        { 385406164188006, 10, -16 },
        { 845858397326068, 10, -16 },
        { 75491737048504, 10, -16 },
        { 0, 10, 0 },
        { 222397818156943, 10, -16 },
        { 0, 10, 0 },
        { 0, 10, 0 },
        { 0, 10, 0 },
        { 0, 10, 0 },
        { 0, 10, 0 },
        { 0, 10, 0 },
        { 589154085273043, 10, -16 },
        { 0, 10, 0 },
        { 702303943736494, 10, -17 },
        { 479946788629322, 10, -16 },
        { 119404029318923, 10, -15 },
        { 12844588793725, 10, -15 },
        { 396331642292683, 10, -16 },
        { 256173158056304, 10, -16 },
        { 196396124001669, 10, -16 },
        { 890488524247852, 10, -16 },
        { 429383845650211, 10, -16 },
        { 19334876794658, 10, -15 },
        { 447798264166969, 10, -16 },
        { 332793258666085, 10, -16 },
        { 268164408671827, 10, -15 },
        { 719163472646827, 10, -16 },
        { 685692995847813, 10, -16 },
        { 461012132831982, 10, -16 },
        { 299872205484908, 10, -16 },
        { 6756928287744, 10, -15 },
        { 0, 10, 0 },
        { 196018349759637, 10, -16 },
        { 0, 10, 0 },
        { 0, 10, 0 },
        { 0, 10, 0 },
        { 0, 10, 0 },
        { 0, 10, 0 },
        { 0, 10, 0 },
        { 604225544415685, 10, -16 },
        { 0, 10, 0 },
        { 670998945286262, 10, -17 },
        { 419914386256446, 10, -16 },
        { 822246246561731, 10, -16 },
        { 132451153887397, 10, -16 },
        { 433716893225222, 10, -16 },
        { 1710038162684, 10, -14 },
        { 203489454887977, 10, -16 },
        { 27482354084357, 10, -14 },
        { 385640158939563, 10, -16 },
        { 140031423205893, 10, -16 },
        { 421033217344912, 10, -16 },
        { 365589054315953, 10, -16 },
        { 661704878538427, 10, -16 },
        { 106349397030678, 10, -15 },
        { 662466726943095, 10, -16 },
        { 462396616173826, 10, -16 },
        { 293589531419163, 10, -16 },
        { 476614587582247, 10, -17 },
        { 0, 10, 0 },
        { 170875535911269, 10, -16 },
        { 0, 10, 0 },
        { 0, 10, 0 },
        { 0, 10, 0 },
        { 0, 10, 0 },
        { 0, 10, 0 },
        { 0, 10, 0 },
        { 424255984478953, 10, -16 },
        { 0, 10, 0 },
        { 821287064062759, 10, -17 },
        { 199780135687865, 10, -16 },
        { 335966032431601, 10, -16 },
        { 997790321374913, 10, -16 },
        { 265462057919515, 10, -16 },
        { 609557977789191, 10, -16 },
        { 310446519732162, 10, -16 },
        { 316709568304738, 10, -16 },
        { 5994668689277, 10, -14 },
        { 156210527030313, 10, -16 },
        { 244921333294678, 10, -16 },
        { 193413216785197, 10, -16 },
        { 279629245573953, 10, -16 },
        { 299829221333785, 10, -16 },
        { 406600067869809, 10, -16 },
        { 333247698276442, 10, -16 },
        { 405868294132939, 10, -16 },
        { 261609340989357, 10, -16 },
        { 0, 10, 0 },
        { 296200699779639, 10, -15 },
        { 0, 10, 0 },
        { 0, 10, 0 },
        { 0, 10, 0 },
        { 0, 10, 0 },
        { 0, 10, 0 },
        { 0, 10, 0 },
        { 422359412083619, 10, -16 },
        { 0, 10, 0 },
        { 83357356173752, 10, -16 },
        { 184921531434695, 10, -16 },
        { 311678188145811, 10, -16 },
        { 106497559495508, 10, -15 },
        { 256548572760261, 10, -16 },
        { 394286347456616, 10, -16 },
        { 323266447890639, 10, -16 },
        { 304854363877403, 10, -16 },
        { 62247476987609, 10, -15 },
        { 15845506295731, 10, -15 },
        { 217490277072139, 10, -16 },
        { 188626824057717, 10, -16 },
        { 259863488729454, 10, -16 },
        { 284380925430978, 10, -16 },
        { 395877177266249, 10, -16 },
        { 333872357979531, 10, -16 },
        { 42269266378221, 10, -15 },
        { 279843085422558, 10, -16 },
        { 0, 10, 0 },
        { 318059080356011, 10, -15 },
        { 0, 10, 0 },
        { 0, 10, 0 },
        { 0, 10, 0 },
        { 0, 10, 0 },
        { 0, 10, 0 },
        { 0, 10, 0 },
        { 604225544415685, 10, -16 },
        { 0, 10, 0 },
        { 670998945286262, 10, -17 },
        { 419914386256446, 10, -16 },
        { 822246246561731, 10, -16 },
        { 132451153887397, 10, -16 },
        { 433716893225222, 10, -16 },
        { 1710038162684, 10, -14 },
        { 203489454887977, 10, -16 },
        { 27482354084357, 10, -14 },
        { 385640158939563, 10, -16 },
        { 140031423205893, 10, -16 },
        { 421033217344912, 10, -16 },
        { 365589054315953, 10, -16 },
        { 661704878538427, 10, -16 },
        { 106349397030678, 10, -15 },
        { 662466726943095, 10, -16 },
        { 462396616173826, 10, -16 },
        { 293589531419163, 10, -16 },
        { 476614587582247, 10, -17 },
        { 0, 10, 0 },
        { 170875535911269, 10, -16 },
        { 0, 10, 0 },
        { 0, 10, 0 },
        { 0, 10, 0 },
        { 0, 10, 0 },
        { 0, 10, 0 },
        { 0, 10, 0 },
        { 114711001779819, 10, -15 },
        { 0, 10, 0 },
        { 141914029543121, 10, -16 },
        { 489207599057489, 10, -16 },
        { 59727766149217, 10, -15 },
        { 169378122908684, 10, -16 },
        { 665499924921324, 10, -16 },
        { 161744039498576, 10, -16 },
        { 227504405851174, 10, -16 },
        { 534424474007434, 10, -16 },
        { 386190665806606, 10, -16 },
        { 134038592571142, 10, -16 },
        { 551689187699477, 10, -16 },
        { 392449557080265, 10, -16 },
        { 411043695037638, 10, -16 },
        { 39283982934366, 10, -15 },
        { 274791155133818, 10, -15 },
        { 941159317313236, 10, -16 },
        { 363469010622946, 10, -16 },
        { 511620274271912, 10, -17 },
        { 0, 10, 0 },
        { 179007079293215, 10, -16 },
        { 0, 10, 0 },
        { 0, 10, 0 },
        { 0, 10, 0 },
        { 0, 10, 0 },
        { 0, 10, 0 },
        { 0, 10, 0 },
        { 45822094566493, 10, -15 },
        { 0, 10, 0 },
        { 764180435143914, 10, -17 },
        { 831756470776764, 10, -16 },
        { 572471381035928, 10, -16 },
        { 136330232838534, 10, -16 },
        { 635837268623252, 10, -16 },
        { 268160134582114, 10, -16 },
        { 168274014633915, 10, -16 },
        { 538724118633313, 10, -16 },
        { 27904757039636, 10, -15 },
        { 106216056505624, 10, -16 },
        { 31972710552402, 10, -14 },
        { 259575099961973, 10, -16 },
        { 425763545526885, 10, -16 },
        { 439477394171112, 10, -16 },
        { 875028629880251, 10, -16 },
        { 573650276663619, 10, -16 },
        { 237201290941163, 10, -16 },
        { 368684333723595, 10, -17 },
        { 0, 10, 0 },
        { 155983039411874, 10, -16 },
        { 0, 10, 0 },
        { 0, 10, 0 },
        { 0, 10, 0 },
        { 0, 10, 0 },
        { 0, 10, 0 },
        { 0, 10, 0 },
        { 587203515093596, 10, -16 },
        { 0, 10, 0 },
        { 72893489825413, 10, -16 },
        { 320394258355147, 10, -16 },
        { 42654961850939, 10, -15 },
        { 11057728188176, 10, -15 },
        { 351336690105664, 10, -16 },
        { 103741019706242, 10, -16 },
        { 197327139645736, 10, -16 },
        { 403294628074396, 10, -16 },
        { 333925247025431, 10, -16 },
        { 948560766309103, 10, -17 },
        { 223790797561743, 10, -16 },
        { 668720579537446, 10, -15 },
        { 272797120883414, 10, -16 },
        { 246396743890477, 10, -16 },
        { 536649621936381, 10, -16 },
        { 401435770839053, 10, -16 },
        { 284716648659314, 10, -16 },
        { 373954039820345, 10, -17 },
        { 0, 10, 0 },
        { 116632659491601, 10, -16 },
        { 0, 10, 0 },
        { 0, 10, 0 },
        { 0, 10, 0 },
        { 0, 10, 0 },
        { 0, 10, 0 },
        { 0, 10, 0 },
        { 823903346719656, 10, -16 },
        { 0, 10, 0 },
        { 808281911095459, 10, -17 },
        { 339833452580807, 10, -16 },
        { 302596819230251, 10, -16 },
        { 131194544639447, 10, -16 },
        { 50785257170385, 10, -14 },
        { 108274117643434, 10, -16 },
        { 141241417950128, 10, -16 },
        { 337844684875206, 10, -16 },
        { 256288271187533, 10, -16 },
        { 886018920812255, 10, -17 },
        { 387085295618602, 10, -16 },
        { 24808757014337, 10, -15 },
        { 229406389046244, 10, -16 },
        { 23052165004177, 10, -15 },
        { 642593747078266, 10, -16 },
        { 33794916605771, 10, -15 },
        { 216773924605935, 10, -16 },
        { 560179560285905, 10, -17 },
        { 0, 10, 0 },
        { 112012845264545, 10, -16 },
        { 0, 10, 0 },
        { 0, 10, 0 },
        { 0, 10, 0 },
        { 0, 10, 0 },
        { 0, 10, 0 },
        { 0, 10, 0 },
        { 442989749290464, 10, -16 },
        { 0, 10, 0 },
        { 681317843744698, 10, -17 },
        { 362832682098027, 10, -16 },
        { 602442365951884, 10, -16 },
        { 250615786979042, 10, -16 },
        { 36251616393363, 10, -15 },
        { 299210901344876, 10, -15 },
        { 167248972562739, 10, -16 },
        { 445983999317643, 10, -16 },
        { 342249967622006, 10, -16 },
        { 130608322997833, 10, -16 },
        { 546584902290517, 10, -16 },
        { 245264524127767, 10, -16 },
        { 496458678389087, 10, -16 },
        { 46887264408216, 10, -15 },
        { 522901023833921, 10, -16 },
        { 324612119830188, 10, -16 },
        { 217949540312581, 10, -16 },
        { 588778212597018, 10, -17 },
        { 0, 10, 0 },
        { 576385023836291, 10, -16 },
        { 0, 10, 0 },
        { 0, 10, 0 },
        { 0, 10, 0 },
        { 0, 10, 0 },
        { 0, 10, 0 },
        { 0, 10, 0 },
        { 422359412083619, 10, -16 },
        { 0, 10, 0 },
        { 83357356173752, 10, -16 },
        { 184921531434695, 10, -16 },
        { 311678188145811, 10, -16 },
        { 106497559495508, 10, -15 },
        { 256548572760261, 10, -16 },
        { 394286347456616, 10, -16 },
        { 323266447890639, 10, -16 },
        { 304854363877403, 10, -16 },
        { 62247476987609, 10, -15 },
        { 15845506295731, 10, -15 },
        { 217490277072139, 10, -16 },
        { 188626824057717, 10, -16 },
        { 259863488729454, 10, -16 },
        { 284380925430978, 10, -16 },
        { 395877177266249, 10, -16 },
        { 333872357979531, 10, -16 },
        { 42269266378221, 10, -15 },
        { 279843085422558, 10, -16 },
        { 0, 10, 0 },
        { 318059080356011, 10, -15 },
        { 0, 10, 0 },
        { 0, 10, 0 },
        { 0, 10, 0 },
        { 0, 10, 0 },
        { 0, 10, 0 },
        { 0, 10, 0 },
        { 469463160401944, 10, -16 },
        { 0, 10, 0 },
        { 123544460018187, 10, -16 },
        { 153622850651904, 10, -16 },
        { 234546300496203, 10, -16 },
        { 444875746891183, 10, -16 },
        { 209719722508321, 10, -16 },
        { 836471668888395, 10, -17 },
        { 870618753226303, 10, -16 },
        { 245812265053588, 10, -16 },
        { 342915099791313, 10, -15 },
        { 446981855475349, 10, -16 },
        { 139011100822997, 10, -16 },
        { 192948452046103, 10, -16 },
        { 203377547663293, 10, -16 },
        { 242889180809747, 10, -16 },
        { 305141165002655, 10, -16 },
        { 385406164188006, 10, -16 },
        { 845858397326068, 10, -16 },
        { 75491737048504, 10, -16 },
        { 0, 10, 0 },
        { 222397818156943, 10, -16 },
        { 0, 10, 0 },
        { 0, 10, 0 },
        { 0, 10, 0 },
        { 0, 10, 0 },
        { 0, 10, 0 },
        { 0, 10, 0 },
        { 823903346719656, 10, -16 },
        { 0, 10, 0 },
        { 808281911095459, 10, -17 },
        { 339833452580807, 10, -16 },
        { 302596819230251, 10, -16 },
        { 131194544639447, 10, -16 },
        { 50785257170385, 10, -14 },
        { 108274117643434, 10, -16 },
        { 141241417950128, 10, -16 },
        { 337844684875206, 10, -16 },
        { 256288271187533, 10, -16 },
        { 886018920812255, 10, -17 },
        { 387085295618602, 10, -16 },
        { 24808757014337, 10, -15 },
        { 229406389046244, 10, -16 },
        { 23052165004177, 10, -15 },
        { 642593747078266, 10, -16 },
        { 33794916605771, 10, -15 },
        { 216773924605935, 10, -16 },
        { 560179560285905, 10, -17 },
        { 0, 10, 0 },
        { 112012845264545, 10, -16 },
        { 0, 10, 0 },
        { 0, 10, 0 },
        { 0, 10, 0 },
        { 0, 10, 0 },
        { 0, 10, 0 },
        { 0, 10, 0 },
        { 442989749290464, 10, -16 },
        { 0, 10, 0 },
        { 681317843744698, 10, -17 },
        { 362832682098027, 10, -16 },
        { 602442365951884, 10, -16 },
        { 250615786979042, 10, -16 },
        { 36251616393363, 10, -15 },
        { 299210901344876, 10, -15 },
        { 167248972562739, 10, -16 },
        { 445983999317643, 10, -16 },
        { 342249967622006, 10, -16 },
        { 130608322997833, 10, -16 },
        { 546584902290517, 10, -16 },
        { 245264524127767, 10, -16 },
        { 496458678389087, 10, -16 },
        { 46887264408216, 10, -15 },
        { 522901023833921, 10, -16 },
        { 324612119830188, 10, -16 },
        { 217949540312581, 10, -16 },
        { 588778212597018, 10, -17 },
        { 0, 10, 0 },
        { 576385023836291, 10, -16 },
        { 0, 10, 0 },
        { 0, 10, 0 },
        { 0, 10, 0 },
        { 0, 10, 0 },
        { 0, 10, 0 },
        { 0, 10, 0 },
        { 469463160401944, 10, -16 },
        { 0, 10, 0 },
        { 123544460018187, 10, -16 },
        { 153622850651904, 10, -16 },
        { 234546300496203, 10, -16 },
        { 444875746891183, 10, -16 },
        { 209719722508321, 10, -16 },
        { 836471668888395, 10, -17 },
        { 870618753226303, 10, -16 },
        { 245812265053588, 10, -16 },
        { 342915099791313, 10, -15 },
        { 446981855475349, 10, -16 },
        { 139011100822997, 10, -16 },
        { 192948452046103, 10, -16 },
        { 203377547663293, 10, -16 },
        { 242889180809747, 10, -16 },
        { 305141165002655, 10, -16 },
        { 385406164188006, 10, -16 },
        { 845858397326068, 10, -16 },
        { 75491737048504, 10, -16 },
        { 0, 10, 0 },
        { 222397818156943, 10, -16 },
        { 0, 10, 0 },
        { 0, 10, 0 },
        { 0, 10, 0 },
        { 0, 10, 0 },
        { 0, 10, 0 },
        { 0, 10, 0 },
        { 492992691921933, 10, -16 },
        { 0, 10, 0 },
        { 125622956940465, 10, -16 },
        { 181605196429912, 10, -16 },
        { 207786298175717, 10, -16 },
        { 364202205816206, 10, -16 },
        { 202603944695204, 10, -16 },
        { 716550104920764, 10, -17 },
        { 206633684259885, 10, -15 },
        { 227372788978033, 10, -16 },
        { 152617137183146, 10, -15 },
        { 331015775272988, 10, -16 },
        { 14694796566921, 10, -15 },
        { 19987300801698, 10, -15 },
        { 16306678263318, 10, -15 },
        { 18170914063275, 10, -15 },
        { 315111406339669, 10, -16 },
        { 454882757922691, 10, -16 },
        { 155504163041972, 10, -15 },
        { 543077257870988, 10, -17 },
        { 0, 10, 0 },
        { 202462541933241, 10, -16 },
        { 0, 10, 0 },
        { 0, 10, 0 },
        { 0, 10, 0 },
        { 0, 10, 0 },
        { 0, 10, 0 },
        { 0, 10, 0 },
        { 823903346719656, 10, -16 },
        { 0, 10, 0 },
        { 808281911095459, 10, -17 },
        { 339833452580807, 10, -16 },
        { 302596819230251, 10, -16 },
        { 131194544639447, 10, -16 },
        { 50785257170385, 10, -14 },
        { 108274117643434, 10, -16 },
        { 141241417950128, 10, -16 },
        { 337844684875206, 10, -16 },
        { 256288271187533, 10, -16 },
        { 886018920812255, 10, -17 },
        { 387085295618602, 10, -16 },
        { 24808757014337, 10, -15 },
        { 229406389046244, 10, -16 },
        { 23052165004177, 10, -15 },
        { 642593747078266, 10, -16 },
        { 33794916605771, 10, -15 },
        { 216773924605935, 10, -16 },
        { 560179560285905, 10, -17 },
        { 0, 10, 0 },
        { 112012845264545, 10, -16 },
        { 0, 10, 0 },
        { 0, 10, 0 },
        { 0, 10, 0 },
        { 0, 10, 0 },
        { 0, 10, 0 },
        { 0, 10, 0 },
        { 442989749290464, 10, -16 },
        { 0, 10, 0 },
        { 681317843744698, 10, -17 },
        { 362832682098027, 10, -16 },
        { 602442365951884, 10, -16 },
        { 250615786979042, 10, -16 },
        { 36251616393363, 10, -15 },
        { 299210901344876, 10, -15 },
        { 167248972562739, 10, -16 },
        { 445983999317643, 10, -16 },
        { 342249967622006, 10, -16 },
        { 130608322997833, 10, -16 },
        { 546584902290517, 10, -16 },
        { 245264524127767, 10, -16 },
        { 496458678389087, 10, -16 },
        { 46887264408216, 10, -15 },
        { 522901023833921, 10, -16 },
        { 324612119830188, 10, -16 },
        { 217949540312581, 10, -16 },
        { 588778212597018, 10, -17 },
        { 0, 10, 0 },
        { 576385023836291, 10, -16 },
        { 0, 10, 0 },
        { 0, 10, 0 },
        { 0, 10, 0 },
        { 0, 10, 0 },
        { 0, 10, 0 },
        { 0, 10, 0 },
        { 577563150506047, 10, -16 },
        { 0, 10, 0 },
        { 549478874157011, 10, -17 },
        { 903787045718275, 10, -16 },
        { 345432614519566, 10, -15 },
        { 127315881741885, 10, -16 },
        { 35442149437362, 10, -15 },
        { 210750433559788, 10, -16 },
        { 169662855397023, 10, -16 },
        { 750184948027175, 10, -16 },
        { 335717312735612, 10, -16 },
        { 112034061111553, 10, -16 },
        { 408197337992769, 10, -16 },
        { 352782270990534, 10, -16 },
        { 809508546646395, 10, -16 },
        { 491946872391519, 10, -16 },
        { 675492374018942, 10, -16 },
        { 432323042483459, 10, -16 },
        { 275807841830362, 10, -16 },
        { 496964433376519, 10, -17 },
        { 0, 10, 0 },
        { 159389728340382, 10, -16 },
        { 0, 10, 0 },
        { 0, 10, 0 },
        { 0, 10, 0 },
        { 0, 10, 0 },
        { 0, 10, 0 },
        { 0, 10, 0 },
        { 823903346719656, 10, -16 },
        { 0, 10, 0 },
        { 808281911095459, 10, -17 },
        { 339833452580807, 10, -16 },
        { 302596819230251, 10, -16 },
        { 131194544639447, 10, -16 },
        { 50785257170385, 10, -14 },
        { 108274117643434, 10, -16 },
        { 141241417950128, 10, -16 },
        { 337844684875206, 10, -16 },
        { 256288271187533, 10, -16 },
        { 886018920812255, 10, -17 },
        { 387085295618602, 10, -16 },
        { 24808757014337, 10, -15 },
        { 229406389046244, 10, -16 },
        { 23052165004177, 10, -15 },
        { 642593747078266, 10, -16 },
        { 33794916605771, 10, -15 },
        { 216773924605935, 10, -16 },
        { 560179560285905, 10, -17 },
        { 0, 10, 0 },
        { 112012845264545, 10, -16 },
        { 0, 10, 0 },
        { 0, 10, 0 },
        { 0, 10, 0 },
        { 0, 10, 0 },
        { 0, 10, 0 },
        { 0, 10, 0 },
        { 587203515093596, 10, -16 },
        { 0, 10, 0 },
        { 72893489825413, 10, -16 },
        { 320394258355147, 10, -16 },
        { 42654961850939, 10, -15 },
        { 11057728188176, 10, -15 },
        { 351336690105664, 10, -16 },
        { 103741019706242, 10, -16 },
        { 197327139645736, 10, -16 },
        { 403294628074396, 10, -16 },
        { 333925247025431, 10, -16 },
        { 948560766309103, 10, -17 },
        { 223790797561743, 10, -16 },
        { 668720579537446, 10, -15 },
        { 272797120883414, 10, -16 },
        { 246396743890477, 10, -16 },
        { 536649621936381, 10, -16 },
        { 401435770839053, 10, -16 },
        { 284716648659314, 10, -16 },
        { 373954039820345, 10, -17 },
        { 0, 10, 0 },
        { 116632659491601, 10, -16 },
        { 0, 10, 0 },
        { 0, 10, 0 },
        { 0, 10, 0 },
        { 0, 10, 0 },
        { 0, 10, 0 },
        { 0, 10, 0 },
        { 823903346719656, 10, -16 },
        { 0, 10, 0 },
        { 808281911095459, 10, -17 },
        { 339833452580807, 10, -16 },
        { 302596819230251, 10, -16 },
        { 131194544639447, 10, -16 },
        { 50785257170385, 10, -14 },
        { 108274117643434, 10, -16 },
        { 141241417950128, 10, -16 },
        { 337844684875206, 10, -16 },
        { 256288271187533, 10, -16 },
        { 886018920812255, 10, -17 },
        { 387085295618602, 10, -16 },
        { 24808757014337, 10, -15 },
        { 229406389046244, 10, -16 },
        { 23052165004177, 10, -15 },
        { 642593747078266, 10, -16 },
        { 33794916605771, 10, -15 },
        { 216773924605935, 10, -16 },
        { 560179560285905, 10, -17 },
        { 0, 10, 0 },
        { 112012845264545, 10, -16 },
        { 0, 10, 0 },
        { 0, 10, 0 },
        { 0, 10, 0 },
        { 0, 10, 0 },
        { 0, 10, 0 },
        { 0, 10, 0 },
        { 114711001779819, 10, -15 },
        { 0, 10, 0 },
        { 141914029543121, 10, -16 },
        { 489207599057489, 10, -16 },
        { 59727766149217, 10, -15 },
        { 169378122908684, 10, -16 },
        { 665499924921324, 10, -16 },
        { 161744039498576, 10, -16 },
        { 227504405851174, 10, -16 },
        { 534424474007434, 10, -16 },
        { 386190665806606, 10, -16 },
        { 134038592571142, 10, -16 },
        { 551689187699477, 10, -16 },
        { 392449557080265, 10, -16 },
        { 411043695037638, 10, -16 },
        { 39283982934366, 10, -15 },
        { 274791155133818, 10, -15 },
        { 941159317313236, 10, -16 },
        { 363469010622946, 10, -16 },
        { 511620274271912, 10, -17 },
        { 0, 10, 0 },
        { 179007079293215, 10, -16 },
        { 0, 10, 0 },
        { 0, 10, 0 },
        { 0, 10, 0 },
        { 0, 10, 0 },
        { 0, 10, 0 },
        { 0, 10, 0 },
        { 469463160401944, 10, -16 },
        { 0, 10, 0 },
        { 123544460018187, 10, -16 },
        { 153622850651904, 10, -16 },
        { 234546300496203, 10, -16 },
        { 444875746891183, 10, -16 },
        { 209719722508321, 10, -16 },
        { 836471668888395, 10, -17 },
        { 870618753226303, 10, -16 },
        { 245812265053588, 10, -16 },
        { 342915099791313, 10, -15 },
        { 446981855475349, 10, -16 },
        { 139011100822997, 10, -16 },
        { 192948452046103, 10, -16 },
        { 203377547663293, 10, -16 },
        { 242889180809747, 10, -16 },
        { 305141165002655, 10, -16 },
        { 385406164188006, 10, -16 },
        { 845858397326068, 10, -16 },
        { 75491737048504, 10, -16 },
        { 0, 10, 0 },
        { 222397818156943, 10, -16 },
        { 0, 10, 0 },
        { 0, 10, 0 },
        { 0, 10, 0 },
        { 0, 10, 0 },
        { 0, 10, 0 },
        { 0, 10, 0 },
        { 469463160401944, 10, -16 },
        { 0, 10, 0 },
        { 123544460018187, 10, -16 },
        { 153622850651904, 10, -16 },
        { 234546300496203, 10, -16 },
        { 444875746891183, 10, -16 },
        { 209719722508321, 10, -16 },
        { 836471668888395, 10, -17 },
        { 870618753226303, 10, -16 },
        { 245812265053588, 10, -16 },
        { 342915099791313, 10, -15 },
        { 446981855475349, 10, -16 },
        { 139011100822997, 10, -16 },
        { 192948452046103, 10, -16 },
        { 203377547663293, 10, -16 },
        { 242889180809747, 10, -16 },
        { 305141165002655, 10, -16 },
        { 385406164188006, 10, -16 },
        { 845858397326068, 10, -16 },
        { 75491737048504, 10, -16 },
        { 0, 10, 0 },
        { 222397818156943, 10, -16 },
        { 0, 10, 0 },
        { 0, 10, 0 },
        { 0, 10, 0 },
        { 0, 10, 0 },
        { 0, 10, 0 },
        { 0, 10, 0 },
        { 114711001779819, 10, -15 },
        { 0, 10, 0 },
        { 141914029543121, 10, -16 },
        { 489207599057489, 10, -16 },
        { 59727766149217, 10, -15 },
        { 169378122908684, 10, -16 },
        { 665499924921324, 10, -16 },
        { 161744039498576, 10, -16 },
        { 227504405851174, 10, -16 },
        { 534424474007434, 10, -16 },
        { 386190665806606, 10, -16 },
        { 134038592571142, 10, -16 },
        { 551689187699477, 10, -16 },
        { 392449557080265, 10, -16 },
        { 411043695037638, 10, -16 },
        { 39283982934366, 10, -15 },
        { 274791155133818, 10, -15 },
        { 941159317313236, 10, -16 },
        { 363469010622946, 10, -16 },
        { 511620274271912, 10, -17 },
        { 0, 10, 0 },
        { 179007079293215, 10, -16 },
        { 0, 10, 0 },
        { 0, 10, 0 },
        { 0, 10, 0 },
        { 0, 10, 0 },
        { 0, 10, 0 },
        { 0, 10, 0 },
        { 577563150506047, 10, -16 },
        { 0, 10, 0 },
        { 549478874157011, 10, -17 },
        { 903787045718275, 10, -16 },
        { 345432614519566, 10, -15 },
        { 127315881741885, 10, -16 },
        { 35442149437362, 10, -15 },
        { 210750433559788, 10, -16 },
        { 169662855397023, 10, -16 },
        { 750184948027175, 10, -16 },
        { 335717312735612, 10, -16 },
        { 112034061111553, 10, -16 },
        { 408197337992769, 10, -16 },
        { 352782270990534, 10, -16 },
        { 809508546646395, 10, -16 },
        { 491946872391519, 10, -16 },
        { 675492374018942, 10, -16 },
        { 432323042483459, 10, -16 },
        { 275807841830362, 10, -16 },
        { 496964433376519, 10, -17 },
        { 0, 10, 0 },
        { 159389728340382, 10, -16 },
        { 0, 10, 0 },
        { 0, 10, 0 },
        { 0, 10, 0 },
        { 0, 10, 0 },
        { 0, 10, 0 },
        { 0, 10, 0 },
        { 469463160401944, 10, -16 },
        { 0, 10, 0 },
        { 123544460018187, 10, -16 },
        { 153622850651904, 10, -16 },
        { 234546300496203, 10, -16 },
        { 444875746891183, 10, -16 },
        { 209719722508321, 10, -16 },
        { 836471668888395, 10, -17 },
        { 870618753226303, 10, -16 },
        { 245812265053588, 10, -16 },
        { 342915099791313, 10, -15 },
        { 446981855475349, 10, -16 },
        { 139011100822997, 10, -16 },
        { 192948452046103, 10, -16 },
        { 203377547663293, 10, -16 },
        { 242889180809747, 10, -16 },
        { 305141165002655, 10, -16 },
        { 385406164188006, 10, -16 },
        { 845858397326068, 10, -16 },
        { 75491737048504, 10, -16 },
        { 0, 10, 0 },
        { 222397818156943, 10, -16 },
        { 0, 10, 0 },
        { 0, 10, 0 },
        { 0, 10, 0 },
        { 0, 10, 0 },
        { 0, 10, 0 },
        { 0, 10, 0 },
        { 604225544415685, 10, -16 },
        { 0, 10, 0 },
        { 670998945286262, 10, -17 },
        { 419914386256446, 10, -16 },
        { 822246246561731, 10, -16 },
        { 132451153887397, 10, -16 },
        { 433716893225222, 10, -16 },
        { 1710038162684, 10, -14 },
        { 203489454887977, 10, -16 },
        { 27482354084357, 10, -14 },
        { 385640158939563, 10, -16 },
        { 140031423205893, 10, -16 },
        { 421033217344912, 10, -16 },
        { 365589054315953, 10, -16 },
        { 661704878538427, 10, -16 },
        { 106349397030678, 10, -15 },
        { 662466726943095, 10, -16 },
        { 462396616173826, 10, -16 },
        { 293589531419163, 10, -16 },
        { 476614587582247, 10, -17 },
        { 0, 10, 0 },
        { 170875535911269, 10, -16 },
        { 0, 10, 0 },
        { 0, 10, 0 },
        { 0, 10, 0 },
        { 0, 10, 0 },
        { 0, 10, 0 },
        { 0, 10, 0 },
        { 212836901865276, 10, -15 },
        { 0, 10, 0 },
        { 154945436134256, 10, -16 },
        { 387829309287663, 10, -16 },
        { 530180262737155, 10, -16 },
        { 174540855478779, 10, -16 },
        { 724601282784883, 10, -16 },
        { 142976115453554, 10, -16 },
        { 277958963647539, 10, -16 },
        { 488748252488898, 10, -16 },
        { 467110696102673, 10, -16 },
        { 148608091004345, 10, -16 },
        { 403623503709467, 10, -16 },
        { 39256595128841, 10, -15 },
        { 365677541441688, 10, -16 },
        { 35249444652106, 10, -15 },
        { 186694903476474, 10, -15 },
        { 75281499655678, 10, -15 },
        { 487157477489017, 10, -16 },
        { 533673333909624, 10, -17 },
        { 0, 10, 0 },
        { 1767581454004, 10, -14 },
        { 0, 10, 0 },
        { 0, 10, 0 },
        { 0, 10, 0 },
        { 0, 10, 0 },
        { 0, 10, 0 },
        { 0, 10, 0 },
        { 604225544415685, 10, -16 },
        { 0, 10, 0 },
        { 670998945286262, 10, -17 },
        { 419914386256446, 10, -16 },
        { 822246246561731, 10, -16 },
        { 132451153887397, 10, -16 },
        { 433716893225222, 10, -16 },
        { 1710038162684, 10, -14 },
        { 203489454887977, 10, -16 },
        { 27482354084357, 10, -14 },
        { 385640158939563, 10, -16 },
        { 140031423205893, 10, -16 },
        { 421033217344912, 10, -16 },
        { 365589054315953, 10, -16 },
        { 661704878538427, 10, -16 },
        { 106349397030678, 10, -15 },
        { 662466726943095, 10, -16 },
        { 462396616173826, 10, -16 },
        { 293589531419163, 10, -16 },
        { 476614587582247, 10, -17 },
        { 0, 10, 0 },
        { 170875535911269, 10, -16 },
        { 0, 10, 0 },
        { 0, 10, 0 },
        { 0, 10, 0 },
        { 0, 10, 0 },
        { 0, 10, 0 },
        { 0, 10, 0 },
        { 823903346719656, 10, -16 },
        { 0, 10, 0 },
        { 808281911095459, 10, -17 },
        { 339833452580807, 10, -16 },
        { 302596819230251, 10, -16 },
        { 131194544639447, 10, -16 },
        { 50785257170385, 10, -14 },
        { 108274117643434, 10, -16 },
        { 141241417950128, 10, -16 },
        { 337844684875206, 10, -16 },
        { 256288271187533, 10, -16 },
        { 886018920812255, 10, -17 },
        { 387085295618602, 10, -16 },
        { 24808757014337, 10, -15 },
        { 229406389046244, 10, -16 },
        { 23052165004177, 10, -15 },
        { 642593747078266, 10, -16 },
        { 33794916605771, 10, -15 },
        { 216773924605935, 10, -16 },
        { 560179560285905, 10, -17 },
        { 0, 10, 0 },
        { 112012845264545, 10, -16 },
        { 0, 10, 0 },
        { 0, 10, 0 },
        { 0, 10, 0 },
        { 0, 10, 0 },
        { 0, 10, 0 },
        { 0, 10, 0 },
        { 323577087072014, 10, -16 },
        { 0, 10, 0 },
        { 862117970588885, 10, -17 },
        { 123910248260726, 10, -16 },
        { 234506450549361, 10, -16 },
        { 527451648977778, 10, -16 },
        { 309608187589197, 10, -16 },
        { 971928208743046, 10, -17 },
        { 209247832142959, 10, -16 },
        { 205193340556929, 10, -16 },
        { 509887134989801, 10, -16 },
        { 136241348999632, 10, -16 },
        { 12405108199244, 10, -15 },
        { 145943550646229, 10, -16 },
        { 216162946010199, 10, -16 },
        { 201688450490539, 10, -16 },
        { 273036940819519, 10, -16 },
        { 250516939683931, 10, -16 },
        { 240045441892049, 10, -16 },
        { 509168374044736, 10, -15 },
        { 0, 10, 0 },
        { 675301921276021, 10, -16 },
        { 0, 10, 0 },
        { 0, 10, 0 },
        { 0, 10, 0 },
        { 0, 10, 0 },
        { 0, 10, 0 },
        { 0, 10, 0 },
        { 730014896509048, 10, -16 },
        { 0, 10, 0 },
        { 145322634539793, 10, -16 },
        { 180278671144019, 10, -16 },
        { 269690580520248, 10, -16 },
        { 286956412613244, 10, -16 },
        { 248268661238372, 10, -16 },
        { 745535103137147, 10, -17 },
        { 124156955385408, 10, -15 },
        { 261918503291694, 10, -16 },
        { 118386446309426, 10, -15 },
        { 284275603192195, 10, -16 },
        { 165383662101589, 10, -16 },
        { 230255082296923, 10, -16 },
        { 198791512407696, 10, -16 },
        { 215192478409574, 10, -16 },
        { 401948798831086, 10, -16 },
        { 572270432812721, 10, -16 },
        { 238740804610779, 10, -15 },
        { 497419889821345, 10, -17 },
        { 0, 10, 0 },
        { 211367299300642, 10, -16 },
        { 0, 10, 0 },
        { 0, 10, 0 },
        { 0, 10, 0 },
        { 0, 10, 0 },
        { 0, 10, 0 },
        { 0, 10, 0 },
        { 507543108361389, 10, -16 },
        { 0, 10, 0 },
        { 811167259798257, 10, -17 },
        { 807533906954813, 10, -16 },
        { 574406303085109, 10, -16 },
        { 13872902793158, 10, -15 },
        { 638137075432135, 10, -16 },
        { 260637953651812, 10, -16 },
        { 172551541197961, 10, -16 },
        { 538571042106446, 10, -16 },
        { 286778034664954, 10, -16 },
        { 108233121414256, 10, -16 },
        { 300631967400543, 10, -15 },
        { 269137388602491, 10, -16 },
        { 424834117863645, 10, -16 },
        { 43627275018687, 10, -15 },
        { 100911030603117, 10, -15 },
        { 600056771784081, 10, -16 },
        { 246285421410634, 10, -16 },
        { 378996257790736, 10, -17 },
        { 0, 10, 0 },
        { 157671681533108, 10, -16 },
        { 0, 10, 0 },
        { 0, 10, 0 },
        { 0, 10, 0 },
        { 0, 10, 0 },
        { 0, 10, 0 },
        { 0, 10, 0 },
        { 926780650503906, 10, -16 },
        { 0, 10, 0 },
        { 144044554661925, 10, -16 },
        { 366504413118815, 10, -16 },
        { 466002485908719, 10, -16 },
        { 185004470848765, 10, -16 },
        { 451196415516086, 10, -16 },
        { 122587972483468, 10, -16 },
        { 395091127541664, 10, -16 },
        { 454044252346224, 10, -16 },
        { 590969383316936, 10, -16 },
        { 176672745609435, 10, -16 },
        { 428546392143652, 10, -16 },
        { 360244150977442, 10, -16 },
        { 335875683003797, 10, -16 },
        { 344763039061095, 10, -16 },
        { 114031561007557, 10, -15 },
        { 267595697177053, 10, -15 },
        { 628859115601846, 10, -16 },
        { 570929076839404, 10, -17 },
        { 0, 10, 0 },
        { 183359861880563, 10, -16 },
        { 0, 10, 0 },
        { 0, 10, 0 },
        { 0, 10, 0 },
        { 0, 10, 0 },
        { 0, 10, 0 },
        { 0, 10, 0 },
        { 469463160401944, 10, -16 },
        { 0, 10, 0 },
        { 123544460018187, 10, -16 },
        { 153622850651904, 10, -16 },
        { 234546300496203, 10, -16 },
        { 444875746891183, 10, -16 },
        { 209719722508321, 10, -16 },
        { 836471668888395, 10, -17 },
        { 870618753226303, 10, -16 },
        { 245812265053588, 10, -16 },
        { 342915099791313, 10, -15 },
        { 446981855475349, 10, -16 },
        { 139011100822997, 10, -16 },
        { 192948452046103, 10, -16 },
        { 203377547663293, 10, -16 },
        { 242889180809747, 10, -16 },
        { 305141165002655, 10, -16 },
        { 385406164188006, 10, -16 },
        { 845858397326068, 10, -16 },
        { 75491737048504, 10, -16 },
        { 0, 10, 0 },
        { 222397818156943, 10, -16 },
        { 0, 10, 0 },
        { 0, 10, 0 },
        { 0, 10, 0 },
        { 0, 10, 0 },
        { 0, 10, 0 },
        { 0, 10, 0 },
        { 730014896509048, 10, -16 },
        { 0, 10, 0 },
        { 145322634539793, 10, -16 },
        { 180278671144019, 10, -16 },
        { 269690580520248, 10, -16 },
        { 286956412613244, 10, -16 },
        { 248268661238372, 10, -16 },
        { 745535103137147, 10, -17 },
        { 124156955385408, 10, -15 },
        { 261918503291694, 10, -16 },
        { 118386446309426, 10, -15 },
        { 284275603192195, 10, -16 },
        { 165383662101589, 10, -16 },
        { 230255082296923, 10, -16 },
        { 198791512407696, 10, -16 },
        { 215192478409574, 10, -16 },
        { 401948798831086, 10, -16 },
        { 572270432812721, 10, -16 },
        { 238740804610779, 10, -15 },
        { 497419889821345, 10, -17 },
        { 0, 10, 0 },
        { 211367299300642, 10, -16 },
        { 0, 10, 0 },
        { 0, 10, 0 },
        { 0, 10, 0 },
        { 0, 10, 0 },
        { 0, 10, 0 },
        { 0, 10, 0 },
        { 823903346719656, 10, -16 },
        { 0, 10, 0 },
        { 808281911095459, 10, -17 },
        { 339833452580807, 10, -16 },
        { 302596819230251, 10, -16 },
        { 131194544639447, 10, -16 },
        { 50785257170385, 10, -14 },
        { 108274117643434, 10, -16 },
        { 141241417950128, 10, -16 },
        { 337844684875206, 10, -16 },
        { 256288271187533, 10, -16 },
        { 886018920812255, 10, -17 },
        { 387085295618602, 10, -16 },
        { 24808757014337, 10, -15 },
        { 229406389046244, 10, -16 },
        { 23052165004177, 10, -15 },
        { 642593747078266, 10, -16 },
        { 33794916605771, 10, -15 },
        { 216773924605935, 10, -16 },
        { 560179560285905, 10, -17 },
        { 0, 10, 0 },
        { 112012845264545, 10, -16 },
        { 0, 10, 0 },
        { 0, 10, 0 },
        { 0, 10, 0 },
        { 0, 10, 0 },
        { 0, 10, 0 },
        { 0, 10, 0 },
        { 823903346719656, 10, -16 },
        { 0, 10, 0 },
        { 808281911095459, 10, -17 },
        { 339833452580807, 10, -16 },
        { 302596819230251, 10, -16 },
        { 131194544639447, 10, -16 },
        { 50785257170385, 10, -14 },
        { 108274117643434, 10, -16 },
        { 141241417950128, 10, -16 },
        { 337844684875206, 10, -16 },
        { 256288271187533, 10, -16 },
        { 886018920812255, 10, -17 },
        { 387085295618602, 10, -16 },
        { 24808757014337, 10, -15 },
        { 229406389046244, 10, -16 },
        { 23052165004177, 10, -15 },
        { 642593747078266, 10, -16 },
        { 33794916605771, 10, -15 },
        { 216773924605935, 10, -16 },
        { 560179560285905, 10, -17 },
        { 0, 10, 0 },
        { 112012845264545, 10, -16 },
        { 0, 10, 0 },
        { 0, 10, 0 },
        { 0, 10, 0 },
        { 0, 10, 0 },
        { 0, 10, 0 },
        { 0, 10, 0 },
        { 589154085273043, 10, -16 },
        { 0, 10, 0 },
        { 702303943736494, 10, -17 },
        { 479946788629322, 10, -16 },
        { 119404029318923, 10, -15 },
        { 12844588793725, 10, -15 },
        { 396331642292683, 10, -16 },
        { 256173158056304, 10, -16 },
        { 196396124001669, 10, -16 },
        { 890488524247852, 10, -16 },
        { 429383845650211, 10, -16 },
        { 19334876794658, 10, -15 },
        { 447798264166969, 10, -16 },
        { 332793258666085, 10, -16 },
        { 268164408671827, 10, -15 },
        { 719163472646827, 10, -16 },
        { 685692995847813, 10, -16 },
        { 461012132831982, 10, -16 },
        { 299872205484908, 10, -16 },
        { 6756928287744, 10, -15 },
        { 0, 10, 0 },
        { 196018349759637, 10, -16 },
        { 0, 10, 0 },
        { 0, 10, 0 },
        { 0, 10, 0 },
        { 0, 10, 0 },
        { 0, 10, 0 },
        { 0, 10, 0 },
        { 604225544415685, 10, -16 },
        { 0, 10, 0 },
        { 670998945286262, 10, -17 },
        { 419914386256446, 10, -16 },
        { 822246246561731, 10, -16 },
        { 132451153887397, 10, -16 },
        { 433716893225222, 10, -16 },
        { 1710038162684, 10, -14 },
        { 203489454887977, 10, -16 },
        { 27482354084357, 10, -14 },
        { 385640158939563, 10, -16 },
        { 140031423205893, 10, -16 },
        { 421033217344912, 10, -16 },
        { 365589054315953, 10, -16 },
        { 661704878538427, 10, -16 },
        { 106349397030678, 10, -15 },
        { 662466726943095, 10, -16 },
        { 462396616173826, 10, -16 },
        { 293589531419163, 10, -16 },
        { 476614587582247, 10, -17 },
        { 0, 10, 0 },
        { 170875535911269, 10, -16 },
        { 0, 10, 0 },
        { 0, 10, 0 },
        { 0, 10, 0 },
        { 0, 10, 0 },
        { 0, 10, 0 },
        { 0, 10, 0 },
        { 577563150506047, 10, -16 },
        { 0, 10, 0 },
        { 549478874157011, 10, -17 },
        { 903787045718275, 10, -16 },
        { 345432614519566, 10, -15 },
        { 127315881741885, 10, -16 },
        { 35442149437362, 10, -15 },
        { 210750433559788, 10, -16 },
        { 169662855397023, 10, -16 },
        { 750184948027175, 10, -16 },
        { 335717312735612, 10, -16 },
        { 112034061111553, 10, -16 },
        { 408197337992769, 10, -16 },
        { 352782270990534, 10, -16 },
        { 809508546646395, 10, -16 },
        { 491946872391519, 10, -16 },
        { 675492374018942, 10, -16 },
        { 432323042483459, 10, -16 },
        { 275807841830362, 10, -16 },
        { 496964433376519, 10, -17 },
        { 0, 10, 0 },
        { 159389728340382, 10, -16 },
        { 0, 10, 0 },
        { 0, 10, 0 },
        { 0, 10, 0 },
        { 0, 10, 0 },
        { 0, 10, 0 },
        { 0, 10, 0 },
        { 823903346719656, 10, -16 },
        { 0, 10, 0 },
        { 808281911095459, 10, -17 },
        { 339833452580807, 10, -16 },
        { 302596819230251, 10, -16 },
        { 131194544639447, 10, -16 },
        { 50785257170385, 10, -14 },
        { 108274117643434, 10, -16 },
        { 141241417950128, 10, -16 },
        { 337844684875206, 10, -16 },
        { 256288271187533, 10, -16 },
        { 886018920812255, 10, -17 },
        { 387085295618602, 10, -16 },
        { 24808757014337, 10, -15 },
        { 229406389046244, 10, -16 },
        { 23052165004177, 10, -15 },
        { 642593747078266, 10, -16 },
        { 33794916605771, 10, -15 },
        { 216773924605935, 10, -16 },
        { 560179560285905, 10, -17 },
        { 0, 10, 0 },
        { 112012845264545, 10, -16 },
        { 0, 10, 0 },
        { 0, 10, 0 },
        { 0, 10, 0 },
        { 0, 10, 0 },
        { 0, 10, 0 },
        { 0, 10, 0 },
        { 305452473515653, 10, -15 },
        { 0, 10, 0 },
        { 166888681701881, 10, -16 },
        { 291778448078624, 10, -16 },
        { 466070169115077, 10, -16 },
        { 17904961933844, 10, -15 },
        { 778724414357205, 10, -16 },
        { 125054256397606, 10, -16 },
        { 324834521487939, 10, -16 },
        { 444853854674883, 10, -16 },
        { 542248674436888, 10, -16 },
        { 162009494443576, 10, -16 },
        { 263659336691433, 10, -16 },
        { 391902171995396, 10, -16 },
        { 322316975686426, 10, -16 },
        { 313878945086082, 10, -16 },
        { 104689007069823, 10, -15 },
        { 57430456909315, 10, -15 },
        { 602454682445711, 10, -16 },
        { 553350244424124, 10, -17 },
        { 0, 10, 0 },
        { 174296203140355, 10, -16 },
        { 0, 10, 0 },
        { 0, 10, 0 },
        { 0, 10, 0 },
        { 0, 10, 0 },
        { 0, 10, 0 },
        { 0, 10, 0 },
        { 506432403325413, 10, -16 },
        { 0, 10, 0 },
        { 61159524630217, 10, -16 },
        { 332725391713749, 10, -16 },
        { 653657835659246, 10, -16 },
        { 143461975273159, 10, -16 },
        { 354778623800125, 10, -16 },
        { 194586911045822, 10, -16 },
        { 187066630582021, 10, -16 },
        { 154296914007903, 10, -15 },
        { 417688473680902, 10, -16 },
        { 139649007648433, 10, -16 },
        { 393115099794088, 10, -16 },
        { 276428415849432, 10, -16 },
        { 613141679832504, 10, -16 },
        { 289109985839695, 10, -15 },
        { 572186875858169, 10, -16 },
        { 410680581835296, 10, -16 },
        { 275605083491813, 10, -16 },
        { 514078887673335, 10, -17 },
        { 0, 10, 0 },
        { 176888361082567, 10, -16 },
        { 0, 10, 0 },
        { 0, 10, 0 },
        { 0, 10, 0 },
        { 0, 10, 0 },
        { 0, 10, 0 },
        { 0, 10, 0 },
        { 823903346719656, 10, -16 },
        { 0, 10, 0 },
        { 808281911095459, 10, -17 },
        { 339833452580807, 10, -16 },
        { 302596819230251, 10, -16 },
        { 131194544639447, 10, -16 },
        { 50785257170385, 10, -14 },
        { 108274117643434, 10, -16 },
        { 141241417950128, 10, -16 },
        { 337844684875206, 10, -16 },
        { 256288271187533, 10, -16 },
        { 886018920812255, 10, -17 },
        { 387085295618602, 10, -16 },
        { 24808757014337, 10, -15 },
        { 229406389046244, 10, -16 },
        { 23052165004177, 10, -15 },
        { 642593747078266, 10, -16 },
        { 33794916605771, 10, -15 },
        { 216773924605935, 10, -16 },
        { 560179560285905, 10, -17 },
        { 0, 10, 0 },
        { 112012845264545, 10, -16 },
        { 0, 10, 0 },
        { 0, 10, 0 },
        { 0, 10, 0 },
        { 0, 10, 0 },
        { 0, 10, 0 },
        { 0, 10, 0 },
        { 362137234499257, 10, -16 },
        { 0, 10, 0 },
        { 843396844300832, 10, -17 },
        { 160052159950295, 10, -16 },
        { 207794568224957, 10, -16 },
        { 31479435173616, 10, -14 },
        { 250797428364192, 10, -16 },
        { 143091226070748, 10, -16 },
        { 485360072021866, 10, -16 },
        { 197230375356547, 10, -16 },
        { 103928698769319, 10, -15 },
        { 224838254108508, 10, -16 },
        { 158657341555303, 10, -16 },
        { 149263875235949, 10, -16 },
        { 142126241037155, 10, -16 },
        { 194891144202621, 10, -16 },
        { 312646162577664, 10, -16 },
        { 280804880022301, 10, -16 },
        { 478970068862805, 10, -16 },
        { 182433578966019, 10, -16 },
        { 0, 10, 0 },
        { 888884194903735, 10, -16 },
        { 0, 10, 0 },
        { 0, 10, 0 },
        { 0, 10, 0 },
        { 0, 10, 0 },
        { 0, 10, 0 },
        { 0, 10, 0 },
        { 562583375632046, 10, -16 },
        { 0, 10, 0 },
        { 11730300147689, 10, -15 },
        { 185233927465679, 10, -16 },
        { 313941216481336, 10, -16 },
        { 386026263743512, 10, -16 },
        { 290801704597805, 10, -16 },
        { 128033047324559, 10, -16 },
        { 757385201473792, 10, -16 },
        { 358005918995094, 10, -16 },
        { 179280602371998, 10, -15 },
        { 14815814229363, 10, -14 },
        { 21222904459183, 10, -15 },
        { 219836909108181, 10, -16 },
        { 367317925369518, 10, -16 },
        { 31830503426538, 10, -15 },
        { 424788054141675, 10, -16 },
        { 462151722664582, 10, -16 },
        { 814664289116749, 10, -16 },
        { 809054370038027, 10, -17 },
        { 0, 10, 0 },
        { 227069235631525, 10, -16 },
        { 0, 10, 0 },
        { 0, 10, 0 },
        { 0, 10, 0 },
        { 0, 10, 0 },
        { 0, 10, 0 },
        { 0, 10, 0 },
        { 362137234499257, 10, -16 },
        { 0, 10, 0 },
        { 843396844300832, 10, -17 },
        { 160052159950295, 10, -16 },
        { 207794568224957, 10, -16 },
        { 31479435173616, 10, -14 },
        { 250797428364192, 10, -16 },
        { 143091226070748, 10, -16 },
        { 485360072021866, 10, -16 },
        { 197230375356547, 10, -16 },
        { 103928698769319, 10, -15 },
        { 224838254108508, 10, -16 },
        { 158657341555303, 10, -16 },
        { 149263875235949, 10, -16 },
        { 142126241037155, 10, -16 },
        { 194891144202621, 10, -16 },
        { 312646162577664, 10, -16 },
        { 280804880022301, 10, -16 },
        { 478970068862805, 10, -16 },
        { 182433578966019, 10, -16 },
        { 0, 10, 0 },
        { 888884194903735, 10, -16 },
        { 0, 10, 0 },
        { 0, 10, 0 },
        { 0, 10, 0 },
        { 0, 10, 0 },
        { 0, 10, 0 },
        { 0, 10, 0 },
        { 362137234499257, 10, -16 },
        { 0, 10, 0 },
        { 843396844300832, 10, -17 },
        { 160052159950295, 10, -16 },
        { 207794568224957, 10, -16 },
        { 31479435173616, 10, -14 },
        { 250797428364192, 10, -16 },
        { 143091226070748, 10, -16 },
        { 485360072021866, 10, -16 },
        { 197230375356547, 10, -16 },
        { 103928698769319, 10, -15 },
        { 224838254108508, 10, -16 },
        { 158657341555303, 10, -16 },
        { 149263875235949, 10, -16 },
        { 142126241037155, 10, -16 },
        { 194891144202621, 10, -16 },
        { 312646162577664, 10, -16 },
        { 280804880022301, 10, -16 },
        { 478970068862805, 10, -16 },
        { 182433578966019, 10, -16 },
        { 0, 10, 0 },
        { 888884194903735, 10, -16 },
        { 0, 10, 0 },
        { 0, 10, 0 },
        { 0, 10, 0 },
        { 0, 10, 0 },
        { 0, 10, 0 },
        { 0, 10, 0 },
        { 492992691921933, 10, -16 },
        { 0, 10, 0 },
        { 125622956940465, 10, -16 },
        { 181605196429912, 10, -16 },
        { 207786298175717, 10, -16 },
        { 364202205816206, 10, -16 },
        { 202603944695204, 10, -16 },
        { 716550104920764, 10, -17 },
        { 206633684259885, 10, -15 },
        { 227372788978033, 10, -16 },
        { 152617137183146, 10, -15 },
        { 331015775272988, 10, -16 },
        { 14694796566921, 10, -15 },
        { 19987300801698, 10, -15 },
        { 16306678263318, 10, -15 },
        { 18170914063275, 10, -15 },
        { 315111406339669, 10, -16 },
        { 454882757922691, 10, -16 },
        { 155504163041972, 10, -15 },
        { 543077257870988, 10, -17 },
        { 0, 10, 0 },
        { 202462541933241, 10, -16 },
        { 0, 10, 0 },
        { 0, 10, 0 },
        { 0, 10, 0 },
        { 0, 10, 0 },
        { 0, 10, 0 },
        { 0, 10, 0 },
        { 492992691921933, 10, -16 },
        { 0, 10, 0 },
        { 125622956940465, 10, -16 },
        { 181605196429912, 10, -16 },
        { 207786298175717, 10, -16 },
        { 364202205816206, 10, -16 },
        { 202603944695204, 10, -16 },
        { 716550104920764, 10, -17 },
        { 206633684259885, 10, -15 },
        { 227372788978033, 10, -16 },
        { 152617137183146, 10, -15 },
        { 331015775272988, 10, -16 },
        { 14694796566921, 10, -15 },
        { 19987300801698, 10, -15 },
        { 16306678263318, 10, -15 },
        { 18170914063275, 10, -15 },
        { 315111406339669, 10, -16 },
        { 454882757922691, 10, -16 },
        { 155504163041972, 10, -15 },
        { 543077257870988, 10, -17 },
        { 0, 10, 0 },
        { 202462541933241, 10, -16 },
        { 0, 10, 0 },
        { 0, 10, 0 },
        { 0, 10, 0 },
        { 0, 10, 0 },
        { 0, 10, 0 },
        { 0, 10, 0 },
        { 45822094566493, 10, -15 },
        { 0, 10, 0 },
        { 764180435143914, 10, -17 },
        { 831756470776764, 10, -16 },
        { 572471381035928, 10, -16 },
        { 136330232838534, 10, -16 },
        { 635837268623252, 10, -16 },
        { 268160134582114, 10, -16 },
        { 168274014633915, 10, -16 },
        { 538724118633313, 10, -16 },
        { 27904757039636, 10, -15 },
        { 106216056505624, 10, -16 },
        { 31972710552402, 10, -14 },
        { 259575099961973, 10, -16 },
        { 425763545526885, 10, -16 },
        { 439477394171112, 10, -16 },
        { 875028629880251, 10, -16 },
        { 573650276663619, 10, -16 },
        { 237201290941163, 10, -16 },
        { 368684333723595, 10, -17 },
        { 0, 10, 0 },
        { 155983039411874, 10, -16 },
        { 0, 10, 0 },
        { 0, 10, 0 },
        { 0, 10, 0 },
        { 0, 10, 0 },
        { 0, 10, 0 },
        { 0, 10, 0 },
        { 730014896509048, 10, -16 },
        { 0, 10, 0 },
        { 145322634539793, 10, -16 },
        { 180278671144019, 10, -16 },
        { 269690580520248, 10, -16 },
        { 286956412613244, 10, -16 },
        { 248268661238372, 10, -16 },
        { 745535103137147, 10, -17 },
        { 124156955385408, 10, -15 },
        { 261918503291694, 10, -16 },
        { 118386446309426, 10, -15 },
        { 284275603192195, 10, -16 },
        { 165383662101589, 10, -16 },
        { 230255082296923, 10, -16 },
        { 198791512407696, 10, -16 },
        { 215192478409574, 10, -16 },
        { 401948798831086, 10, -16 },
        { 572270432812721, 10, -16 },
        { 238740804610779, 10, -15 },
        { 497419889821345, 10, -17 },
        { 0, 10, 0 },
        { 211367299300642, 10, -16 },
        { 0, 10, 0 },
        { 0, 10, 0 },
        { 0, 10, 0 },
        { 0, 10, 0 },
        { 0, 10, 0 },
        { 0, 10, 0 },
        { 435130798346516, 10, -16 },
        { 0, 10, 0 },
        { 577374792320119, 10, -17 },
        { 376279224047896, 10, -15 },
        { 122766966737328, 10, -15 },
        { 115967554069594, 10, -16 },
        { 45938344246415, 10, -15 },
        { 153306821217036, 10, -16 },
        { 173763863965394, 10, -16 },
        { 47068633084557, 10, -15 },
        { 263535824841942, 10, -16 },
        { 799995142841697, 10, -17 },
        { 676127471925396, 10, -16 },
        { 313973988532855, 10, -16 },
        { 411780439713691, 10, -16 },
        { 307405555740992, 10, -16 },
        { 65129478464361, 10, -15 },
        { 407132103651793, 10, -16 },
        { 220569177543734, 10, -16 },
        { 321412367013479, 10, -17 },
        { 0, 10, 0 },
        { 114385721038025, 10, -16 },
        { 0, 10, 0 },
        { 0, 10, 0 },
        { 0, 10, 0 },
        { 0, 10, 0 },
        { 0, 10, 0 },
        { 0, 10, 0 },
        { 469463160401944, 10, -16 },
        { 0, 10, 0 },
        { 123544460018187, 10, -16 },
        { 153622850651904, 10, -16 },
        { 234546300496203, 10, -16 },
        { 444875746891183, 10, -16 },
        { 209719722508321, 10, -16 },
        { 836471668888395, 10, -17 },
        { 870618753226303, 10, -16 },
        { 245812265053588, 10, -16 },
        { 342915099791313, 10, -15 },
        { 446981855475349, 10, -16 },
        { 139011100822997, 10, -16 },
        { 192948452046103, 10, -16 },
        { 203377547663293, 10, -16 },
        { 242889180809747, 10, -16 },
        { 305141165002655, 10, -16 },
        { 385406164188006, 10, -16 },
        { 845858397326068, 10, -16 },
        { 75491737048504, 10, -16 },
        { 0, 10, 0 },
        { 222397818156943, 10, -16 },
        { 0, 10, 0 },
        { 0, 10, 0 },
        { 0, 10, 0 },
        { 0, 10, 0 },
        { 0, 10, 0 },
        { 0, 10, 0 },
        { 766916703405077, 10, -16 },
        { 0, 10, 0 },
        { 142294768618532, 10, -16 },
        { 372001822160392, 10, -16 },
        { 465871495724398, 10, -16 },
        { 185400455838127, 10, -16 },
        { 426544973208353, 10, -16 },
        { 122370140130741, 10, -16 },
        { 400246088744397, 10, -16 },
        { 454609857997856, 10, -16 },
        { 594458529325604, 10, -16 },
        { 177723179273949, 10, -16 },
        { 440779462073967, 10, -16 },
        { 357775846318665, 10, -16 },
        { 33680037504058, 10, -15 },
        { 346982878060057, 10, -16 },
        { 114700438854211, 10, -15 },
        { 283559547791413, 10, -15 },
        { 630666692584118, 10, -16 },
        { 572091332586875, 10, -17 },
        { 0, 10, 0 },
        { 183989118860783, 10, -16 },
        { 0, 10, 0 },
        { 0, 10, 0 },
        { 0, 10, 0 },
        { 0, 10, 0 },
        { 0, 10, 0 },
        { 0, 10, 0 },
        { 577563150506047, 10, -16 },
        { 0, 10, 0 },
        { 549478874157011, 10, -17 },
        { 903787045718275, 10, -16 },
        { 345432614519566, 10, -15 },
        { 127315881741885, 10, -16 },
        { 35442149437362, 10, -15 },
        { 210750433559788, 10, -16 },
        { 169662855397023, 10, -16 },
        { 750184948027175, 10, -16 },
        { 335717312735612, 10, -16 },
        { 112034061111553, 10, -16 },
        { 408197337992769, 10, -16 },
        { 352782270990534, 10, -16 },
        { 809508546646395, 10, -16 },
        { 491946872391519, 10, -16 },
        { 675492374018942, 10, -16 },
        { 432323042483459, 10, -16 },
        { 275807841830362, 10, -16 },
        { 496964433376519, 10, -17 },
        { 0, 10, 0 },
        { 159389728340382, 10, -16 },
        { 0, 10, 0 },
        { 0, 10, 0 },
        { 0, 10, 0 },
        { 0, 10, 0 },
        { 0, 10, 0 },
        { 0, 10, 0 },
        { 577563150506047, 10, -16 },
        { 0, 10, 0 },
        { 549478874157011, 10, -17 },
        { 903787045718275, 10, -16 },
        { 345432614519566, 10, -15 },
        { 127315881741885, 10, -16 },
        { 35442149437362, 10, -15 },
        { 210750433559788, 10, -16 },
        { 169662855397023, 10, -16 },
        { 750184948027175, 10, -16 },
        { 335717312735612, 10, -16 },
        { 112034061111553, 10, -16 },
        { 408197337992769, 10, -16 },
        { 352782270990534, 10, -16 },
        { 809508546646395, 10, -16 },
        { 491946872391519, 10, -16 },
        { 675492374018942, 10, -16 },
        { 432323042483459, 10, -16 },
        { 275807841830362, 10, -16 },
        { 496964433376519, 10, -17 },
        { 0, 10, 0 },
        { 159389728340382, 10, -16 },
        { 0, 10, 0 },
        { 0, 10, 0 },
        { 0, 10, 0 },
        { 0, 10, 0 },
        { 0, 10, 0 },
        { 0, 10, 0 },
        { 823903346719656, 10, -16 },
        { 0, 10, 0 },
        { 808281911095459, 10, -17 },
        { 339833452580807, 10, -16 },
        { 302596819230251, 10, -16 },
        { 131194544639447, 10, -16 },
        { 50785257170385, 10, -14 },
        { 108274117643434, 10, -16 },
        { 141241417950128, 10, -16 },
        { 337844684875206, 10, -16 },
        { 256288271187533, 10, -16 },
        { 886018920812255, 10, -17 },
        { 387085295618602, 10, -16 },
        { 24808757014337, 10, -15 },
        { 229406389046244, 10, -16 },
        { 23052165004177, 10, -15 },
        { 642593747078266, 10, -16 },
        { 33794916605771, 10, -15 },
        { 216773924605935, 10, -16 },
        { 560179560285905, 10, -17 },
        { 0, 10, 0 },
        { 112012845264545, 10, -16 },
        { 0, 10, 0 },
        { 0, 10, 0 },
        { 0, 10, 0 },
        { 0, 10, 0 },
        { 0, 10, 0 },
        { 0, 10, 0 },
        { 469463160401944, 10, -16 },
        { 0, 10, 0 },
        { 123544460018187, 10, -16 },
        { 153622850651904, 10, -16 },
        { 234546300496203, 10, -16 },
        { 444875746891183, 10, -16 },
        { 209719722508321, 10, -16 },
        { 836471668888395, 10, -17 },
        { 870618753226303, 10, -16 },
        { 245812265053588, 10, -16 },
        { 342915099791313, 10, -15 },
        { 446981855475349, 10, -16 },
        { 139011100822997, 10, -16 },
        { 192948452046103, 10, -16 },
        { 203377547663293, 10, -16 },
        { 242889180809747, 10, -16 },
        { 305141165002655, 10, -16 },
        { 385406164188006, 10, -16 },
        { 845858397326068, 10, -16 },
        { 75491737048504, 10, -16 },
        { 0, 10, 0 },
        { 222397818156943, 10, -16 },
        { 0, 10, 0 },
        { 0, 10, 0 },
        { 0, 10, 0 },
        { 0, 10, 0 },
        { 0, 10, 0 },
        { 0, 10, 0 },
        { 469463160401944, 10, -16 },
        { 0, 10, 0 },
        { 123544460018187, 10, -16 },
        { 153622850651904, 10, -16 },
        { 234546300496203, 10, -16 },
        { 444875746891183, 10, -16 },
        { 209719722508321, 10, -16 },
        { 836471668888395, 10, -17 },
        { 870618753226303, 10, -16 },
        { 245812265053588, 10, -16 },
        { 342915099791313, 10, -15 },
        { 446981855475349, 10, -16 },
        { 139011100822997, 10, -16 },
        { 192948452046103, 10, -16 },
        { 203377547663293, 10, -16 },
        { 242889180809747, 10, -16 },
        { 305141165002655, 10, -16 },
        { 385406164188006, 10, -16 },
        { 845858397326068, 10, -16 },
        { 75491737048504, 10, -16 },
        { 0, 10, 0 },
        { 222397818156943, 10, -16 },
        { 0, 10, 0 },
        { 0, 10, 0 },
        { 0, 10, 0 },
        { 0, 10, 0 },
        { 0, 10, 0 },
        { 0, 10, 0 },
        { 442989749290464, 10, -16 },
        { 0, 10, 0 },
        { 681317843744698, 10, -17 },
        { 362832682098027, 10, -16 },
        { 602442365951884, 10, -16 },
        { 250615786979042, 10, -16 },
        { 36251616393363, 10, -15 },
        { 299210901344876, 10, -15 },
        { 167248972562739, 10, -16 },
        { 445983999317643, 10, -16 },
        { 342249967622006, 10, -16 },
        { 130608322997833, 10, -16 },
        { 546584902290517, 10, -16 },
        { 245264524127767, 10, -16 },
        { 496458678389087, 10, -16 },
        { 46887264408216, 10, -15 },
        { 522901023833921, 10, -16 },
        { 324612119830188, 10, -16 },
        { 217949540312581, 10, -16 },
        { 588778212597018, 10, -17 },
        { 0, 10, 0 },
        { 576385023836291, 10, -16 },
        { 0, 10, 0 },
        { 0, 10, 0 },
        { 0, 10, 0 },
        { 0, 10, 0 },
        { 0, 10, 0 },
        { 0, 10, 0 },
        { 730014896509048, 10, -16 },
        { 0, 10, 0 },
        { 145322634539793, 10, -16 },
        { 180278671144019, 10, -16 },
        { 269690580520248, 10, -16 },
        { 286956412613244, 10, -16 },
        { 248268661238372, 10, -16 },
        { 745535103137147, 10, -17 },
        { 124156955385408, 10, -15 },
        { 261918503291694, 10, -16 },
        { 118386446309426, 10, -15 },
        { 284275603192195, 10, -16 },
        { 165383662101589, 10, -16 },
        { 230255082296923, 10, -16 },
        { 198791512407696, 10, -16 },
        { 215192478409574, 10, -16 },
        { 401948798831086, 10, -16 },
        { 572270432812721, 10, -16 },
        { 238740804610779, 10, -15 },
        { 497419889821345, 10, -17 },
        { 0, 10, 0 },
        { 211367299300642, 10, -16 },
        { 0, 10, 0 },
        { 0, 10, 0 },
        { 0, 10, 0 },
        { 0, 10, 0 },
        { 0, 10, 0 },
        { 0, 10, 0 },
        { 566276104898495, 10, -16 },
        { 0, 10, 0 },
        { 551874913869696, 10, -17 },
        { 113381663281141, 10, -15 },
        { 327354570156135, 10, -15 },
        { 126439335508893, 10, -16 },
        { 362957495593538, 10, -16 },
        { 206192108912504, 10, -16 },
        { 170039973911315, 10, -16 },
        { 727928858037613, 10, -16 },
        { 330009333452494, 10, -16 },
        { 109490484992604, 10, -16 },
        { 429847731438663, 10, -16 },
        { 349761597465158, 10, -16 },
        { 77776580096935, 10, -15 },
        { 477251158640651, 10, -16 },
        { 673736415421938, 10, -16 },
        { 43041918733612, 10, -15 },
        { 271444956798876, 10, -16 },
        { 482992677540757, 10, -17 },
        { 0, 10, 0 },
        { 155816922723626, 10, -16 },
        { 0, 10, 0 },
        { 0, 10, 0 },
        { 0, 10, 0 },
        { 0, 10, 0 },
        { 0, 10, 0 },
        { 0, 10, 0 },
        { 424324889043721, 10, -16 },
        { 0, 10, 0 },
        { 579290007462686, 10, -17 },
        { 397874230281849, 10, -15 },
        { 106062836731991, 10, -15 },
        { 115081908902148, 10, -16 },
        { 467109766657911, 10, -16 },
        { 148955483926429, 10, -16 },
        { 174018436928324, 10, -16 },
        { 449597954340242, 10, -16 },
        { 258046573693085, 10, -16 },
        { 775745747540588, 10, -17 },
        { 696000741680135, 10, -16 },
        { 310970394607791, 10, -16 },
        { 381849892205497, 10, -16 },
        { 293482800333777, 10, -16 },
        { 649283698200427, 10, -16 },
        { 405120703523807, 10, -16 },
        { 216362657139478, 10, -16 },
        { 308159008770472, 10, -17 },
        { 0, 10, 0 },
        { 110978417479337, 10, -16 },
        { 0, 10, 0 },
        { 0, 10, 0 },
        { 0, 10, 0 },
        { 0, 10, 0 },
        { 0, 10, 0 },
        { 0, 10, 0 },
        { 492992691921933, 10, -16 },
        { 0, 10, 0 },
        { 125622956940465, 10, -16 },
        { 181605196429912, 10, -16 },
        { 207786298175717, 10, -16 },
        { 364202205816206, 10, -16 },
        { 202603944695204, 10, -16 },
        { 716550104920764, 10, -17 },
        { 206633684259885, 10, -15 },
        { 227372788978033, 10, -16 },
        { 152617137183146, 10, -15 },
        { 331015775272988, 10, -16 },
        { 14694796566921, 10, -15 },
        { 19987300801698, 10, -15 },
        { 16306678263318, 10, -15 },
        { 18170914063275, 10, -15 },
        { 315111406339669, 10, -16 },
        { 454882757922691, 10, -16 },
        { 155504163041972, 10, -15 },
        { 543077257870988, 10, -17 },
        { 0, 10, 0 },
        { 202462541933241, 10, -16 },
        { 0, 10, 0 },
        { 0, 10, 0 },
        { 0, 10, 0 },
        { 0, 10, 0 },
        { 0, 10, 0 },
        { 0, 10, 0 },
        { 492992691921933, 10, -16 },
        { 0, 10, 0 },
        { 125622956940465, 10, -16 },
        { 181605196429912, 10, -16 },
        { 207786298175717, 10, -16 },
        { 364202205816206, 10, -16 },
        { 202603944695204, 10, -16 },
        { 716550104920764, 10, -17 },
        { 206633684259885, 10, -15 },
        { 227372788978033, 10, -16 },
        { 152617137183146, 10, -15 },
        { 331015775272988, 10, -16 },
        { 14694796566921, 10, -15 },
        { 19987300801698, 10, -15 },
        { 16306678263318, 10, -15 },
        { 18170914063275, 10, -15 },
        { 315111406339669, 10, -16 },
        { 454882757922691, 10, -16 },
        { 155504163041972, 10, -15 },
        { 543077257870988, 10, -17 },
        { 0, 10, 0 },
        { 202462541933241, 10, -16 },
        { 0, 10, 0 },
        { 0, 10, 0 },
        { 0, 10, 0 },
        { 0, 10, 0 },
        { 0, 10, 0 },
        { 0, 10, 0 },
        { 438159089695259, 10, -16 },
        { 0, 10, 0 },
        { 112067993940998, 10, -16 },
        { 155655396739462, 10, -16 },
        { 226845258297382, 10, -16 },
        { 123883786700023, 10, -15 },
        { 222037982567477, 10, -16 },
        { 101282814841784, 10, -16 },
        { 757544247213987, 10, -16 },
        { 231671065980555, 10, -16 },
        { 272242593792831, 10, -15 },
        { 381734463290946, 10, -16 },
        { 144936056841978, 10, -16 },
        { 180208455448727, 10, -16 },
        { 185456336118874, 10, -16 },
        { 228917956371942, 10, -16 },
        { 307622662658849, 10, -16 },
        { 354834365785038, 10, -16 },
        { 738190140664864, 10, -16 },
        { 107153953511505, 10, -16 },
        { 0, 10, 0 },
        { 419509396580804, 10, -16 },
        { 0, 10, 0 },
        { 0, 10, 0 },
        { 0, 10, 0 },
        { 0, 10, 0 },
        { 0, 10, 0 },
        { 0, 10, 0 },
        { 442989749290464, 10, -16 },
        { 0, 10, 0 },
        { 681317843744698, 10, -17 },
        { 362832682098027, 10, -16 },
        { 602442365951884, 10, -16 },
        { 250615786979042, 10, -16 },
        { 36251616393363, 10, -15 },
        { 299210901344876, 10, -15 },
        { 167248972562739, 10, -16 },
        { 445983999317643, 10, -16 },
        { 342249967622006, 10, -16 },
        { 130608322997833, 10, -16 },
        { 546584902290517, 10, -16 },
        { 245264524127767, 10, -16 },
        { 496458678389087, 10, -16 },
        { 46887264408216, 10, -15 },
        { 522901023833921, 10, -16 },
        { 324612119830188, 10, -16 },
        { 217949540312581, 10, -16 },
        { 588778212597018, 10, -17 },
        { 0, 10, 0 },
        { 576385023836291, 10, -16 },
        { 0, 10, 0 },
        { 0, 10, 0 },
        { 0, 10, 0 },
        { 0, 10, 0 },
        { 0, 10, 0 },
        { 0, 10, 0 },
        { 562583375632046, 10, -16 },
        { 0, 10, 0 },
        { 11730300147689, 10, -15 },
        { 185233927465679, 10, -16 },
        { 313941216481336, 10, -16 },
        { 386026263743512, 10, -16 },
        { 290801704597805, 10, -16 },
        { 128033047324559, 10, -16 },
        { 757385201473792, 10, -16 },
        { 358005918995094, 10, -16 },
        { 179280602371998, 10, -15 },
        { 14815814229363, 10, -14 },
        { 21222904459183, 10, -15 },
        { 219836909108181, 10, -16 },
        { 367317925369518, 10, -16 },
        { 31830503426538, 10, -15 },
        { 424788054141675, 10, -16 },
        { 462151722664582, 10, -16 },
        { 814664289116749, 10, -16 },
        { 809054370038027, 10, -17 },
        { 0, 10, 0 },
        { 227069235631525, 10, -16 },
        { 0, 10, 0 },
        { 0, 10, 0 },
        { 0, 10, 0 },
        { 0, 10, 0 },
        { 0, 10, 0 },
        { 0, 10, 0 },
        { 362137234499257, 10, -16 },
        { 0, 10, 0 },
        { 843396844300832, 10, -17 },
        { 160052159950295, 10, -16 },
        { 207794568224957, 10, -16 },
        { 31479435173616, 10, -14 },
        { 250797428364192, 10, -16 },
        { 143091226070748, 10, -16 },
        { 485360072021866, 10, -16 },
        { 197230375356547, 10, -16 },
        { 103928698769319, 10, -15 },
        { 224838254108508, 10, -16 },
        { 158657341555303, 10, -16 },
        { 149263875235949, 10, -16 },
        { 142126241037155, 10, -16 },
        { 194891144202621, 10, -16 },
        { 312646162577664, 10, -16 },
        { 280804880022301, 10, -16 },
        { 478970068862805, 10, -16 },
        { 182433578966019, 10, -16 },
        { 0, 10, 0 },
        { 888884194903735, 10, -16 },
        { 0, 10, 0 },
        { 0, 10, 0 },
        { 0, 10, 0 },
        { 0, 10, 0 },
        { 0, 10, 0 },
        { 0, 10, 0 },
        { 588575491440754, 10, -16 },
        { 0, 10, 0 },
        { 69281949452134, 10, -16 },
        { 506888287883605, 10, -16 },
        { 133771108936427, 10, -15 },
        { 128408130769683, 10, -16 },
        { 393784174265233, 10, -16 },
        { 253366644901446, 10, -16 },
        { 194756351488083, 10, -16 },
        { 881845708434707, 10, -16 },
        { 423570545760715, 10, -16 },
        { 188254947234349, 10, -16 },
        { 445410413052694, 10, -16 },
        { 334145326548783, 10, -16 },
        { 256092217981639, 10, -15 },
        { 704976862626712, 10, -16 },
        { 685227719657462, 10, -16 },
        { 459318120199617, 10, -16 },
        { 298428466346751, 10, -16 },
        { 664562543665326, 10, -17 },
        { 0, 10, 0 },
        { 193752420767103, 10, -16 },
        { 0, 10, 0 },
        { 0, 10, 0 },
        { 0, 10, 0 },
        { 0, 10, 0 },
        { 0, 10, 0 },
        { 0, 10, 0 },
        { 422359412083619, 10, -16 },
        { 0, 10, 0 },
        { 83357356173752, 10, -16 },
        { 184921531434695, 10, -16 },
        { 311678188145811, 10, -16 },
        { 106497559495508, 10, -15 },
        { 256548572760261, 10, -16 },
        { 394286347456616, 10, -16 },
        { 323266447890639, 10, -16 },
        { 304854363877403, 10, -16 },
        { 62247476987609, 10, -15 },
        { 15845506295731, 10, -15 },
        { 217490277072139, 10, -16 },
        { 188626824057717, 10, -16 },
        { 259863488729454, 10, -16 },
        { 284380925430978, 10, -16 },
        { 395877177266249, 10, -16 },
        { 333872357979531, 10, -16 },
        { 42269266378221, 10, -15 },
        { 279843085422558, 10, -16 },
        { 0, 10, 0 },
        { 318059080356011, 10, -15 },
        { 0, 10, 0 },
        { 0, 10, 0 },
        { 0, 10, 0 },
        { 0, 10, 0 },
        { 0, 10, 0 },
        { 0, 10, 0 },
        { 492992691921933, 10, -16 },
        { 0, 10, 0 },
        { 125622956940465, 10, -16 },
        { 181605196429912, 10, -16 },
        { 207786298175717, 10, -16 },
        { 364202205816206, 10, -16 },
        { 202603944695204, 10, -16 },
        { 716550104920764, 10, -17 },
        { 206633684259885, 10, -15 },
        { 227372788978033, 10, -16 },
        { 152617137183146, 10, -15 },
        { 331015775272988, 10, -16 },
        { 14694796566921, 10, -15 },
        { 19987300801698, 10, -15 },
        { 16306678263318, 10, -15 },
        { 18170914063275, 10, -15 },
        { 315111406339669, 10, -16 },
        { 454882757922691, 10, -16 },
        { 155504163041972, 10, -15 },
        { 543077257870988, 10, -17 },
        { 0, 10, 0 },
        { 202462541933241, 10, -16 },
        { 0, 10, 0 },
        { 0, 10, 0 },
        { 0, 10, 0 },
        { 0, 10, 0 },
        { 0, 10, 0 },
        { 0, 10, 0 },
        { 589154085273043, 10, -16 },
        { 0, 10, 0 },
        { 702303943736494, 10, -17 },
        { 479946788629322, 10, -16 },
        { 119404029318923, 10, -15 },
        { 12844588793725, 10, -15 },
        { 396331642292683, 10, -16 },
        { 256173158056304, 10, -16 },
        { 196396124001669, 10, -16 },
        { 890488524247852, 10, -16 },
        { 429383845650211, 10, -16 },
        { 19334876794658, 10, -15 },
        { 447798264166969, 10, -16 },
        { 332793258666085, 10, -16 },
        { 268164408671827, 10, -15 },
        { 719163472646827, 10, -16 },
        { 685692995847813, 10, -16 },
        { 461012132831982, 10, -16 },
        { 299872205484908, 10, -16 },
        { 6756928287744, 10, -15 },
        { 0, 10, 0 },
        { 196018349759637, 10, -16 },
        { 0, 10, 0 },
        { 0, 10, 0 },
        { 0, 10, 0 },
        { 0, 10, 0 },
        { 0, 10, 0 },
        { 0, 10, 0 },
        { 604225544415685, 10, -16 },
        { 0, 10, 0 },
        { 670998945286262, 10, -17 },
        { 419914386256446, 10, -16 },
        { 822246246561731, 10, -16 },
        { 132451153887397, 10, -16 },
        { 433716893225222, 10, -16 },
        { 1710038162684, 10, -14 },
        { 203489454887977, 10, -16 },
        { 27482354084357, 10, -14 },
        { 385640158939563, 10, -16 },
        { 140031423205893, 10, -16 },
        { 421033217344912, 10, -16 },
        { 365589054315953, 10, -16 },
        { 661704878538427, 10, -16 },
        { 106349397030678, 10, -15 },
        { 662466726943095, 10, -16 },
        { 462396616173826, 10, -16 },
        { 293589531419163, 10, -16 },
        { 476614587582247, 10, -17 },
        { 0, 10, 0 },
        { 170875535911269, 10, -16 },
        { 0, 10, 0 },
        { 0, 10, 0 },
        { 0, 10, 0 },
        { 0, 10, 0 },
        { 0, 10, 0 },
        { 0, 10, 0 },
        { 469463160401944, 10, -16 },
        { 0, 10, 0 },
        { 123544460018187, 10, -16 },
        { 153622850651904, 10, -16 },
        { 234546300496203, 10, -16 },
        { 444875746891183, 10, -16 },
        { 209719722508321, 10, -16 },
        { 836471668888395, 10, -17 },
        { 870618753226303, 10, -16 },
        { 245812265053588, 10, -16 },
        { 342915099791313, 10, -15 },
        { 446981855475349, 10, -16 },
        { 139011100822997, 10, -16 },
        { 192948452046103, 10, -16 },
        { 203377547663293, 10, -16 },
        { 242889180809747, 10, -16 },
        { 305141165002655, 10, -16 },
        { 385406164188006, 10, -16 },
        { 845858397326068, 10, -16 },
        { 75491737048504, 10, -16 },
        { 0, 10, 0 },
        { 222397818156943, 10, -16 },
        { 0, 10, 0 },
        { 0, 10, 0 },
        { 0, 10, 0 },
        { 0, 10, 0 },
        { 0, 10, 0 },
        { 0, 10, 0 },
        { 477346471506064, 10, -16 },
        { 0, 10, 0 },
        { 593632688822521, 10, -17 },
        { 306908481442422, 10, -16 },
        { 603728344664222, 10, -16 },
        { 146542588642231, 10, -16 },
        { 331352899846299, 10, -16 },
        { 201294184761574, 10, -16 },
        { 182083252587759, 10, -16 },
        { 119076165405613, 10, -15 },
        { 426654846628915, 10, -16 },
        { 139401873952538, 10, -16 },
        { 384570786959365, 10, -16 },
        { 250089535809212, 10, -16 },
        { 598347442512541, 10, -16 },
        { 343067580994374, 10, -15 },
        { 545234156027815, 10, -16 },
        { 395160614400292, 10, -16 },
        { 270079288992617, 10, -16 },
        { 52453552503257, 10, -16 },
        { 0, 10, 0 },
        { 17847514578625, 10, -15 },
        { 0, 10, 0 },
        { 0, 10, 0 },
        { 0, 10, 0 },
        { 0, 10, 0 },
        { 0, 10, 0 },
        { 0, 10, 0 },
        { 131836529854918, 10, -15 },
        { 0, 10, 0 },
        { 145581158213645, 10, -16 },
        { 321977884512322, 10, -16 },
        { 433729373354947, 10, -16 },
        { 213915550688643, 10, -16 },
        { 489274749760143, 10, -16 },
        { 11944288068512, 10, -15 },
        { 545714823510949, 10, -16 },
        { 426593855504825, 10, -16 },
        { 749066812437786, 10, -16 },
        { 282252149468655, 10, -16 },
        { 354106564523651, 10, -16 },
        { 343616725895904, 10, -16 },
        { 32137953049871, 10, -15 },
        { 323032310083597, 10, -16 },
        { 999463644225836, 10, -16 },
        { 187126523697342, 10, -15 },
        { 714844878363377, 10, -16 },
        { 583399577467546, 10, -17 },
        { 0, 10, 0 },
        { 18650515573893, 10, -15 },
        { 0, 10, 0 },
        { 0, 10, 0 },
        { 0, 10, 0 },
        { 0, 10, 0 },
        { 0, 10, 0 },
        { 0, 10, 0 },
        { 579726673892481, 10, -16 },
        { 0, 10, 0 },
        { 558728240267112, 10, -17 },
        { 867865128073053, 10, -16 },
        { 325569662063617, 10, -15 },
        { 127737302619392, 10, -16 },
        { 360455764004077, 10, -16 },
        { 207839779656334, 10, -16 },
        { 172242434205038, 10, -16 },
        { 899696389590447, 10, -16 },
        { 339549417781781, 10, -16 },
        { 114160775039969, 10, -16 },
        { 409277108782148, 10, -16 },
        { 3538435997442, 10, -14 },
        { 798692423785596, 10, -16 },
        { 534835357340861, 10, -16 },
        { 674716507700373, 10, -16 },
        { 43469904404272, 10, -15 },
        { 277218632691229, 10, -16 },
        { 495588411402798, 10, -17 },
        { 0, 10, 0 },
        { 160295499051873, 10, -16 },
        { 0, 10, 0 },
        { 0, 10, 0 },
        { 0, 10, 0 },
        { 0, 10, 0 },
        { 0, 10, 0 },
        { 0, 10, 0 },
        { 823903346719656, 10, -16 },
        { 0, 10, 0 },
        { 808281911095459, 10, -17 },
        { 339833452580807, 10, -16 },
        { 302596819230251, 10, -16 },
        { 131194544639447, 10, -16 },
        { 50785257170385, 10, -14 },
        { 108274117643434, 10, -16 },
        { 141241417950128, 10, -16 },
        { 337844684875206, 10, -16 },
        { 256288271187533, 10, -16 },
        { 886018920812255, 10, -17 },
        { 387085295618602, 10, -16 },
        { 24808757014337, 10, -15 },
        { 229406389046244, 10, -16 },
        { 23052165004177, 10, -15 },
        { 642593747078266, 10, -16 },
        { 33794916605771, 10, -15 },
        { 216773924605935, 10, -16 },
        { 560179560285905, 10, -17 },
        { 0, 10, 0 },
        { 112012845264545, 10, -16 },
        { 0, 10, 0 },
        { 0, 10, 0 },
        { 0, 10, 0 },
        { 0, 10, 0 },
        { 0, 10, 0 },
        { 0, 10, 0 },
        { 587203515093596, 10, -16 },
        { 0, 10, 0 },
        { 72893489825413, 10, -16 },
        { 320394258355147, 10, -16 },
        { 42654961850939, 10, -15 },
        { 11057728188176, 10, -15 },
        { 351336690105664, 10, -16 },
        { 103741019706242, 10, -16 },
        { 197327139645736, 10, -16 },
        { 403294628074396, 10, -16 },
        { 333925247025431, 10, -16 },
        { 948560766309103, 10, -17 },
        { 223790797561743, 10, -16 },
        { 668720579537446, 10, -15 },
        { 272797120883414, 10, -16 },
        { 246396743890477, 10, -16 },
        { 536649621936381, 10, -16 },
        { 401435770839053, 10, -16 },
        { 284716648659314, 10, -16 },
        { 373954039820345, 10, -17 },
        { 0, 10, 0 },
        { 116632659491601, 10, -16 },
        { 0, 10, 0 },
        { 0, 10, 0 },
        { 0, 10, 0 },
        { 0, 10, 0 },
        { 0, 10, 0 },
        { 0, 10, 0 },
        { 589154085273043, 10, -16 },
        { 0, 10, 0 },
        { 702303943736494, 10, -17 },
        { 479946788629322, 10, -16 },
        { 119404029318923, 10, -15 },
        { 12844588793725, 10, -15 },
        { 396331642292683, 10, -16 },
        { 256173158056304, 10, -16 },
        { 196396124001669, 10, -16 },
        { 890488524247852, 10, -16 },
        { 429383845650211, 10, -16 },
        { 19334876794658, 10, -15 },
        { 447798264166969, 10, -16 },
        { 332793258666085, 10, -16 },
        { 268164408671827, 10, -15 },
        { 719163472646827, 10, -16 },
        { 685692995847813, 10, -16 },
        { 461012132831982, 10, -16 },
        { 299872205484908, 10, -16 },
        { 6756928287744, 10, -15 },
        { 0, 10, 0 },
        { 196018349759637, 10, -16 },
        { 0, 10, 0 },
        { 0, 10, 0 },
        { 0, 10, 0 },
        { 0, 10, 0 },
        { 0, 10, 0 },
        { 0, 10, 0 },
        { 577563150506047, 10, -16 },
        { 0, 10, 0 },
        { 549478874157011, 10, -17 },
        { 903787045718275, 10, -16 },
        { 345432614519566, 10, -15 },
        { 127315881741885, 10, -16 },
        { 35442149437362, 10, -15 },
        { 210750433559788, 10, -16 },
        { 169662855397023, 10, -16 },
        { 750184948027175, 10, -16 },
        { 335717312735612, 10, -16 },
        { 112034061111553, 10, -16 },
        { 408197337992769, 10, -16 },
        { 352782270990534, 10, -16 },
        { 809508546646395, 10, -16 },
        { 491946872391519, 10, -16 },
        { 675492374018942, 10, -16 },
        { 432323042483459, 10, -16 },
        { 275807841830362, 10, -16 },
        { 496964433376519, 10, -17 },
        { 0, 10, 0 },
        { 159389728340382, 10, -16 },
        { 0, 10, 0 },
        { 0, 10, 0 },
        { 0, 10, 0 },
        { 0, 10, 0 },
        { 0, 10, 0 },
        { 0, 10, 0 },
        { 323577087072014, 10, -16 },
        { 0, 10, 0 },
        { 862117970588885, 10, -17 },
        { 123910248260726, 10, -16 },
        { 234506450549361, 10, -16 },
        { 527451648977778, 10, -16 },
        { 309608187589197, 10, -16 },
        { 971928208743046, 10, -17 },
        { 209247832142959, 10, -16 },
        { 205193340556929, 10, -16 },
        { 509887134989801, 10, -16 },
        { 136241348999632, 10, -16 },
        { 12405108199244, 10, -15 },
        { 145943550646229, 10, -16 },
        { 216162946010199, 10, -16 },
        { 201688450490539, 10, -16 },
        { 273036940819519, 10, -16 },
        { 250516939683931, 10, -16 },
        { 240045441892049, 10, -16 },
        { 509168374044736, 10, -15 },
        { 0, 10, 0 },
        { 675301921276021, 10, -16 },
        { 0, 10, 0 },
        { 0, 10, 0 },
        { 0, 10, 0 },
        { 0, 10, 0 },
        { 0, 10, 0 },
        { 0, 10, 0 },
        { 730014896509048, 10, -16 },
        { 0, 10, 0 },
        { 145322634539793, 10, -16 },
        { 180278671144019, 10, -16 },
        { 269690580520248, 10, -16 },
        { 286956412613244, 10, -16 },
        { 248268661238372, 10, -16 },
        { 745535103137147, 10, -17 },
        { 124156955385408, 10, -15 },
        { 261918503291694, 10, -16 },
        { 118386446309426, 10, -15 },
        { 284275603192195, 10, -16 },
        { 165383662101589, 10, -16 },
        { 230255082296923, 10, -16 },
        { 198791512407696, 10, -16 },
        { 215192478409574, 10, -16 },
        { 401948798831086, 10, -16 },
        { 572270432812721, 10, -16 },
        { 238740804610779, 10, -15 },
        { 497419889821345, 10, -17 },
        { 0, 10, 0 },
        { 211367299300642, 10, -16 },
        { 0, 10, 0 },
        { 0, 10, 0 },
        { 0, 10, 0 },
        { 0, 10, 0 },
        { 0, 10, 0 },
        { 0, 10, 0 },
        { 362137234499257, 10, -16 },
        { 0, 10, 0 },
        { 843396844300832, 10, -17 },
        { 160052159950295, 10, -16 },
        { 207794568224957, 10, -16 },
        { 31479435173616, 10, -14 },
        { 250797428364192, 10, -16 },
        { 143091226070748, 10, -16 },
        { 485360072021866, 10, -16 },
        { 197230375356547, 10, -16 },
        { 103928698769319, 10, -15 },
        { 224838254108508, 10, -16 },
        { 158657341555303, 10, -16 },
        { 149263875235949, 10, -16 },
        { 142126241037155, 10, -16 },
        { 194891144202621, 10, -16 },
        { 312646162577664, 10, -16 },
        { 280804880022301, 10, -16 },
        { 478970068862805, 10, -16 },
        { 182433578966019, 10, -16 },
        { 0, 10, 0 },
        { 888884194903735, 10, -16 },
        { 0, 10, 0 },
        { 0, 10, 0 },
        { 0, 10, 0 },
        { 0, 10, 0 },
        { 0, 10, 0 },
        { 0, 10, 0 },
        { 589154085273043, 10, -16 },
        { 0, 10, 0 },
        { 702303943736494, 10, -17 },
        { 479946788629322, 10, -16 },
        { 119404029318923, 10, -15 },
        { 12844588793725, 10, -15 },
        { 396331642292683, 10, -16 },
        { 256173158056304, 10, -16 },
        { 196396124001669, 10, -16 },
        { 890488524247852, 10, -16 },
        { 429383845650211, 10, -16 },
        { 19334876794658, 10, -15 },
        { 447798264166969, 10, -16 },
        { 332793258666085, 10, -16 },
        { 268164408671827, 10, -15 },
        { 719163472646827, 10, -16 },
        { 685692995847813, 10, -16 },
        { 461012132831982, 10, -16 },
        { 299872205484908, 10, -16 },
        { 6756928287744, 10, -15 },
        { 0, 10, 0 },
        { 196018349759637, 10, -16 },
        { 0, 10, 0 },
        { 0, 10, 0 },
        { 0, 10, 0 },
        { 0, 10, 0 },
        { 0, 10, 0 },
        { 0, 10, 0 },
        { 577563150506047, 10, -16 },
        { 0, 10, 0 },
        { 549478874157011, 10, -17 },
        { 903787045718275, 10, -16 },
        { 345432614519566, 10, -15 },
        { 127315881741885, 10, -16 },
        { 35442149437362, 10, -15 },
        { 210750433559788, 10, -16 },
        { 169662855397023, 10, -16 },
        { 750184948027175, 10, -16 },
        { 335717312735612, 10, -16 },
        { 112034061111553, 10, -16 },
        { 408197337992769, 10, -16 },
        { 352782270990534, 10, -16 },
        { 809508546646395, 10, -16 },
        { 491946872391519, 10, -16 },
        { 675492374018942, 10, -16 },
        { 432323042483459, 10, -16 },
        { 275807841830362, 10, -16 },
        { 496964433376519, 10, -17 },
        { 0, 10, 0 },
        { 159389728340382, 10, -16 },
        { 0, 10, 0 },
        { 0, 10, 0 },
        { 0, 10, 0 },
        { 0, 10, 0 },
        { 0, 10, 0 },
        { 0, 10, 0 },
        { 675243439333417, 10, -16 },
        { 0, 10, 0 },
        { 378892150638678, 10, -15 },
        { 161170008954024, 10, -16 },
        { 179405733797506, 10, -16 },
        { 168719656372003, 10, -16 },
        { 309103464427828, 10, -16 },
        { 778194314994505, 10, -17 },
        { 334906978277481, 10, -16 },
        { 199881961726053, 10, -16 },
        { 577369377000345, 10, -16 },
        { 136677235548098, 10, -16 },
        { 177908878341894, 10, -16 },
        { 196839047956463, 10, -16 },
        { 1554579306201, 10, -14 },
        { 157935501780342, 10, -16 },
        { 524028405647134, 10, -16 },
        { 431138193546311, 10, -16 },
        { 485243150324853, 10, -16 },
        { 596516597769427, 10, -17 },
        { 0, 10, 0 },
        { 139182031398845, 10, -16 },
        { 0, 10, 0 },
        { 0, 10, 0 },
        { 0, 10, 0 },
        { 0, 10, 0 },
        { 0, 10, 0 },
        { 0, 10, 0 },
        { 604225544415685, 10, -16 },
        { 0, 10, 0 },
        { 670998945286262, 10, -17 },
        { 419914386256446, 10, -16 },
        { 822246246561731, 10, -16 },
        { 132451153887397, 10, -16 },
        { 433716893225222, 10, -16 },
        { 1710038162684, 10, -14 },
        { 203489454887977, 10, -16 },
        { 27482354084357, 10, -14 },
        { 385640158939563, 10, -16 },
        { 140031423205893, 10, -16 },
        { 421033217344912, 10, -16 },
        { 365589054315953, 10, -16 },
        { 661704878538427, 10, -16 },
        { 106349397030678, 10, -15 },
        { 662466726943095, 10, -16 },
        { 462396616173826, 10, -16 },
        { 293589531419163, 10, -16 },
        { 476614587582247, 10, -17 },
        { 0, 10, 0 },
        { 170875535911269, 10, -16 },
        { 0, 10, 0 },
        { 0, 10, 0 },
        { 0, 10, 0 },
        { 0, 10, 0 },
        { 0, 10, 0 },
        { 0, 10, 0 },
        { 455839260130422, 10, -16 },
        { 0, 10, 0 },
        { 674139442426739, 10, -17 },
        { 369252594815961, 10, -15 },
        { 102886528597768, 10, -15 },
        { 134661119157883, 10, -16 },
        { 490629363628584, 10, -16 },
        { 154205677888062, 10, -16 },
        { 198341501888066, 10, -16 },
        { 461416536528321, 10, -16 },
        { 306512152193368, 10, -16 },
        { 888458844138781, 10, -17 },
        { 676706911613793, 10, -16 },
        { 336261137297644, 10, -16 },
        { 388201658426199, 10, -16 },
        { 312511598629825, 10, -16 },
        { 658740348064262, 10, -16 },
        { 422261249941629, 10, -16 },
        { 248398712009408, 10, -16 },
        { 39286016219048, 10, -16 },
        { 0, 10, 0 },
        { 127666680595049, 10, -16 },
        { 0, 10, 0 },
        { 0, 10, 0 },
        { 0, 10, 0 },
        { 0, 10, 0 },
        { 0, 10, 0 },
        { 0, 10, 0 },
        { 497204692385442, 10, -16 },
        { 0, 10, 0 },
        { 127591317959308, 10, -16 },
        { 186794445592345, 10, -16 },
        { 271070923905972, 10, -16 },
        { 437143078727242, 10, -16 },
        { 254503878316595, 10, -16 },
        { 942893336055406, 10, -17 },
        { 837260991080842, 10, -16 },
        { 274460190329532, 10, -16 },
        { 321287940614536, 10, -15 },
        { 427667370983676, 10, -16 },
        { 165760982504531, 10, -16 },
        { 227987577447121, 10, -16 },
        { 224470482339983, 10, -16 },
        { 266080205777677, 10, -16 },
        { 343029808536253, 10, -16 },
        { 404144143171429, 10, -16 },
        { 825764846271871, 10, -16 },
        { 80260986997226, 10, -16 },
        { 0, 10, 0 },
        { 229852548120844, 10, -16 },
        { 0, 10, 0 },
        { 0, 10, 0 },
        { 0, 10, 0 },
        { 0, 10, 0 },
        { 0, 10, 0 },
        { 0, 10, 0 },
        { 486945500400737, 10, -16 },
        { 0, 10, 0 },
        { 843769653799222, 10, -17 },
        { 808892467303401, 10, -16 },
        { 581087794301769, 10, -16 },
        { 15415739611964, 10, -15 },
        { 645423862031798, 10, -16 },
        { 263561854392177, 10, -16 },
        { 193078217897791, 10, -16 },
        { 543188642077083, 10, -16 },
        { 325786400953482, 10, -16 },
        { 115122520118756, 10, -16 },
        { 296784030791109, 10, -15 },
        { 289120767199432, 10, -16 },
        { 428496007701678, 10, -16 },
        { 446447169374486, 10, -16 },
        { 865843805366109, 10, -16 },
        { 576871978551195, 10, -16 },
        { 26752232972672, 10, -15 },
        { 448391785792001, 10, -17 },
        { 0, 10, 0 },
        { 168954884035081, 10, -16 },
        { 0, 10, 0 },
        { 0, 10, 0 },
        { 0, 10, 0 },
        { 0, 10, 0 },
        { 0, 10, 0 },
        { 0, 10, 0 },
        { 237890723507699, 10, -15 },
        { 0, 10, 0 },
        { 1622400198509, 10, -14 },
        { 330740790457245, 10, -16 },
        { 483704402993073, 10, -16 },
        { 194789876641392, 10, -16 },
        { 702180394070525, 10, -16 },
        { 131783792665395, 10, -16 },
        { 35288139302162, 10, -15 },
        { 459398445069968, 10, -16 },
        { 578610593531192, 10, -16 },
        { 169728967943832, 10, -16 },
        { 317866933773695, 10, -16 },
        { 403495594527207, 10, -16 },
        { 336857733070534, 10, -16 },
        { 338433395049967, 10, -16 },
        { 104534075869336, 10, -15 },
        { 105466347396096, 10, -15 },
        { 608905219764929, 10, -16 },
        { 622080653732742, 10, -17 },
        { 0, 10, 0 },
        { 187908041759651, 10, -16 },
        { 0, 10, 0 },
        { 0, 10, 0 },
        { 0, 10, 0 },
        { 0, 10, 0 },
        { 0, 10, 0 },
        { 0, 10, 0 },
        { 736220835433785, 10, -16 },
        { 0, 10, 0 },
        { 147573970502569, 10, -16 },
        { 211251281236144, 10, -16 },
        { 303316605417462, 10, -16 },
        { 292309653588207, 10, -16 },
        { 289872587755725, 10, -16 },
        { 859520202167421, 10, -17 },
        { 117756302854198, 10, -15 },
        { 289244354318911, 10, -16 },
        { 115572190997001, 10, -15 },
        { 27844233062092, 10, -15 },
        { 189957487445649, 10, -16 },
        { 262213150222677, 10, -16 },
        { 220271875504783, 10, -16 },
        { 240685417329234, 10, -16 },
        { 431840355703456, 10, -16 },
        { 575565187359181, 10, -16 },
        { 223715475403432, 10, -15 },
        { 56644923117154, 10, -16 },
        { 0, 10, 0 },
        { 21974485811925, 10, -15 },
        { 0, 10, 0 },
        { 0, 10, 0 },
        { 0, 10, 0 },
        { 0, 10, 0 },
        { 0, 10, 0 },
        { 0, 10, 0 },
        { 286579886274627, 10, -15 },
        { 0, 10, 0 },
        { 167354776688311, 10, -16 },
        { 313524790641803, 10, -16 },
        { 483446699538107, 10, -16 },
        { 193328970914295, 10, -16 },
        { 776438336035935, 10, -16 },
        { 132273998229135, 10, -16 },
        { 336668577946558, 10, -16 },
        { 457042548168114, 10, -16 },
        { 567184390628589, 10, -16 },
        { 166290443487152, 10, -16 },
        { 280101105103546, 10, -16 },
        { 410484750632281, 10, -16 },
        { 333576010022333, 10, -16 },
        { 331205529208376, 10, -16 },
        { 102341852320334, 10, -15 },
        { 577427581051581, 10, -16 },
        { 602533660273919, 10, -16 },
        { 617749017567197, 10, -17 },
        { 0, 10, 0 },
        { 185739619736699, 10, -16 },
        { 0, 10, 0 },
        { 0, 10, 0 },
        { 0, 10, 0 },
        { 0, 10, 0 },
        { 0, 10, 0 },
        { 0, 10, 0 },
        { 398801536593412, 10, -16 },
        { 0, 10, 0 },
        { 916430899138373, 10, -17 },
        { 192708090019631, 10, -16 },
        { 246552967073356, 10, -16 },
        { 291347556697491, 10, -15 },
        { 292208569599996, 10, -16 },
        { 148829704676269, 10, -16 },
        { 4839513498478, 10, -14 },
        { 229920469057821, 10, -16 },
        { 102317950979553, 10, -15 },
        { 223938208086688, 10, -16 },
        { 183797740708772, 10, -16 },
        { 187927335793466, 10, -16 },
        { 168302546138555, 10, -16 },
        { 222076390266111, 10, -16 },
        { 349944359359201, 10, -16 },
        { 308230574307398, 10, -16 },
        { 489303747070959, 10, -16 },
        { 178371177418137, 10, -16 },
        { 0, 10, 0 },
        { 841270865988529, 10, -16 },
        { 0, 10, 0 },
        { 0, 10, 0 },
        { 0, 10, 0 },
        { 0, 10, 0 },
        { 0, 10, 0 },
        { 0, 10, 0 },
        { 504479542335915, 10, -16 },
        { 0, 10, 0 },
        { 687300918335998, 10, -17 },
        { 327419885986113, 10, -16 },
        { 609748051301604, 10, -16 },
        { 16352152722178, 10, -15 },
        { 366099698075287, 10, -16 },
        { 202217986924917, 10, -16 },
        { 205740844019097, 10, -16 },
        { 114130361348079, 10, -15 },
        { 461181825567873, 10, -16 },
        { 14556184830679, 10, -15 },
        { 391030201578676, 10, -16 },
        { 280415344467296, 10, -16 },
        { 586801426867837, 10, -16 },
        { 318714524806911, 10, -15 },
        { 563297384629435, 10, -16 },
        { 41312703777911, 10, -15 },
        { 297675619202795, 10, -16 },
        { 591348616530846, 10, -17 },
        { 0, 10, 0 },
        { 18958352655848, 10, -15 },
        { 0, 10, 0 },
        { 0, 10, 0 },
        { 0, 10, 0 },
        { 0, 10, 0 },
        { 0, 10, 0 },
        { 0, 10, 0 },
        { 398801536593412, 10, -16 },
        { 0, 10, 0 },
        { 916430899138373, 10, -17 },
        { 192708090019631, 10, -16 },
        { 246552967073356, 10, -16 },
        { 291347556697491, 10, -15 },
        { 292208569599996, 10, -16 },
        { 148829704676269, 10, -16 },
        { 4839513498478, 10, -14 },
        { 229920469057821, 10, -16 },
        { 102317950979553, 10, -15 },
        { 223938208086688, 10, -16 },
        { 183797740708772, 10, -16 },
        { 187927335793466, 10, -16 },
        { 168302546138555, 10, -16 },
        { 222076390266111, 10, -16 },
        { 349944359359201, 10, -16 },
        { 308230574307398, 10, -16 },
        { 489303747070959, 10, -16 },
        { 178371177418137, 10, -16 },
        { 0, 10, 0 },
        { 841270865988529, 10, -16 },
        { 0, 10, 0 },
        { 0, 10, 0 },
        { 0, 10, 0 },
        { 0, 10, 0 },
        { 0, 10, 0 },
        { 0, 10, 0 },
        { 620857275546496, 10, -16 },
        { 0, 10, 0 },
        { 758254692932721, 10, -17 },
        { 431074855626942, 10, -16 },
        { 8101841910211, 10, -14 },
        { 150592128430815, 10, -16 },
        { 459992282982007, 10, -16 },
        { 174428682106901, 10, -16 },
        { 225372606459648, 10, -16 },
        { 256696359908524, 10, -15 },
        { 423550023143872, 10, -16 },
        { 146136540268252, 10, -16 },
        { 424470214045137, 10, -16 },
        { 386360009662667, 10, -16 },
        { 644908542577233, 10, -16 },
        { 101884028724443, 10, -15 },
        { 670825520492365, 10, -16 },
        { 474795708861828, 10, -16 },
        { 319235851642878, 10, -16 },
        { 547380791703719, 10, -17 },
        { 0, 10, 0 },
        { 182608886146637, 10, -16 },
        { 0, 10, 0 },
        { 0, 10, 0 },
        { 0, 10, 0 },
        { 0, 10, 0 },
        { 0, 10, 0 },
        { 0, 10, 0 },
        { 455839260130422, 10, -16 },
        { 0, 10, 0 },
        { 674139442426739, 10, -17 },
        { 369252594815961, 10, -15 },
        { 102886528597768, 10, -15 },
        { 134661119157883, 10, -16 },
        { 490629363628584, 10, -16 },
        { 154205677888062, 10, -16 },
        { 198341501888066, 10, -16 },
        { 461416536528321, 10, -16 },
        { 306512152193368, 10, -16 },
        { 888458844138781, 10, -17 },
        { 676706911613793, 10, -16 },
        { 336261137297644, 10, -16 },
        { 388201658426199, 10, -16 },
        { 312511598629825, 10, -16 },
        { 658740348064262, 10, -16 },
        { 422261249941629, 10, -16 },
        { 248398712009408, 10, -16 },
        { 39286016219048, 10, -16 },
        { 0, 10, 0 },
        { 127666680595049, 10, -16 },
        { 0, 10, 0 },
        { 0, 10, 0 },
        { 0, 10, 0 },
        { 0, 10, 0 },
        { 0, 10, 0 },
        { 0, 10, 0 },
        { 620857275546496, 10, -16 },
        { 0, 10, 0 },
        { 758254692932721, 10, -17 },
        { 431074855626942, 10, -16 },
        { 8101841910211, 10, -14 },
        { 150592128430815, 10, -16 },
        { 459992282982007, 10, -16 },
        { 174428682106901, 10, -16 },
        { 225372606459648, 10, -16 },
        { 256696359908524, 10, -15 },
        { 423550023143872, 10, -16 },
        { 146136540268252, 10, -16 },
        { 424470214045137, 10, -16 },
        { 386360009662667, 10, -16 },
        { 644908542577233, 10, -16 },
        { 101884028724443, 10, -15 },
        { 670825520492365, 10, -16 },
        { 474795708861828, 10, -16 },
        { 319235851642878, 10, -16 },
        { 547380791703719, 10, -17 },
        { 0, 10, 0 },
        { 182608886146637, 10, -16 },
        { 0, 10, 0 },
        { 0, 10, 0 },
        { 0, 10, 0 },
        { 0, 10, 0 },
        { 0, 10, 0 },
        { 0, 10, 0 },
        { 596404109740208, 10, -16 },
        { 0, 10, 0 },
        { 646790341298204, 10, -17 },
        { 874938767593395, 10, -16 },
        { 322155266521302, 10, -15 },
        { 145882850988394, 10, -16 },
        { 387257158221797, 10, -16 },
        { 210890021780269, 10, -16 },
        { 194345182984244, 10, -16 },
        { 737145591610265, 10, -16 },
        { 377758902777226, 10, -16 },
        { 120455496905654, 10, -16 },
        { 412698902821301, 10, -16 },
        { 374614196526602, 10, -16 },
        { 780495052769471, 10, -16 },
        { 494563105515626, 10, -16 },
        { 682778759795396, 10, -16 },
        { 447212296815531, 10, -16 },
        { 302927221966869, 10, -16 },
        { 566051617042717, 10, -17 },
        { 0, 10, 0 },
        { 172074270391343, 10, -16 },
        { 0, 10, 0 },
        { 0, 10, 0 },
        { 0, 10, 0 },
        { 0, 10, 0 },
        { 0, 10, 0 },
        { 0, 10, 0 },
        { 504479542335915, 10, -16 },
[truncated: 912,841 more chars]
