# Supplementary material for: Evolutionary Origin of Insulin-Degrading Enzyme and Its Subcellular Localization and Secretion Mechanism: A Study in Microglial Cells
Source: Cells. 2022 Jan 11;11(2):227. doi: 10.3390/cells11020227 (PMC8774118; doi:10.3390/cells11020227)
Supplement: Supplementary file 1 [file cells-11-00227-s001.zip › cells-1531819-suppl/Supporting Information File S3.xlsx]

## Sheet: Table S1 Sequences in Fig1
Sequence ID	Protein	Superkingdom	Kingdom/Clade	Phylum	Class/Clade	Order	Family	Species
KAF4326450	Falcilysin	Eukaryota	Alveolata	Apicomplexa	Aconoidasida	Haemosporida	Plasmodiidae	Plasmodium falciparum
NP_015447	Axl1p	Eukaryota	Fungi	Ascomycota	Saccharomycetes	Saccharomycetales	Saccharomycetaceae	Saccharomyces cerevisiae
EWG94525	Ste23	Eukaryota	Fungi	Ascomycota	Saccharomycetes	Saccharomycetales	Saccharomycetaceae	Saccharomyces cerevisiae
Q5JRX3	Eupitrilysin	Eukaryota	Metazoa	Chordata	Mammalia	Primates	Hominidae	Homo sapiens
P14735	IDE	Eukaryota	Metazoa	Chordata	Mammalia	Primates	Hominidae	Homo sapiens
Q10713	MPPA	Eukaryota	Metazoa	Chordata	Mammalia	Primates	Hominidae	Homo sapiens
O75439	MPPB	Eukaryota	Metazoa	Chordata	Mammalia	Primates	Hominidae	Homo sapiens
O43847	Nardilysin	Eukaryota	Metazoa	Chordata	Mammalia	Primates	Hominidae	Homo sapiens
Q9LJL3	PreP1	Eukaryota	Viridiplantae	Streptophyta	Magnoliopsida	Brassicales	Brassicaceae	Arabidopsis thaliana
Q9FIH8	SPP	Eukaryota	Viridiplantae	Streptophyta	Magnoliopsida	Brassicales	Brassicaceae	Arabidopsis thaliana
NP_001233926	Plinsulysin	Eukaryota	Viridiplantae	Streptophyta	Magnoliopsida	Solanales	Solanaceae	Solanum lycopersicum
O05945	YmxG	Prokarya	Bacteria	Proteobacteria	Alphaproteobacteria	Rickettsiales	Rickettsiaceae	Rickettsia prowazekii
QIF70255	Pitrilysin	Prokarya	Bacteria	Proteobacteria	Gammaproteobacteria	Enterobacterales	Enterobacteriaceae	Escherichia coli
P68493.1	G1L	Viruses	Bamfordvirae	Nucleocytoviricota	Pokkesviricetes	Chitovirales	Poxviridae	Vaccinia virus

## Sheet: Table S2 Sequences in Fig2A
Protein ID	Abbreviation	Superkingdom	Kingdom	Clade	Phylum	Class	Order	Family	Scientific Name	Description(Sequences with E-value BETTER than threshold)	Query Cover	E value	Per. ident	Acc. Len
MBE03150.1	M16_EurArc	Prokarya	Archaea		Euryarchaeota				Euryarchaeota archaeon	Peptidase M16	0.9	1e-173	32.22	939
OJV10942.1	M16_ChlBac	Prokarya	Bacteria		Chlamydiae	Chlamydiia	Chlamydiales		Chlamydiales bacterium 38-26	Peptidase M16	0.88	9e-144	30.91	978
KIA76403.1	IDE_ParAca	Prokarya	Bacteria		Chlamydiae	Chlamydiia	Parachlamydiales	Parachlamydiaceae	Parachlamydia acanthamoebae	Insulin-degrading enzyme	0.87	9e-153	31.86	980
NGX43401.1	PR3_ChlBac	Prokarya	Bacteria		Chlamydiae				Chlamydiae bacterium	Protease 3	0.82	7e-134	30.48	973
NQZ67264.1	IDEf_LenBac	Prokarya	Bacteria		Lentisphaerae	Lentisphaeria			Lentisphaeria bacterium	Insulinase family protein	0.9	5e-178	33.12	953
MBL4849570.1	IDEf_PlaBac	Prokarya	Bacteria		Planctomycetes				Planctomycetes bacterium	Insulinase family protein	0.87	8e-171	32.85	933
NCG19238.1	M16_RhoBac	Prokarya	Bacteria		Proteobacteria	Alphaproteobacteria	Rhodobacterales		Rhodobacterales bacterium	Peptidase M16	0.59	2e-118	35.58	607
MBI3154831.1	IDEf_BurBac	Prokarya	Bacteria		Proteobacteria	Betaproteobacteria	Burkholderiales		Burkholderiales bacterium	Insulinase family protein	0.86	7e-133	31.11	965
MBF0287451.1	IDEf_Sar324	Prokarya	Bacteria		Proteobacteria	Deltaproteobacteria			SAR324 cluster bacterium	Insulinase family protein	0.89	4e-116	41.09	1004
NIO12185.1	M16_DelBac	Prokarya	Bacteria		Proteobacteria	Deltaproteobacteria			Deltaproteobacteria bacterium	Peptidase M16	0.71	1e-136	35.79	759
MBP10504.1	M16_AciBac	Prokarya	Bacteria		Proteobacteria	Gammaproteobacteria	Acidiferrobacterales	Acidiferrobacteraceae	Acidiferrobacteraceae bacterium	Peptidase M16	0.88	7e-180	34.37	982
WP_005360044.1	IDEf_AerVer	Prokarya	Bacteria		Proteobacteria	Gammaproteobacteria	Aeromonadales	Aeromonadaceae	Aeromonas veronii	Insulinase family protein	0.87	2e-173	35.56	928
WP_160971225.1	IDEf_PseHs1	Prokarya	Bacteria		Proteobacteria	Gammaproteobacteria	Alteromonadales	Pseudoalteromonadaceae	Pseudomaricurvus sp. HS19	Insulinase family protein	0.93	3e-177	34.8	958
WP_182175437.1	IDEf_ParF74	Prokarya	Bacteria		Proteobacteria	Gammaproteobacteria	Cellvibrionales	Haliaceae	Parahaliea sp. F7430	Insulinase family protein	0.91	0	35.68	939
MBU72935.1	M16_SpoSp	Prokarya	Bacteria		Proteobacteria	Gammaproteobacteria	Cellvibrionales	Spongiibacteraceae	Spongiibacter sp.	Peptidase M16	0.9	4e-166	34.09	948
MHO03075.1	IDEf_EscCol	Prokarya	Bacteria		Proteobacteria	Gammaproteobacteria	Enterobacterales	Enterobacteriaceae	Escherichia coli	Insulinase family protein	0.87	3e-169	34.86	924
WP_158083171.1	IDEf_MetSed	Prokarya	Bacteria		Proteobacteria	Gammaproteobacteria	Methylococcales	Methylococcaceae	Methyloprofundus sedimenti	Insulinase family protein	0.93	7e-177	34.24	926
NOQ63810.1	M16_MetSp	Prokarya	Bacteria		Proteobacteria	Gammaproteobacteria	Methylococcales	Methylococcaceae	Methyloprofundus sp.	Peptidase M16	0.93	0	34.51	960
WP_094709318.1	IDEf_HahCcb	Prokarya	Bacteria		Proteobacteria	Gammaproteobacteria	Oceanospirillales	Hahellaceae	Hahella sp. CCB-MM4	Insulinase family protein	0.9	0	34.49	969
BBB25539.1	M16_AmpJap	Prokarya	Bacteria		Proteobacteria	Gammaproteobacteria	Oceanospirillales	Oceanospirillaceae	Amphritea japonica ATCC BAA-1530	Peptidase M16	0.91	3e-176	34.88	957
WP_006231012.1	IDEf_PhoPro	Prokarya	Bacteria		Proteobacteria	Gammaproteobacteria	Vibrionales	Vibrionaceae	Photobacterium profundum	Insulinase family protein	0.92	1e-174	33.72	921
WP_152032831.1	IDEf_EreLut	Prokarya	Bacteria		Verrucomicrobia	Opitutae	Opitutales	Opitutaceae	Ereboglobus luteus	Insulinase family protein	0.91	1e-156	32.23	952
EKG18867.1	M16_MacPha	Eukaryota	Fungi		Ascomycota	Dothideomycetes	Botryosphaeriales	Botryosphaeriaceae	Macrophomina phaseolina MS6	Peptidase M16	0.93	0	40.28	1112
KAF2721146.1	LuxS_PolCit	Eukaryota	Fungi		Ascomycota	Dothideomycetes	Capnodiales	Capnodiaceae	Polychaeton citri CBS 116435	LuxS/MPP-like metallohydrolase	0.93	0	37.74	1129
KAF1343553.1	Ste23l_DelStr	Eukaryota	Fungi		Ascomycota	Dothideomycetes	Dothideales	Dothioraceae	Delphinella strobiligena	Ste23-like protein	0.95	0	38.09	1022
KJX92136.1	Ste23_ZymBre	Eukaryota	Fungi		Ascomycota	Dothideomycetes	Mycosphaerellales	Mycosphaerellaceae	Zymoseptoria brevis	a-pheromone processing metallopeptidase Ste23 like protein	0.94	0	39.06	1220
TLD35905.1	FLC2_VenNas	Eukaryota	Fungi		Ascomycota	Dothideomycetes	Venturiales	Venturiaceae	Venturia nashicola	Flavin carrier protein 2	0.9	0	39.54	1098
CRL27990.1	MEN_PenCam	Eukaryota	Fungi		Ascomycota	Eurotiomycetes	Eurotiales	Aspergillaceae	Penicillium camemberti	Metalloenzyme, LuxS/M16 peptidase-like, metal-binding	0.95	0	38.36	1175
EEQ89463.2	IDE_BlaDer	Eukaryota	Fungi		Ascomycota	Eurotiomycetes	Onygenales	Ajellomycetaceae	Blastomyces dermatitidis ER-3	Insulysin	0.95	0	35.96	1276
KAA6409030.1	Ste23_LasPus	Eukaryota	Fungi		Ascomycota	Lecanoromycetes	Umbilicariales	Umbilicariaceae	Lasallia pustulata	a-pheromone processing metallopeptidase Ste23	0.89	0	39.34	1092
RKF58569.1	pMUG_GolCic	Eukaryota	Fungi		Ascomycota	Leotiomycetes	Erysiphales	Erysiphaceae	Golovinomyces cichoracearum	putative zinc protease mug138	0.95	0	38.04	1038
KAF8856629.1	LuxS_AceMac	Eukaryota	Fungi		Ascomycota	Leotiomycetes	Helotiales	Mollisiaceae	Acephala macrosclerotiorum	LuxS/MPP-like metallohydrolase	0.96	0	36.17	1027
KAF3920124.1	NRD_ArtEnt	Eukaryota	Fungi		Ascomycota	Orbiliomycetes	Orbiliales	Orbiliaceae	Arthrobotrys entomopaga	Nardilysin	0.9	0	39.54	988
KAF8540370.1	MEN_TryHyb	Eukaryota	Fungi		Ascomycota	Pezizomycetes	Pezizales	Pyronemataceae	Trichophaea hybrida	Metalloenzyme, LuxS/M16 peptidase-like protein	0.94	0	40.35	1200
CCH46140.1	IDE_WicCif	Eukaryota	Fungi		Ascomycota	Saccharomycetes	Saccharomycetales	Phaffomycetaceae	Wickerhamomyces ciferrii	Insulysin	0.94	0	40.89	1007
EPY53272.1	MTP_SchCry	Eukaryota	Fungi		Ascomycota	Schizosaccharomycetes	Schizosaccharomycetales	Schizosaccharomycetaceae	Schizosaccharomyces cryophilus OY26	metallopeptidase	0.94	0	37.84	969
KAF6784487.1	ZNP_ColTru	Eukaryota	Fungi		Ascomycota	Sordariomycetes	Glomerellales	Glomerellaceae	Colletotrichum truncatum	zinc protease	0.98	0	38.18	1092
KAF5687964.1	IDE_FusCir	Eukaryota	Fungi		Ascomycota	Sordariomycetes	Hypocreales	Nectriaceae	Fusarium circinatum	Insulysin	0.94	0	38.68	1023
EAA26930.2	Ste23_NeuCra	Eukaryota	Fungi		Ascomycota	Sordariomycetes	Sordariales	Sordariaceae	Neurospora crassa OR74A	a-pheromone processing metallopeptidase Ste23	0.94	0	40.1	1269
ORY83170.1	MEN_ProLac	Eukaryota	Fungi		Ascomycota	Taphrinomycota	Taphrinales	Protomycetaceae	Protomyces lactucaedebilis	Metalloenzyme, LuxS/M16 peptidase-like protein	0.89	0	41.74	981
ESK94169.1	Ste23_MonRor	Eukaryota	Fungi		Basidiomycota	Agaricomycetes	Agaricales	Marasmiaceae	Moniliophthora roreri MCA 2997	a-pheromone processing metallopeptidase ste23	0.94	0	36.44	1130
KAF7311385.1	IDE_MycKen	Eukaryota	Fungi		Basidiomycota	Agaricomycetes	Agaricales	Mycenaceae	Mycena kentingensis	Insulin-degrading enzyme	0.97	0	32.96	1150
KAF8499918.1	LuxS_GauMor	Eukaryota	Fungi		Basidiomycota	Agaricomycetes	Gomphales	Gautieriaceae	Gautieria morchelliformis	Metalloenzyme, LuxS/M16 peptidase-like protein	0.97	0	33.24	1177
EJU00764.1	IDE_DacPri	Eukaryota	Fungi		Basidiomycota	Dacrymycetes	Dacrymycetales	Dacrymycetaceae	Dacryopinax primogenitus	insulin-degrading enzyme	0.93	0	36.41	1101
KOS15541.1	Ste23_MalPac	Eukaryota	Fungi		Basidiomycota	Malasseziomycetes	Malasseziales	Malasseziaceae	Malassezia pachydermatis	Ste23-metalloprotease involved in a-factor processing	0.93	0	42.4	1117
ORY56460.1	LuxS_LeuCre	Eukaryota	Fungi		Basidiomycota	Microbotryomycetes	Leucosporidiales	Leucosporidiaceae	Leucosporidium creatinivorum	Metalloenzyme, LuxS/M16 peptidase-like protein	0.88	0	41.21	984
KAG0666661.1	IDE_RhoMuc	Eukaryota	Fungi		Basidiomycota	Microbotryomycetes	Sporidiobolales	Sporidiobolaceae	Rhodotorula mucilaginosa	Insulinase (Peptidase M16) [Rhodotorula mucilaginosa]	0.97	0	39.29	1339
KAA1130975.1	IDE_PucGra	Eukaryota	Fungi		Basidiomycota	Pucciniomycetes	Pucciniales	Pucciniaceae	Puccinia graminis f. sp. tritici	Insulinase (Peptidase M16)	0.89	0	39.25	1150
ODO04213.1	IDE_CryDep	Eukaryota	Fungi		Basidiomycota	Tremellomycetes	Tremellales	Cryptococcaceae	Cryptococcus depauperatus CBS 7855	Insulysin	0.94	0	36.8	1124
EJT51314.1	AFA_TriAsa	Eukaryota	Fungi		Basidiomycota	Tremellomycetes	Trichosporonales	Trichosporonaceae	Trichosporon asahii var. asahii CBS 2479	a-factor processing enzyme	0.92	0	35.41	1148
GAC75156.1	NRD1_MoeAnt	Eukaryota	Fungi		Basidiomycota	Ustilaginomycetes	Ustilaginales	Ustilaginaceae	Moesziomyces antarcticus T-34	N-arginine dibasic convertase NRD1 and related Zn2+-dependent endopeptidases	0.93	0	41.95	1209
EOR03788.1	IDE_WalIch	Eukaryota	Fungi		Basidiomycota	Wallemiomycetes	Wallemiales	Wallemiaceae	Wallemia ichthyophaga EXF-994	Insulin-degrading enzyme	0.95	0	38.96	979
ORY46352.1	IDE_RhiGlo	Eukaryota	Fungi		Chytridiomycota	Chytridiomycetes	Chytridiales	Chytriomycetaceae	Rhizoclosmatium globosum	Insulin-degrading enzyme	0.89	0	40.04	980
KXS09469.1	LuxS_GonPro	Eukaryota	Fungi		Chytridiomycota	Monoblepharidomycetes	Monoblepharidaes	Gonapodyaceae	Gonapodya prolifera JEL478	LuxS/MPP-like metallohydrolase	0.9	0	38.45	995
ORY73023.1	Ste23_NeoCal	Eukaryota	Fungi		Chytridiomycota	Neocallimastigomycetes	Neocallimastigales	Neocallimastigaceae	Neocallimastix californiae	a-pheromone processing metallopeptidase-like protein Ste23	0.86	0	37	889
KAF0381427.1	MTE_GigMar	Eukaryota	Fungi		Mucoromycota	Glomeromycetes	Diversisporales	Gigasporaceae	Gigaspora margarita	Metalloenzyme, LuxS/M16 peptidase-like protein	0.89	0	48.36	1072
EXX62370.1	Ste23_RhiIrr	Eukaryota	Fungi		Mucoromycota	Glomeromycetes	Glomerales	Glomeraceae	Rhizophagus irregularis DAOM 197198w	Ste23p	0.94	0	46.99	1051
RUP49766.1	MTE_JimFla	Eukaryota	Fungi		Mucuromycota	Endogonomycetes	Endogonales	Endogonaceae	Jimgerdemannia flammicorona	Metalloenzyme, LuxS/M16 peptidase-like protein	0.93	0	46.74	1218
OBZ83270.1	IDE_ChoCuc	Eukaryota	Fungi		Mucuromycota	Mucuromycetes	Mucorales	Choanephoraceae	Choanephora cucurbitarum	Insulin-degrading enzyme	0.89	0	48.2	1083
ORZ13145.1	MTE_AbsRep	Eukaryota	Fungi		Mucuromycota	Mucuromycetes	Mucorales	Cunninghamellaceae	Absidia repens	Metalloenzyme, LuxS/M16 peptidase-like protein	0.94	0	42.17	984
CDH59941.1	Ste23_LicCor	Eukaryota	Fungi		Mucuromycota	Mucuromycetes	Mucorales	Lichteimiaceae	Lichtheimia corymbifera JMRC:FSU:9682	a-pheromone processing metallopeptidase ste23	0.93	0	44.49	1089
KAF7722305.1	IDE_ApoOss	Eukaryota	Fungi		Mucuromycota	Mucuromycetes	Mucorales	Mucoraceae	Apophysomyces ossiformis	Insulinase (Peptidase M16)	0.92	0	44.28	992
OAD78710.1	UCC_PhyBla	Eukaryota	Fungi		Mucuromycota	Mucuromycetes	Mucorales	Phycomycetaceae	Phycomyces blakesleeanus NRRL 1555(-)	Ubiquinol-cytochrome c reductase core subunit 2	0.89	0	46.35	1096
OII72478.1	IDEl_CryUbi	Eukaryota		Alveolata	Apicomplexa	Conoidasida	Eucoccidiorida	Cryptosporidiidae	Cryptosporidium ubiquitum	Insulinase-like peptidase	0.91	6e-114	29.3	1014
P42789.1	SDP_EimBov	Eukaryota		Alveolata	Apicomplexa	Conoidasida	Eucoccidiorida	Eimeriidae	Eimeria bovis	Sporozoite developmental protein	0.55	3e-67	29.56	596
CDJ50715.1	IDE_EimBru	Eukaryota		Alveolata	Apicomplexa	Conoidasida	Eucoccidiorida	Eimeriidae	Eimeria brunetti	Insulysin, putative	0.78	9e-49	41.71	887
PFH32896.1	TLN1_BesBes	Eukaryota		Alveolata	Apicomplexa	Conoidasida	Eucoccidiorida	Sarcocystidae	Besnoitia besnoiti	Rhoptry metalloprotease toxolysin TLN1	0.87	3e-147	30.89	1093
CBZ52115.1	M16_NeoCan	Eukaryota		Alveolata	Apicomplexa	Conoidasida	Eucoccidiorida	Sarcocystidae	Neospora caninum Liverpool	Peptidase M16 domain protein, related	0.87	7e-149	30.64	1114
EAS02292.3	IDE_TetThe	Eukaryota		Alveolata	Ciliophora	Oligohymenophorea	Hymenostomatida	Tetrahymenidae	Tetrahymena thermophila SB210	Insulin-degrading enzyme	0.89	8e-92	39.2	1152
CAK81889.1	Unn_ParTet	Eukaryota		Alveolata	Ciliophora	Oligohymenophorea	Peniculida	Parameciidae	Paramecium tetraurelia	Unnamed protein product	0.91	1e-176	33.83	926
KRW98169.1	LuxS_PsePer	Eukaryota		Alveolata	Ciliophora	Oligohymenophorea	Philasterida	Pseudocohnilembidae	Pseudocohnilembus persalinus	Metalloenzyme, LuxS/M16 peptidase-like protein	0.94	1e-171	32.86	961
CDW84143.1	IDE_StyLem	Eukaryota		Alveolata	Ciliophora	Spirotrichea	Sporadotrichida	Oxytrichidae	Stylonychia lemnae	insulin-degrading enzyme	0.93	6e-141	32.62	966
OLP94703.1	IDE_SymMic	Eukaryota		Alveolata		Dinophyceae	Suessiales	Symbiodiniaceae	Symbiodinium microadriaticum	Insulin-degrading enzyme	0.89	5e-178	34.6	1345
OLP85446.1	NRD_SymMic	Eukaryota		Alveolata		Dinophyceae	Suessiales	Symbiodiniaceae	Symbiodinium microadriaticum	Nardilysin	0.89	3e-132	30.33	1023
CEM37823.1	Unn_VitBra	Eukaryota		Alveolata				Vitrellaceae	Vitrella brassicaformis CCMP3155	Unnamed protein product	0.94	2e-171	31.97	1552
ELR25624.1	PEP_AcaCas	Eukaryota		Amoebozoa	Discosea		Longamoebia	Acanthamoebidae	Acanthamoeba castellanii str. Neff	Peptidase	0.93	0	39.14	942
EGG21700.1	IDE_CavFas	Eukaryota		Amoebozoa	Evosea	Eumycetozoa	Dictyostelia	Cavenderiaceae	Cavenderia fasciculata	Insulin-degrading enzyme	0.92	7e-153	31.22	1005
PRP86258.1	IDE_PlaFun	Eukaryota		Amoebozoa	Evosea	Variosea	Cavosteliida	Cavosteliaceae	Planoprotostelium fungivorum	Insulin-degrading enzyme	0.93	0	33.69	1013
EPY22943.1	IDE_StrCul	Eukaryota		Discoba	Euglenozoa	Kinetoplastea	Trypanosomatida	Trypanosomatidae	Strigomonas culicis	Insulysin	0.86	3e-72	32.77	1025
RNC46722.1	SCG5_TryCru	Eukaryota		Discoba	Euglenozoa	Kinetoplastea	Trypanosomatida	Trypanosomatidae	Trypanosoma cruzi	Phosphoglycan beta 13 galactosyltransferase 5 (SCG5)	0.87	4e-67	31.72	1071
EDQ84995.1	pUnn_MonBre	Eukaryota		Opisthokonta		Choanoflagellata	Craspedida	Salpingoecidae	Monosiga brevicollis MX1	Predicted protein	0.88	3e-76	34.25	1298
OEU18328.1	M16_FraCyl	Eukaryota		Stramenopiles	Bacillariophyta	Bacillariophyceae	Bacillariales	Bacillariaceae	Fragilariopsis cylindrus CCMP1102	Peptidase_M16-domain-containing protein	0.93	0	33.08	1097
GAX11828.1	IDE_FisSol	Eukaryota		Stramenopiles	Bacillariophyta	Bacillariophyceae	Naviculales	Naviculaceae	Fistulifera solaris	Insulysin	0.89	3e-179	33.3	1125
GAX13114.1	PR3_FisSol	Eukaryota		Stramenopiles	Bacillariophyta	Bacillariophyceae	Naviculales	Naviculaceae	Fistulifera solaris	Protease III	0.93	3e-140	30.39	1122
GBG31508.1	IDE_HonFer	Eukaryota		Stramenopiles	Bigyra	Thraustochytrida	Thraustochytriaceae		Hondaea fermentalgiana	Insulin-degrading enzyme	0.92	5e-149	43.81	1073
CCA19734.1	pIDE_AlbCan	Eukaryota		Stramenopiles	Oomycota		Albuginales	Albuginaceae	Albugo laibachii Nc14	insulindegradinglike enzyme putative	0.89	0	35.76	1076
KUF78530.1	IDE_PhyNic	Eukaryota		Stramenopiles	Oomycota		Peronosporales	Peronosporaceae	Phytophthora nicotianae	Insulin-degrading enzyme	0.96	0	34.74	1387
KAF4043168.1	M16_PhyInf	Eukaryota		Stramenopiles	Oomycota		Peronosporales	Peronosporaceae	Phytophthora infestans	Peptidase M16 inactive domain	0.93	0	39.74	1008
KUF98905.1	MMS19_PhyNic	Eukaryota		Stramenopiles	Oomycota		Peronosporales	Peronosporaceae	Phytophthora nicotianae	MMS19 nucleotide excision repair protein	0.94	9e-153	31.1	989
POM72003.1	NRD_PhyPal	Eukaryota		Stramenopiles	Oomycota		Peronosporales	Peronosporaceae	Phytophthora palmivora var. palmivora	Nardilysin	0.94	6e-173	32.76	1058
OQS04220.1	M16A_ThrCla	Eukaryota		Stramenopiles	Oomycota		Saprolegniales	Saprolegniaceae	Thraustotheca clavata	Insulin-degrading-like enzyme, metalloprotease family M16A	0.93	0	40.5	982
OQS07380.1	NRD_ThrCla	Eukaryota		Stramenopiles	Oomycota		Saprolegniales	Saprolegniaceae	Thraustotheca clavata	Nardilysin	0.89	4e-147	31.78	1025
EWM30042.1	IDE_NanGad	Eukaryota		Stramenopiles		Eustigmatophyceae	Eustigmatales	Monodopsidaceae	Nannochloropsis gaditana	Insulin-degrading enzyme	0.84	5e-161	32.86	922
EWM22338.1	NRD_NanGad	Eukaryota		Stramenopiles		Eustigmatophyceae	Eustigmatales	Monodopsidaceae	Nannochloropsis gaditana	N-arginine dibasic convertase	0.85	1e-139	30.64	1046
CBN77215.1	IDEl_EctSil	Eukaryota		Stramenopiles		Phaeophyceae	Ectocarpales	Ectocarpaceae	Ectocarpus siliculosus	Similar to insulin-degrading enzyme	0.89	2e-168	30.46	1186
EOD38401.1	M16_EmiHux	Eukaryota			Haptista	Haptophyta	Isochrysidales	Noelaerhabdaceae	Emiliania huxleyi CCMP1516	Peptidase M16	0.91	0	30.52	956
KOO21449.1	IDE_ChrTob	Eukaryota			Haptista	Haptophyta	Prymnasiales	Chrysochromulinaceae	Chrysochromulina tobinii	Insulin degrading enzyme	0.92	1e-134	42.16	1226
KOO32944.1	Ste23_ChrTob	Eukaryota			Haptista	Haptophyta	Prymnasiales	Chrysochromulinaceae	Chrysochromulina tobinii	Ste23p	0.8	3e-66	34.97	1093
EME31953.1	IDE_GalSul	Eukaryota			Rhodophyta	Bangiophyceae	Cyanidiales	Cyanidiaceae	Galdieria sulphuraria	Insulysin	0.93	0	35.53	1005
KAA8494009.1	IDE_PorPur	Eukaryota			Rhodophyta	Bangiophyceae	Porphyridiales	Porphyridiaceae	Porphyridium purpureum	Insulin-degrading enzyme	0.93	0	38.25	1053
PXF42292.1	IDE_GraCho	Eukaryota			Rhodophyta	Florideophyceae	Gracilariales	Gracilariaceae	Gracilariopsis chorda	Insulin-degrading enzyme	0.93	0	36.35	995
CAD5112281.1	IDEl_DimGyr	Eukaryota	Metazoa		Annelida	Polychaeta	Incertae	Dinophilidae	Dimorphilus gyrociliatus	DgyrCDS1510 NRD like	0.9	4e-167	32.26	1080
CAD5115557.1	NRDl_DimGyr	Eukaryota	Metazoa		Annelida	Polychaeta	Incertae	Dinophilidae	Dimorphilus gyrociliatus	DgyrCDS4521 IDE like	0.95	0	55.4	965
KAF8791148.1	IDE_ArgBru	Eukaryota	Metazoa		Arthropoda	Arachnida	Araneae	Araneidae	Argiope bruennichi	Insulin-degrading enzyme	0.95	0	54.38	1040
KZS12273.1	IDEl_DapMag	Eukaryota	Metazoa		Arthropoda	Branchiopoda	Diplostraca	Daphniidae	Daphnia magna	Uncharacterized protein APZ42_022325	0.95	0	54.03	1070
ODN05282.1	IDE_OrcCin	Eukaryota	Metazoa		Arthropoda	Collembola	Entomobryomorpha	Orchesellidae	Orchesella cincta	Insulin-degrading enzyme	0.95	0	45.52	969
AIW65596.1	IDE_TigJap	Eukaryota	Metazoa		Arthropoda	Hexanauplia	Harpacticoida	Harpacticidae	Tigriopus japonicus	Insulin-degrading enzyme	0.95	0	49.95	1053
KDR15953.1	IDE_ZooNev	Eukaryota	Metazoa		Arthropoda	Insecta	Blattodea	Termopsidae	Zootermopsis nevadensis	Insulin-degrading enzyme	0.95	0	57.7	1011
EEZ97922.2	IDE_TriCas	Eukaryota	Metazoa		Arthropoda	Insecta	Coleoptera	Tenebrionidae	Tribolium castaneum	Insulin-degrading enzyme-like	0.9	0	55.5	1774
AAA28439.1	IDE_DroMel	Eukaryota	Metazoa		Arthropoda	Insecta	Diptera	Drosophilidae	Drosophila melanogaster	Insulin-degrading enzyme	0.94	0	46.48	990
KAF0761718.1	IDEX1_AphCra	Eukaryota	Metazoa		Arthropoda	Insecta	Hemiptera	Aphididae	Aphis craccivora	insulin-degrading enzyme isoform X1	0.96	0	43.99	1025
EZA60071.1	IDE_OocBir	Eukaryota	Metazoa		Arthropoda	Insecta	Hymenoptera	Formicidae	Ooceraea biroi	Insulin-degrading enzyme	0.96	0	50.76	1012
KPJ02224.1	IDE_PapXut	Eukaryota	Metazoa		Arthropoda	Insecta	Lepidoptera	Papilioninae	Papilio xuthus	Insulin-degrading enzyme	0.94	0	53.91	1152
CAD7441027.1	IDEl_TimBar	Eukaryota	Metazoa		Arthropoda	Insecta	Phasmatodea	Timematidae	Timema bartmani	unnamed protein product	0.94	0	55.93	994
EEB09902.1	IDEp_PedHum	Eukaryota	Metazoa		Arthropoda	Insecta	Phthiraptera	Pediculidae	Pediculus humanus corporis	Insulin-degRading enzyme, putative	0.95	0	50.05	1031
KAE8743052.1	NRDl_FraOcc	Eukaryota	Metazoa		Arthropoda	Insecta	Thysanoptera	Thripidae	Frankliniella occidentalis	Nardilysin-like	0.86	2e-141	31.92	1111
KAF2362602.1	M16_TriLon	Eukaryota	Metazoa		Arthropoda	Malacostraca	Amphipoda	Talitridae	Trinorchestia longiramus	Peptidase M16 N-terminal	0.94	0	49.95	994
ROT72434.1	NRD_PenVan	Eukaryota	Metazoa		Arthropoda	Malacostraca	Decapoda	Penaeidae	Penaeus vannamei	Nardilysin	0.94	2e-151	30.78	1014
RXG67447.1	IDE_ArmVul	Eukaryota	Metazoa		Arthropoda	Malacostraca	Isopoda	Armadillidiidae	Armadillidium vulgare	Insulin-degrading enzyme	0.94	0	55.09	981
CAD7241742.1	IDEl_DarSte	Eukaryota	Metazoa		Arthropoda	Ostracoda	Podocopida	Darwinulidae	Darwinula stevensoni	unnamed protein product	0.94	0	46.15	940
KAF6035302.1	NRD1_BugNer	Eukaryota	Metazoa		Bryozoa				Bugula neritina	NRD1	0.67	2e-143	33.57	835
KAF6025311.1	IDE_BugNer	Eukaryota	Metazoa		Bryozoa				Bugula neritina	IDE	0.79	0	44.81	899
RXN02057.1	IDE_AciRut	Eukaryota	Metazoa		Chordata	Actinopteri	Acipenseriformes	Acipenseroidei	Acipenser ruthenus	Insulin-degrading enzyme	0.95	0	87.53	951
KAF6727083.1	IDE_OryMel	Eukaryota	Metazoa		Chordata	Actinopteri	Beloniformes	Adrianichthyoidei	Oryzias melastigma	Insulin-degrading enzyme	0.96	0	87.54	1015
BAF62161.1	IDE_DanRer	Eukaryota	Metazoa		Chordata	Actinopteri	Cypriniformes	Cyprinoidei	Danio rerio	Insulin-degrading enzyme	0.96	0	88.97	998
NP_001038180.2	NRDb_DanRer	Eukaryota	Metazoa		Chordata	Actinopteri	Cypriniformes	Cyprinoidei	Danio rerio	Nardilysin b	0.94	2e-170	31.32	1061
KAF7201523.1	NRD_NotFur	Eukaryota	Metazoa		Chordata	Actinopteri	Cyprinodontiformes	Aplocheiloidei	Nothobranchius furzeri	Transcript variant X1	0.94	2e-165	31.15	1074
KPP75587.1	NRD_SclFor	Eukaryota	Metazoa		Chordata	Actinopteri	Osteoglossiformes		Scleropages formosus	Nardilysin-like	0.9	9e-156	31.79	1013
TKS86821.1	NRD_ColLuc	Eukaryota	Metazoa		Chordata	Actinopteri	Osteoglossocephalai	Clupeocephala	Collichthys lucidus	Nardilysin	0.9	2e-136	31.06	1015
AWP14371.1	IDE_ScoMax	Eukaryota	Metazoa		Chordata	Actinopteri	Pleuronectiformes	Pleuronectoidei	Scophthalmus maximus	putative insulin-degrading enzyme	0.88	0	89.1	973
KAE8590358.1	IDE_XenTro	Eukaryota	Metazoa		Chordata	Amphibia	Anura	Pipidae	Xenopus tropicalis	Hypothetical protein XENTR_v10018032	0.96	0	91.68	1011
OCT85009.1	NRD_XenLae	Eukaryota	Metazoa		Chordata	Amphibia	Anura	Pipidae	Xenopus laevis	Hypothetical protein XELAEV_18023170mg	0.93	4e-172	33.69	1093
CAB3255240.1	IDE_PhaMam	Eukaryota	Metazoa		Chordata	Ascidiacea	Phlebobranchia	Ascidiidae	Phallusia mammillata	Insulin-degrading enzyme	0.95	0	54.81	1015
CAB3255185.1	NRD_PhaMam	Eukaryota	Metazoa		Chordata	Ascidiacea	Phlebobranchia	Ascidiidae	Phallusia mammillata	insulin-degrading enzyme (NRD-like)	0.89	4e-139	30.06	1029
NWZ22258.1	IDE_AsaScu	Eukaryota	Metazoa		Chordata	Aves	Anseriformes	Anatidae	Asarcornis scutulata	IDE enzyme	0.96	0	94.32	986
NWX20576.1	IDE_AegBen	Eukaryota	Metazoa		Chordata	Aves	Caprimulgiformes	Aegothelidae	Aegotheles bennettii	IDE enzyme	0.96	0	94.62	985
OPJ84389.1	IDE_PatFas	Eukaryota	Metazoa		Chordata	Aves	Columbiformes	Columbidae	Patagioenas fasciata monilis	insulin-degrading enzyme	1	0	92.29	1024
OPJ77090.1	NRD_PatFas	Eukaryota	Metazoa		Chordata	Aves	Columbiformes	Columbidae	Patagioenas fasciata monilis	nardilysin	0.91	2e-161	31.55	1156
NXI50270.1	IDE_ChlAen	Eukaryota	Metazoa		Chordata	Aves	Coraciiformes	Cerylidae	Chloroceryle aenea	IDE enzyme	0.97	0	94.74	989
KFQ15679.1	NRD_LepDis	Eukaryota	Metazoa		Chordata	Aves	Coraciiformes	Leptosomidae	Leptosomus discolor	Nardilysin	0.9	8e-160	32.05	1115
NXY44307.1	IDE_CeuAer	Eukaryota	Metazoa		Chordata	Aves	Cuculiformes	Cuculidae	Ceuthmochares aereus	IDE enzyme	0.97	0	94.14	986
NP_001026455.1	NRD_GalGal	Eukaryota	Metazoa		Chordata	Aves	Galliformes	Phasianidae	Gallus gallus	nardilysin	0.91	2e-160	31.58	1158
NXE18152.1	IDE_ArdKor	Eukaryota	Metazoa		Chordata	Aves	Gruiformes	Otididae	Ardeotis kori	IDE enzyme	0.96	0	94.73	988
NWT50107.1	IDE_EryMcc	Eukaryota	Metazoa		Chordata	Aves	Passeriformes	Dicruridae	Erythrocercus mccallii	IDE enzyme	1	0	92.68	1024
OWK64335.1	NRD_LonStr	Eukaryota	Metazoa		Chordata	Aves	Passeriformes	Estrildidae	Lonchura striata domestica	Nardilysin	0.89	1e-166	32.69	1106
NWI19109.1	IDE_CrySou	Eukaryota	Metazoa		Chordata	Aves	Tinamiformes	Tinamidae	Crypturellus soui	IDE enzyme	0.96	0	94.73	989
GCC22295.1	hIDE_ChiPun	Eukaryota	Metazoa		Chordata	Chondrichthyes	Orectolobiformes	Hemiscylliidae	Chiloscyllium punctatum	Hypothetical protein (IDE like)	0.98	0	80.67	1014
GCC25514.1	hNRD_ChiPun	Eukaryota	Metazoa		Chordata	Chondrichthyes	Orectolobiformes	Hemiscylliidae	Chiloscyllium punctatum	Hypothetical protein (NRD like)	0.9	1e-142	29.1	1135
KAG2462579.1	IDE_PolSen	Eukaryota	Metazoa		Chordata	Cladistia	Polypteriformes	Polypteridae	Polypterus senegalus	IDE enzyme	0.98	0	83.97	1062
KAG2463496.1	NRD_PolSen	Eukaryota	Metazoa		Chordata	Cladistia	Polypteriformes	Polypteridae	Polypterus senegalus	NRDC protein	0.49	5e-90	31.56	704
KAF7247310.1	IDE_VarKom	Eukaryota	Metazoa		Chordata	Lepidosauria	Squamata	Varanidae	Varanus komodoensis	Insulin-degrading enzyme	0.99	0	90.35	1134
NP_001069317.1	IDE_BosTau	Eukaryota	Metazoa		Chordata	Mammalia	Artiodactyla	Bovidae	Bos taurus	Insulin-degrading enzyme precursor	1	0	98.82	1019
KAB1268430.1	NRD_CamDro	Eukaryota	Metazoa		Chordata	Mammalia	Artiodactyla	Camelidae	Camelus dromedarius	Nardilysin	0.9	9e-151	31.5	1176
AGZ80854.1	IDE_CanLup	Eukaryota	Metazoa		Chordata	Mammalia	Carnivora	Canidae	Canis lupus familiaris	Insulin-degrading enzyme isoform 15a	1	0	98.72	1019
VFV20685.1	NRD2_LynPar	Eukaryota	Metazoa		Chordata	Mammalia	Carnivora	Felidae	Lynx pardinus	Nardilysin isoform 2	0.91	5e-172	33.23	1160
ELK00912.1	IDE_PteAle	Eukaryota	Metazoa		Chordata	Mammalia	Chiroptera	Pteropodidae	Pteropus alecto	Insulin-degrading enzyme	1	0	98.04	1019
KAF6345216.1	NRD_RhiFer	Eukaryota	Metazoa		Chordata	Mammalia	Chiroptera	Rhinolophidae	Rhinolophus ferrumequinum	Nardilysin convertase	0.91	1e-173	33.47	1022
NP_004960.2	IDE1_HomSap	Eukaryota	Metazoa		Chordata	Mammalia	Primates	Hominidae	Homo sapiens	Insulin-degrading enzyme isoform 1	1	0	100	1019
NP_001095132.1	NRDb_HomSap	Eukaryota	Metazoa		Chordata	Mammalia	Primates	Hominidae	Homo sapiens	Nardilysin isoform b precursor	0.91	2e-174	33.65	1151
NP_112419.4	IDE_MusMus	Eukaryota	Metazoa		Chordata	Mammalia	Rodentia	Muridae	Mus musculus	Insulin-degrading enzyme	1	0	95.19	1019
AAH26832.1	NRD1_MusMus	Eukaryota	Metazoa		Chordata	Mammalia	Rodentia	Muridae	Mus musculus	Nardilysin, N-arginine dibasic convertase, NRD convertase 1	0.91	2e-174	33.58	1161
ELW66705.1	IDE_TupChi	Eukaryota	Metazoa		Chordata	Mammalia	Scandentia	Tupaiidae	Tupaia chinensis	Insulin-degrading enzyme	0.95	0	91.75	933
KYO42295.1	IDEa_AllMis	Eukaryota	Metazoa		Chordata		Crocodylia	Alligatoridae	Alligator mississippiensis	Insulin-degrading enzyme isoform A	1	0	91.81	1026
KYO19354.1	NRD_AllMis	Eukaryota	Metazoa		Chordata		Crocodylia	Alligatoridae	Alligator mississippiensis	Nardilysin	0.9	2e-161	32.48	1110
TFK06130.1	IDE_PlaMeg	Eukaryota	Metazoa		Chordata		Testudines	Platysternidae	Platysternon megacephalum	Insulin-degrading enzyme	0.95	0	92.29	1055
TFK10209.1	RhoG_PlaMeg	Eukaryota	Metazoa		Chordata		Testudines	Platysternidae	Platysternon megacephalum	Rho GTPase-activating protein 24-like	0.73	5e-135	33.25	915
KXJ28136.1	IDE_ExaDia	Eukaryota	Metazoa		Cnidaria	Anthozoa	Actinaria	Aiptasiidae	Exaiptasia diaphana	Insulin-degrading enzyme	0.93	0	56.32	932
PIK49484.1	IDEp_ApoJap	Eukaryota	Metazoa		Echinodermata				Apostichopus japonicus	Putative insulin-degrading enzyme isoform X5	0.78	0	57.04	818
OQV24525.1	IDE_HypDuj	Eukaryota	Metazoa		Eutardigrada	Parachella	Hypsibiidae		Hypsibius dujardini	Insulin-degrading enzyme	0.95	0	45.21	1059
CAC5426324.1	IDE_MytCor	Eukaryota	Metazoa		Mollusca	Bivalvia	Mytiloida	Mytilidae	Mytilus coruscus	IDE	0.97	0	57.86	1021
QHX41530.1	IDEl_OctVul	Eukaryota	Metazoa		Mollusca	Cephallopoda	Octopoda	Octopodidae	Octopus vulgaris	Insulin-degrading enzyme-like	0.94	0	53.53	980
APJ36127.1	IDE_HalDiv	Eukaryota	Metazoa		Mollusca	Gastropoda	Lepetellida	Haliotidae	Haliotis diversicolor	Insulin-degrading enzyme-like	0.95	0	52.24	1023
KHN77706.1	IDE_ToxCan	Eukaryota	Metazoa		Nematoda	Chromadorea	Rhabditida	Toxocaridae	Toxocara canis	Insulin-degrading enzyme	0.96	0	41.92	1045
VDM60440.1	IDEl_AngCos	Eukaryota	Metazoa		Nematoda	Chromadorea	Strongylida	Angiostrongylidae	Angiostrongylus costaricensis	Unnamed protein product	0.81	2e-132	53.16	816
CDJ85655.1	M16_HaeCon	Eukaryota	Metazoa		Nematoda	Chromadorea	Strongylida	Haemonchidae	Haemonchus contortus	Peptidase M16 domain containing protein	0.95	0	42.84	1050
KRY77607.1	IDE_TriPse	Eukaryota	Metazoa		Nematoda	Enoplea	Trichinellida	Trichinellidae	Trichinella pseudospiralis	Insulin-degrading enzyme	0.99	0	46.18	1717
CDS15260.1	IDE_EchGra	Eukaryota	Metazoa		Platyhelminthes	Cestoda	Cyclophyllidea	Taeniidae	Echinococcus granulosus	Insulin degrading enzyme	0.97	0	37.01	1006
OON23367.1	M16_OpiViv	Eukaryota	Metazoa		Platyhelminthes	Trematoda	Opisthorchiida	Opisthorchiidae	Opisthorchis viverrini	Peptidase, M16 family	0.94	0	39.23	987
THD26913.1	IDE_FasHep	Eukaryota	Metazoa		Platyhelminthes	Trematoda	Plagiorchiida	Fasciolidae	Fasciola hepatica	Insulin degrading enzyme	0.94	0	39.67	997
RNA20606.1	IDE_BraPli	Eukaryota	Metazoa		Rotifera				Brachionus plicatilis	Insulin-degrading enzyme isoform X1	0.94	0	44.58	1078
KAF5827024.1	LuxS_DunSal	Eukaryota	Viridiplantae		Chlorophyta	Chlorophyceae	Chlamydomonadales	Dunaliellaceae	Dunaliella salina	Metalloenzyme, LuxS/M16 peptidase-like protein	0.76	3e-103	37.81	1282
KAF8065904.1	NRDl_ScePab	Eukaryota	Viridiplantae		Chlorophyta	Chlorophyceae	Sphaeropleales	Scenedesmaceae	Scenedesmus sp. PABB004	Nardilysin-like protein	0.79	3e-98	39.85	1173
GBF88943.1	ZNP_RapSub	Eukaryota	Viridiplantae		Chlorophyta	Chlorophyceae	Sphaeropleales	Selenastraceae	Raphidocelis subcapitata	Zinc protease	0.81	6e-119	42.73	1249
QDZ21486.1	IDEl_ChlPri	Eukaryota	Viridiplantae		Chlorophyta	Chloropicophyaceae	Chloropicales	Chloropicaceae	Chloropicon primus	Insulinase-like metalloprotease	0.94	0	35.7	988
KAA6426178.1	IDE_TreA12	Eukaryota	Viridiplantae		Chlorophyta	Trebouxiophyceae	Trebouxiales	Trebouxiaceae	Trebouxia sp. A1-2	Insulin-degrading enzyme-like	0.64	2e-104	38.99	984
KMZ64568.1	pIDE_ZosMar	Eukaryota	Viridiplantae		Streptophyta	Magnoliopsida	Alismatales	Zosteraceae	Zostera marina	Putative Insulin-degrading enzyme	0.94	0	39.63	967
KAG1338961.1	NRD_CocNuc	Eukaryota	Viridiplantae		Streptophyta	Magnoliopsida	Arecales	Arecaceae	Cocos nucifera	Nardilysin-like	0.85	3e-132	30.92	972
PKA63852.1	ZNP_ApoShe	Eukaryota	Viridiplantae		Streptophyta	Magnoliopsida	Asparagales	Orchidaceae	Apostasia shenzhenica	Zinc-metallopeptidase, peroxisomal	0.95	0	40.82	994
PWA53338.1	IDEf_ArtAnn	Eukaryota	Viridiplantae		Streptophyta	Magnoliopsida	Asterales	Asteraceae	Artemisia annua	Insulinase (Peptidase family M16) family protein	0.93	0	39.94	962
NP_001319782.1	IDEf_AraTha	Eukaryota	Viridiplantae		Streptophyta	Magnoliopsida	Brassicales	Brassicaceae	Arabidopsis thaliana	Insulinase (Peptidase family M16) family protein	0.94	0	38.13	966
KAF5750215.1	ZNP_TriWil	Eukaryota	Viridiplantae		Streptophyta	Magnoliopsida	Celastrales	Celastraceae	Tripterygium wilfordii	Zinc-metallopeptidase peroxisomal-like	0.93	0	38.5	968
KAA0043678.1	IDEl_CucMel	Eukaryota	Viridiplantae		Streptophyta	Magnoliopsida	Cucurbitales	Cucurbitaceae	Cucumis melo var. makuwa	insulin-degrading enzyme-like 1, peroxisomal isoform X1	0.94	0	39.75	969
PSS15673.1	IDEl_ActChi	Eukaryota	Viridiplantae		Streptophyta	Magnoliopsida	Ericales	Actinidiaceae	Actinidia chinensis var. chinensis	Insulin-degrading enzyme-like 1, peroxisomal	0.93	0	40.15	968
KHN26315.1	ZNP_GlySoj	Eukaryota	Viridiplantae		Streptophyta	Magnoliopsida	Fabales	Fabaceae	Glycine soja	Zinc-metallopeptidase, peroxisomal	0.94	0	40.1	964
KAB1222343.1	ZNP_MorRub	Eukaryota	Viridiplantae		Streptophyta	Magnoliopsida	Fagales	Myricaceae	Morella rubra	Zinc-metallopeptidase, peroxisomal	0.94	0	34.68	976
CDP19200.1	Unn_CofCan	Eukaryota	Viridiplantae		Streptophyta	Magnoliopsida	Gentianales	Rubiaceae	Coffea canephora	Unnamed protein product	0.94	0	39.84	966
KZV25784.1	NRDl_DorHyg	Eukaryota	Viridiplantae		Streptophyta	Magnoliopsida	Lamiales	Gesneriaceae	Dorcoceras hygrometricum	Nardilysin-like	0.86	6e-154	33.55	1151
TEY64306.1	NRD_SalSpl	Eukaryota	Viridiplantae		Streptophyta	Magnoliopsida	Lamiales	Lamiaceae	Salvia splendens	Nardilysin	0.9	1e-178	34.69	1084
CAA2990155.1	IDEl_OleEur	Eukaryota	Viridiplantae		Streptophyta	Magnoliopsida	Lamiales	Oleaceae	Olea europaea subsp. europaea	Insulin-degrading enzyme-like 1, peroxisomal	0.94	0	39.94	971
GER52507.1	IDE_StrAsi	Eukaryota	Viridiplantae		Streptophyta	Magnoliopsida	Lamiales	Orobanchaceae	Striga asiatica	Insulin-degrading enzyme	0.93	0	39.35	969
RWR77734.1	M16_CinMic	Eukaryota	Viridiplantae		Streptophyta	Magnoliopsida	Laurales	Lauraceae	Cinnamomum micranthum f. kanehirae	Peptidase M16	0.93	0	39.87	966
TKS09077.1	NRD_PopAlb	Eukaryota	Viridiplantae		Streptophyta	Magnoliopsida	Malpighiales	Salicaceae	Populus alba	Nardilysin	0.9	3e-177	33.69	1031
EOY09242.1	IDE_TheCac	Eukaryota	Viridiplantae		Streptophyta	Magnoliopsida	Malvales	Malvaceae	Theobroma cacao	Insulinase (Peptidase family M16) family protein isoform 1	0.94	0	40.06	965
GAV58620.1	M16_CepFol	Eukaryota	Viridiplantae		Streptophyta	Magnoliopsida	Oxalidales	Cephalotaceae	Cephalotus follicularis	Peptidase_M16 domain-containing protein	0.91	0	34.7	1025
OAY66818.1	IDE_AnaCom	Eukaryota	Viridiplantae		Streptophyta	Magnoliopsida	Poales	Bromeliaceae	Ananas comosus	Insulin-degrading enzyme	0.86	0	35.68	1040
KAF3332998.1	ZNP_CarLit	Eukaryota	Viridiplantae		Streptophyta	Magnoliopsida	Poales	Cyperaceae	Carex littledalei	Zinc-metallopeptidase	0.94	0	39.77	966
OVA19405.1	M16_MacCor	Eukaryota	Viridiplantae		Streptophyta	Magnoliopsida	Ranunculales	Papaveraceae	Macleaya cordata	Peptidase M16	0.94	0	40.35	967
KAF5198642.1	IDE_ThaTha	Eukaryota	Viridiplantae		Streptophyta	Magnoliopsida	Ranunculales	Ranunculaceae	Thalictrum thalictroides	Insulin-degrading enzyme	0.9	0	36.69	1031
PON86915.1	PQQ_TreOri	Eukaryota	Viridiplantae		Streptophyta	Magnoliopsida	Rosales	Cannabaceae	Trema orientale	Coenzyme PQQ biosynthesis protein	0.94	0	40.08	967
EXC19540.1	IDE_MorNot	Eukaryota	Viridiplantae		Streptophyta	Magnoliopsida	Rosales	Moraceae	Morus notabilis	Insulin-degrading enzyme	0.9	0	34.96	1039
KAB2631298.1	ZNP_PyrUss	Eukaryota	Viridiplantae		Streptophyta	Magnoliopsida	Rosales	Rosaceae	Pyrus ussuriensis x Pyrus communis	Zinc-metallopeptidase	0.94	0	38.76	966
OIT38114.1	IDEl_NicAtt	Eukaryota	Viridiplantae		Streptophyta	Magnoliopsida	Solanales	Solanaceae	Nicotiana attenuata	Insulin-degrading enzyme-like 1, peroxisomal	0.94	0	39.32	971
AYV82129.1	ZNP_HomVir	Viruses	Bamfordvirae		Nucleocytoviricota	Megaviricetes	Imitervirales	Mimiviridae	Homavirus sp.	Zn-dependent peptidase	0.89	4e-142	30.95	931
QBK88440.1	IDE_MimVir	Viruses	Bamfordvirae		Nucleocytoviricota	Megaviricetes	Imitervirales	Mimiviridae	Mimivirus LCMiAC01	Insulinase	0.88	2e-149	31.61	922
ARF09651.1	ZNP_IndVir	Viruses	Bamfordvirae		Nucleocytoviricota	Megaviricetes	Imitervirales	Mimiviridae	Indivirus ILV1	Zn-dependent peptidase	0.88	4e-112	30.3	901
VBB19027.1	IDE_YasVir	Viruses	Unclassified						Yasminevirus sp. GU-2018	Insulin-degrading enzyme	0.89	4e-142	30.1	965

## Sheet: TableS3 Sequences in Fig2C
Sequence ID	Protein	Superkingdom	Kingdom/Clade	Phylum	Class/Clade	Order	Family	Species
MBE03150.1	M16	Archaea		Euryarchaeota				Euryarchaeota archaeon
QIF70255.1	Pitrilysin	Bacteria		Proteobacteria	Gammaproteobacteria	Enterobacterales	Enterobacteriaceae	Escherichia coli
EAS02292.3	IDE	Eukarya	Alveolata	Ciliophora	Oligohymenophorea	Hymenostomatida	Tetrahymenidae	Tetrahymena termophila
EWG94525.1	Ste23	Eukarya	Fungi	Ascomycota	Saccharomycetes	Saccharomycetales	Saccharomycetaceae	Saccharomyces cerevisiae
AAA28439.1	IDE	Eukarya	Metazoa	Arthropoda	Insecta	Diptera	Drosophilidae	Drosophila melanogaster
BAF62161.1	IDE	Eukarya	Metazoa	Chordata	Actinopteri	Cypriniformes	Danionidae	Danio rerio
OCT71621.1	IDE	Eukarya	Metazoa	Chordata	Amphibia	Anura	Pipidae	Xenopus laevis
CAB3255240.1	IDE	Eukarya	Metazoa	Chordata	Ascidiacea	Phlebobranchia	Ascidiidae	Phallusia mammillata
PNI82322.1	IDE	Eukarya	Metazoa	Chordata	Mammalia	Primates	Hominidae	Pan troglodytes
P14735	IDE	Eukarya	Metazoa	Chordata	Mammalia	Primates	Hominidae	Homo sapiens
NP_037291.1	IDE	Eukarya	Metazoa	Chordata	Mammalia	Rodentia	Muridae	Rattus norvegicus
NP_112419.4	IDE	Eukarya	Metazoa	Chordata	Mammalia	Rodentia	Muridae	Mus musculus
NP_507226.2	IDE	Eukarya	Metazoa	Nematoda	Chromadorea	Rhabditida	Rhabditida	Caenorhabditis elegans
NP_001319782.1	IDE	Eukarya	Viridiplantae	Streptophyta	Magnoliopsida	Brassicales	Brassicaceae	Arabidopsis thaliana

## Sheet: Table S4 Sequences in Fig3A
Sequence ID	Protein	Superkingdom	Kingdom/Clade	Phylum	Class/Clade	Order	Family	Species
KAF3708587.1	IDE	Eukarya	Metazoa	Chordata	Actinopteri	Anabantiformes	Channidae	Channa argus
BAF62161.1	IDE	Eukarya	Metazoa	Chordata	Actinopteri	Cypriniformes	Danionidae	Danio rerio
AWP14371.1	IDE	Eukarya	Metazoa	Chordata	Actinopteri	Pleuronectiformes	Scophthalmidae	Scophthalamus maximus
OCT71621.1	IDE	Eukarya	Metazoa	Chordata	Amphibia	Anura	Pipidae	Xenopus laevis
KQK84387.1	IDE	Eukarya	Metazoa	Chordata	Aves	Psittaciformes	Psittacidae	Amazona aestiva
OPJ84389.1	IDE	Eukarya	Metazoa	Chordata	Aves	Columbiformes	Columbidae	Patagioenas fasciata
NP_001069317.1	IDE	Eukarya	Metazoa	Chordata	Mammalia	Artiodactyla	Bovidae	Bos taurus
EPQ18809.1	IDE	Eukarya	Metazoa	Chordata	Mammalia	Chiroptera	Vespertilionidae	Myotis brandti
NP_004960.2	IDE	Eukarya	Metazoa	Chordata	Mammalia	Primates	Hominidae	Homo sapiens
PNI82322.1	IDE	Eukarya	Metazoa	Chordata	Mammalia	Primates	Hominidae	Pan troglodytes
PNJ89438.1	IDE	Eukarya	Metazoa	Chordata	Mammalia	Primates	Hominidae	Pongo abelii
NP_112419.4	IDE	Eukarya	Metazoa	Chordata	Mammalia	Rodentia	Muridae	Mus musculus
NP_037291.1	IDE	Eukarya	Metazoa	Chordata	Mammalia	Rodentia	Muridae	Rattus norvegicus
KAF3701036.1	NRD	Eukarya	Metazoa	Chordata	Actinopteri	Anabantiformes	Channidae	Channa argus
NP_001038180.2	NRD	Eukarya	Metazoa	Chordata	Actinopteri	Cypriniformes	Danionidae	Danio rerio
AWP16281.1	NRD	Eukarya	Metazoa	Chordata	Actinopteri	Pleuronectiformes	Scophthalmidae	Scophthalamus maximus
OCT85009.1	NRD	Eukarya	Metazoa	Chordata	Amphibia	Anura	Pipidae	Xenopus laevis
KQK85448.1	NRD	Eukarya	Metazoa	Chordata	Aves	Psittaciformes	Psittacidae	Amazona aestiva
OPJ77090.1	NRD	Eukarya	Metazoa	Chordata	Aves	Columbiformes	Columbidae	Patagioenas fasciata
NP_001193920.1	NRD	Eukarya	Metazoa	Chordata	Mammalia	Artiodactyla	Bovidae	Bos taurus
EPQ11609.1	NRD	Eukarya	Metazoa	Chordata	Mammalia	Chiroptera	Vespertilionidae	Myotis brandti
NP_002516.2	NRD	Eukarya	Metazoa	Chordata	Mammalia	Primates	Hominidae	Homo sapiens
PNI71545.1	NRD	Eukarya	Metazoa	Chordata	Mammalia	Primates	Hominidae	Pan troglodytes
Q5R4H6.1	NRD	Eukarya	Metazoa	Chordata	Mammalia	Primates	Hominidae	Pongo abelii
NP_001334098.1	NRD	Eukarya	Metazoa	Chordata	Mammalia	Rodentia	Muridae	Mus musculus
NP_037125.1	NRD	Eukarya	Metazoa	Chordata	Mammalia	Rodentia	Muridae	Rattus norvegicus

## Sheet: Table S5 SignalP predictions
SignalP Predictions
PROKARYA
Sequence #ID	Superkingdom	Phylum	Class	Order	Family	Scientific Name	Protein	Prediction	SP(Sec/SPI)	TAT(Tat/SPI)	LIPO(Sec/SPII)	OTHER	CS Position
M16_EurArc_MBE03150.1	Archaea	Euryarchaeota				Euryarchaeota archaeon	Peptidase M16	SP(Sec/SPI)	0.96798	0.006787	0.023179	0.002054	CS pos: 22-23. ALA-AQ. Pr: 0.8759
PR3_CanAno_NGX35166.1	Bacteria	Chlamydiae	Chlamydiia	Anoxychlamydiales		Candidatus Anoxychlamydiales bacterium	Protease 3	SP(Sec/SPI)	0.597031	0.000874	0.0455	0.356595	CS pos: 19-20. IFA-LD. Pr: 0.6176
M16_ChlBac_OJV10942.1	Bacteria	Chlamydiae	Chlamydiia	Chlamydiales		Chlamydiales bacterium 38-26	Peptidase M16	SP(Sec/SPI)	0.970236	0.00037	0.028081	0.001312	CS pos: 22-23. ISA-KE. Pr: 0.9375
M16_ParSp_PJD96723.1	Bacteria	Chlamydiae	Chlamydiia	Chlamydiales		Parachlamydia sp.	Peptidase M16	SP(Sec/SPI)	0.871341	0.005771	0.011742	0.111147	CS pos: 27-28. ALA-TE. Pr: 0.7645
INS_EstLau_WP_098037746.1	Bacteria	Chlamydiae	Chlamydiia	Parachlamydiales	Criblamydiaceae	Estrella lausannensis	insulinase family protein	SP(Sec/SPI)	0.984174	0.001067	0.00198	0.012779	CS pos: 20-21. LLA-YE. Pr: 0.9637
IDE_ParAca_KIA76403.1	Bacteria	Chlamydiae	Chlamydiia	Parachlamydiales	Parachlamydiaceae	Parachlamydia acanthamoebae	Insulin-degrading enzyme	LIPO(Sec/SPII)	0.185058	0.000487	0.795893	0.018562	CS pos: 21-22. WSS-CL. Pr: 0.7806
INS_CanPro_WP_059060130.1	Bacteria	Chlamydiae	Chlamydiia	Parachlamydiales	Parachlamydiaceae	Candidatus Protochlamydia naegleriophila	Insulinase family protein	SP(Sec/SPI)	0.742331	0.005783	0.119772	0.132114	CS pos: 22-23. LKS-EE. Pr: 0.6660
INS_ParBac_MBA3722074.1	Bacteria	Chlamydiae	Chlamydiia	Parachlamydiales	Parachlamydiaceae	Parachlamydiaceae bacterium	Insulinase family protein	SP(Sec/SPI)	0.975873	0.00063	0.002776	0.020721	CS pos: 21-22. LLA-EE. Pr: 0.9691
INSParSc2_WP_068468691.1	Bacteria	Chlamydiae	Chlamydiia	Parachlamydiales	Parachlamydiaceae	Parachlamydia sp. C2	Insulinase family protein	OTHER	0.344514	0.001089	0.132799	0.521598
M16_WadBac_MBB64971.1	Bacteria	Chlamydiae	Chlamydiia	Parachlamydiales		Waddliaceae bacterium	Peptidase M16	OTHER	0.111553	0.000924	0.417088	0.470435
PR3_ChlBac_NGX43401.1	Bacteria	Chlamydiae				Chlamydiae bacterium	Protease 3	SP(Sec/SPI)	0.907257	0.000813	0.051462	0.040468	CS pos: 22-23. GYT-ST. Pr: 0.8303
PR3_ChlBac_NGX55541.1	Bacteria	Chlamydiae				Chlamydiae bacterium	Protease 3	SP(Sec/SPI)	0.935451	0.000794	0.015932	0.047823	CS pos: 18-19. LFA-HE. Pr: 0.8813
INS_LenBac_NQZ67264.1	Bacteria	Lentisphaerae	Lentisphaeria			Lentisphaeria bacterium	Insulinase family protein	LIPO(Sec/SPII)	0.002028	0.000104	0.997518	0.000349	CS pos: 17-18. LTG-CQ. Pr: 0.9985
INS_PlaBac_MBF0196785.1	Bacteria	Planctomycetes				Planctomycetes bacterium	Insulinase family protein	SP(Sec/SPI)	0.930304	0.000381	0.056994	0.012321	CS pos: 21-22. AYS-LD. Pr: 0.8736
INS_PlaBac_MBI3271267.1	Bacteria	Planctomycetes				Planctomycetes bacterium	Insulinase family protein	SP(Sec/SPI)	0.726676	0.269337	0.002901	0.001086	CS pos: 32-33. ALA-AD. Pr: 0.9323
INS_PlaBac_MBI3271274.1	Bacteria	Planctomycetes				Planctomycetes bacterium	Insulinase family protein	SP(Sec/SPI)	0.537422	0.406214	0.031349	0.025015	CS pos: 38-39. ADA-QQ. Pr: 0.5339
INS_PlaBac_MBI5368123.1	Bacteria	Planctomycetes				Planctomycetes bacterium	Insulinase family protein	TAT(Tat/SPI)	0.356886	0.597076	0.043736	0.002302	CS pos: 33-34. ARA-DD. Pr: 0.8619
INS_PlaBac_MBL4849570.1	Bacteria	Planctomycetes				Planctomycetes bacterium	Insulinase family protein	SP(Sec/SPI)	0.983499	0.00108	0.013012	0.002409	CS pos: 25-26. VGA-EE. Pr: 0.8255
INS_EreLut_WP_152032831.1	Bacteria	Verrucomicrobia	Opitutae	Opitutales	Opitutaceae	Ereboglobus luteus	Insulinase family protein	SP(Sec/SPI)	0.979671	0.011841	0.002868	0.005621	CS pos: 23-24. VRA-EN. Pr: 0.9816
INS_LacLim_WP_069960988.1	Bacteria	Verrucomicrobia	Opitutae	Opitutales	Opitutaceae	Lacunisphaera limnophila	Insulinase family protein	SP(Sec/SPI)	0.984618	0.004151	0.005663	0.005568	CS pos: 30-31. VRA-AL. Pr: 0.7815
INS_OleLen_WP_129046118.1	Bacteria	Verrucomicrobia	Opitutae	Opitutales	Opitutaceae	Oleiharenicola lentus	Insulinase family protein	SP(Sec/SPI)	0.963091	0.005346	0.01602	0.015544	CS pos: 22-23. LRA-AA. Pr: 0.4578
INS_OpiBac_MBE2215927.1	Bacteria	Verrucomicrobia	Opitutae	Opitutales	Opitutaceae	Opitutaceae bacterium	Insulinase family protein	LIPO(Sec/SPII)	0.010451	0.000159	0.989234	0.000155	CS pos: 19-20. VAA-CV. Pr: 0.9890
INS_VerBac_MBI5770771.1	Bacteria	Verrucomicrobia				Verrucomicrobia bacterium	Insulinase family protein	SP(Sec/SPI)	0.984808	0.001319	0.013197	0.000676	CS pos: 22-23. ALA-AS. Pr: 0.7847
M16_RhoBac_NCG19238.1	Bacteria	Proteobacteria	Alphaproteobacteria	Rhodobacterales		Rhodobacterales bacterium	Peptidase M16	LIPO(Sec/SPII)	0.001761	0.000141	0.997532	0.000566	CS pos: 14-15. LIG-CA. Pr: 0.9984
IDE_BetBac_MBK8742949.1	Bacteria	Proteobacteria	Betaproteobacteria			Betaproteobacteria bacterium	Insulinase family protein	SP(Sec/SPI)	0.887623	0.056724	0.045085	0.010569	CS pos: 32-33. ALA-AA. Pr: 0.7103
IDE_BurBac_MBI3154831.1	Bacteria	Proteobacteria	Betaproteobacteria	Burkholderiales		Burkholderiales bacterium	Insulinase family protein	SP(Sec/SPI)	0.960657	0.025794	0.01043	0.00312	CS pos: 26-27. ARA-DG. Pr: 0.8434
IDE_RubSp_MBK9363871.1	Bacteria	Proteobacteria	Betaproteobacteria	Burkholderiales		Rubrivivax sp.	Insulinase family protein	SP(Sec/SPI)	0.74659	0.002169	0.250776	0.000465	CS pos: 24-25. TFA-QA. Pr: 0.2918
M16_BurBac_NIO43326.1	Bacteria	Proteobacteria	Betaproteobacteria	Burkholderiales		Burkholderiales bacterium	Peptidase M16	OTHER	0.004058	0.003081	0.000965	0.991896
M16_AciBac_MBO68335.1	Bacteria	Proteobacteria	Gammaproteobacteria	Acidiferrobacterales	Acidiferrobacteraceae	Acidiferrobacteraceae bacterium	Peptidase M16	SP(Sec/SPI)	0.9413	0.001732	0.020153	0.036815	CS pos: 25-26. ASA-EI. Pr: 0.6563
M16_AciBac_MBP10504.1	Bacteria	Proteobacteria	Gammaproteobacteria	Acidiferrobacterales	Acidiferrobacteraceae	Acidiferrobacteraceae bacterium	Peptidase M16	OTHER	0.431778	0.110007	0.01801	0.440205
INS_AerAll_WP_163130333.1	Bacteria	Proteobacteria	Gammaproteobacteria	Aeromonadales	Aeromonadaceae	Aeromonas allosaccharophila	Insulinase family protein	OTHER	0.008881	0.004065	0.001363	0.985691
INS_AerAll_WP_197929815.1	Bacteria	Proteobacteria	Gammaproteobacteria	Aeromonadales	Aeromonadaceae	Aeromonas allosaccharophila	Insulinase family protein	OTHER	0.00905	0.004116	0.001262	0.985573
INS_AerAus_WP_040099634.1	Bacteria	Proteobacteria	Gammaproteobacteria	Aeromonadales	Aeromonadaceae	Aeromonas australiensis	Insulinase family protein	OTHER	0.008883	0.003986	0.00131	0.985821
INS_AerBes_WP_043555485.1	Bacteria	Proteobacteria	Gammaproteobacteria	Aeromonadales	Aeromonadaceae	Aeromonas bestiarum	Insulinase family protein	OTHER	0.006719	0.002195	0.001447	0.989638
INS_AerBiv_WP_111872710.1	Bacteria	Proteobacteria	Gammaproteobacteria	Aeromonadales	Aeromonadaceae	Aeromonas bivalvium	Insulinase family protein	OTHER	0.008046	0.003036	0.0019	0.987019
INS_AerCav_WP_100293944.1	Bacteria	Proteobacteria	Gammaproteobacteria	Aeromonadales	Aeromonadaceae	Aeromonas cavernicola	Insulinase family protein	OTHER	0.009203	0.002945	0.000943	0.986909
INS_AerCav_WP_113977324.1	Bacteria	Proteobacteria	Gammaproteobacteria	Aeromonadales	Aeromonadaceae	Aeromonas caviae	Insulinase family protein	OTHER	0.007303	0.003942	0.001829	0.986926
INS_AerDha_WP_139430963.1	Bacteria	Proteobacteria	Gammaproteobacteria	Aeromonadales	Aeromonadaceae	Aeromonas dhakensis	Insulinase family protein	OTHER	0.010033	0.002013	0.001374	0.98658
INS_AerDiv_WP_005351962.1	Bacteria	Proteobacteria	Gammaproteobacteria	Aeromonadales	Aeromonadaceae	Aeromonas diversa	Insulinase family protein	OTHER	0.002181	0.00119	0.000346	0.996284
INS_AerEnc_WP_042653656.1	Bacteria	Proteobacteria	Gammaproteobacteria	Aeromonadales	Aeromonadaceae	Aeromonas encheleia	Insulinase family protein	OTHER	0.008349	0.004703	0.001905	0.985043
INS_AerEnt_WP_124238329.1	Bacteria	Proteobacteria	Gammaproteobacteria	Aeromonadales	Aeromonadaceae	Aeromonas enteropelogenes	Insulinase family protein	OTHER	0.01359	0.001788	0.000843	0.983779
INS_AerEuc_WP_042638622.1	Bacteria	Proteobacteria	Gammaproteobacteria	Aeromonadales	Aeromonadaceae	Aeromonas eucrenophila	Insulinase family protein	OTHER	0.008168	0.004375	0.001754	0.985702
INS_AerFin_WP_033137113.1	Bacteria	Proteobacteria	Gammaproteobacteria	Aeromonadales	Aeromonadaceae	Aeromonas finlandensis	Insulinase family protein	OTHER	0.009315	0.004041	0.001218	0.985426
INS_AerFlu_WP_042013151.1	Bacteria	Proteobacteria	Gammaproteobacteria	Aeromonadales	Aeromonadaceae	Aeromonas fluvialis	Insulinase family protein	OTHER	0.010033	0.002013	0.001374	0.98658
INS_AerFlu_WP_184149754.1	Bacteria	Proteobacteria	Gammaproteobacteria	Aeromonadales	Aeromonadaceae	Aeromonas fluvialis	Insulinase family protein	OTHER	0.010033	0.002013	0.001374	0.98658
INS_AerHyd_HAU4887105.1	Bacteria	Proteobacteria	Gammaproteobacteria	Aeromonadales	Aeromonadaceae	Aeromonas hydrophila	TPA: insulinase family protein	OTHER	0.010033	0.002013	0.001374	0.98658
INS_AerHyd_WP_076360622.1	Bacteria	Proteobacteria	Gammaproteobacteria	Aeromonadales	Aeromonadaceae	Aeromonas hydrophila	Insulinase family protein	OTHER	0.010033	0.002013	0.001374	0.98658
INS_AerHyd_WP_102988631.1	Bacteria	Proteobacteria	Gammaproteobacteria	Aeromonadales	Aeromonadaceae	Aeromonas hydrophila	Insulinase family protein	OTHER	0.010343	0.00254	0.001378	0.98574
INS_AerHyd_WP_135319887.1	Bacteria	Proteobacteria	Gammaproteobacteria	Aeromonadales	Aeromonadaceae	Aeromonas hydrophila	Insulinase family protein	OTHER	0.010033	0.002013	0.001374	0.98658
INS_AerJan_WP_139394458.1	Bacteria	Proteobacteria	Gammaproteobacteria	Aeromonadales	Aeromonadaceae	Aeromonas jandaei	Insulinase family protein	OTHER	0.010148	0.002188	0.001314	0.98635
INS_AerLus_WP_100858476.1	Bacteria	Proteobacteria	Gammaproteobacteria	Aeromonadales	Aeromonadaceae	Aeromonas lusitana	Insulinase family protein	OTHER	0.011641	0.005164	0.001953	0.981242
INS_AerMed_WP_171269791.1	Bacteria	Proteobacteria	Gammaproteobacteria	Aeromonadales	Aeromonadaceae	Aeromonas media	Insulinase family protein	OTHER	0.007087	0.003661	0.001682	0.98757
INS_AerMed_WP_201035128.1	Bacteria	Proteobacteria	Gammaproteobacteria	Aeromonadales	Aeromonadaceae	Aeromonas media	Insulinase family protein	OTHER	0.007087	0.003661	0.001682	0.98757
INS_AerMol_EOD55868.1	Bacteria	Proteobacteria	Gammaproteobacteria	Aeromonadales	Aeromonadaceae	Aeromonas molluscorum 848	Peptidase insulinase family protein	OTHER	0.006533	0.002186	0.001054	0.990226
INS_AerPis_WP_042871546.1	Bacteria	Proteobacteria	Gammaproteobacteria	Aeromonadales	Aeromonadaceae	Aeromonas piscicola	Insulinase family protein	OTHER	0.006719	0.002195	0.001447	0.989638
INS_AerPop_WP_042037399.1	Bacteria	Proteobacteria	Gammaproteobacteria	Aeromonadales	Aeromonadaceae	Aeromonas popoffii	Insulinase family protein	OTHER	0.006888	0.002197	0.001287	0.989628
INS_AerRiv_WP_042039810.1	Bacteria	Proteobacteria	Gammaproteobacteria	Aeromonadales	Aeromonadaceae	Aeromonas rivuli	Insulinase family protein	OTHER	0.006597	0.002546	0.001346	0.989511
INS_AerSal_WP_011898662.1	Bacteria	Proteobacteria	Gammaproteobacteria	Aeromonadales	Aeromonadaceae	Aeromonas salmonicida	Insulinase family protein	OTHER	0.006719	0.002195	0.001447	0.989638
INS_AerSal_WP_169046012.1	Bacteria	Proteobacteria	Gammaproteobacteria	Aeromonadales	Aeromonadaceae	Aeromonas salmonicida	Insulinase family protein	OTHER	0.006719	0.002195	0.001447	0.989638
M16_AerSal_GAJ48578.1	Bacteria	Proteobacteria	Gammaproteobacteria	Aeromonadales	Aeromonadaceae	Aeromonas salmonicida subsp. masoucida NBRC 13784	Peptidase M16 family protein	OTHER	0.006719	0.002195	0.001447	0.989638
INS_AerSan_WP_042075540.1	Bacteria	Proteobacteria	Gammaproteobacteria	Aeromonadales	Aeromonadaceae	Aeromonas sanarellii	Insulinase family protein	OTHER	0.007962	0.005148	0.001853	0.985036
INS_AerSim_WP_042045267.1	Bacteria	Proteobacteria	Gammaproteobacteria	Aeromonadales	Aeromonadaceae	Aeromonas simiae	Insulinase family protein	OTHER	0.006656	0.002854	0.001074	0.989415
INS_AerSim_WP_193004248.1	Bacteria	Proteobacteria	Gammaproteobacteria	Aeromonadales	Aeromonadaceae	Aeromonas simiae	Insulinase family protein	OTHER	0.006656	0.002854	0.001074	0.989415
INS_AerSob_WP_101324516.1	Bacteria	Proteobacteria	Gammaproteobacteria	Aeromonadales	Aeromonadaceae	Aeromonas sobria	Insulinase family protein	OTHER	0.014718	0.0141	0.002564	0.968618
INS_AerSob_WP_139721170.1	Bacteria	Proteobacteria	Gammaproteobacteria	Aeromonadales	Aeromonadaceae	Aeromonas sobria	Insulinase family protein	OTHER	0.014718	0.0141	0.002564	0.968618
M16_Aer624_OJW69046.1	Bacteria	Proteobacteria	Gammaproteobacteria	Aeromonadales	Aeromonadaceae	Aeromonas sp. 62-46	Peptidase M16	OTHER	0.007303	0.003942	0.001829	0.986926
INS_AerAsn_WP_103858711.1	Bacteria	Proteobacteria	Gammaproteobacteria	Aeromonadales	Aeromonadaceae	Aeromonas sp. ASNIH8	Insulinase family protein	OTHER	0.007303	0.003942	0.001829	0.986926
INS_AerCa2_WP_098984211.1	Bacteria	Proteobacteria	Gammaproteobacteria	Aeromonadales	Aeromonadaceae	Aeromonas sp. CA23	Insulinase family protein	OTHER	0.006719	0.002195	0.001447	0.989638
INS_AerCu5_WP_098969596.1	Bacteria	Proteobacteria	Gammaproteobacteria	Aeromonadales	Aeromonadaceae	Aeromonas sp. CU5	Insulinase family protein	OTHER	0.014718	0.0141	0.002564	0.968618
INS_AerTai_WP_043760983.1	Bacteria	Proteobacteria	Gammaproteobacteria	Aeromonadales	Aeromonadaceae	Aeromonas taiwanensis	Insulinase family protein	OTHER	0.007962	0.005148	0.001853	0.985036
INS_AerVer_WP_005337001.1	Bacteria	Proteobacteria	Gammaproteobacteria	Aeromonadales	Aeromonadaceae	Aeromonas veronii	Insulinase family protein	OTHER	0.008883	0.003986	0.00131	0.985821
INS_AerVer_WP_005345073.1	Bacteria	Proteobacteria	Gammaproteobacteria	Aeromonadales	Aeromonadaceae	Aeromonas veronii	Insulinase family protein	OTHER	0.009408	0.003978	0.001189	0.985426
INS_AerVer_WP_005360044.1	Bacteria	Proteobacteria	Gammaproteobacteria	Aeromonadales	Aeromonadaceae	Aeromonas veronii	Insulinase family protein	OTHER	0.008883	0.003986	0.00131	0.985821
INS_AerVer_WP_058057470.1	Bacteria	Proteobacteria	Gammaproteobacteria	Aeromonadales	Aeromonadaceae	Aeromonas veronii	Insulinase family protein	OTHER	0.008883	0.003986	0.00131	0.985821
INS_AerVer_WP_115544668.1	Bacteria	Proteobacteria	Gammaproteobacteria	Aeromonadales	Aeromonadaceae	Aeromonas veronii	Insulinase family protein	OTHER	0.00756	0.004843	0.001133	0.986464
INS_TolSp_TXH63074.1	Bacteria	Proteobacteria	Gammaproteobacteria	Aeromonadales	Aeromonadaceae	Tolumonas sp.	Insulinase family protein	OTHER	0.006195	0.004373	0.000933	0.988499
INS_AliMar_WP_026971388.1	Bacteria	Proteobacteria	Gammaproteobacteria	Alteromonadales	Alteromonadaceae	Aliagarivorans marinus	Insulinase family protein	OTHER	0.002766	0.000611	0.00029	0.996333
INS_HydMar_WP_136550534.1	Bacteria	Proteobacteria	Gammaproteobacteria	Alteromonadales	Alteromonadaceae	Hydrocarboniclastica marina	Insulinase family protein	SP(Sec/SPI)	0.685444	0.0082	0.017741	0.288615	CS pos: 13-14. ALA-AE. Pr: 0.6575
INS_ManSed_WP_097462438.1	Bacteria	Proteobacteria	Gammaproteobacteria	Alteromonadales	Alteromonadaceae	Mangrovitalea sediminis	Insulinase family protein	SP(Sec/SPI)	0.958085	0.027435	0.005622	0.008858	CS pos: 31-32. AQA-AV. Pr: 0.9607
INS_MarAlg_WP_007151679.1	Bacteria	Proteobacteria	Gammaproteobacteria	Alteromonadales	Alteromonadaceae	Marinobacter algicola	Insulinase family protein	SP(Sec/SPI)	0.797089	0.022153	0.063867	0.116891	CS pos: 33-34. TLA-SQ. Pr: 0.7447
INS_MarBoh_WP_111496881.1	Bacteria	Proteobacteria	Gammaproteobacteria	Alteromonadales	Alteromonadaceae	Marinobacter bohaiensis	Insulinase family protein	SP(Sec/SPI)	0.93819	0.004941	0.049116	0.007752	CS pos: 26-27. ALA-AT. Pr: 0.8161
INS_MarCha_WP_152208642.1	Bacteria	Proteobacteria	Gammaproteobacteria	Alteromonadales	Alteromonadaceae	Marinobacter changyiensis	Insulinase family protein	SP(Sec/SPI)	0.928114	0.005002	0.021613	0.045271	CS pos: 29-30. AQA-AV. Pr: 0.8284
INS_MarDae_WP_029655609.1	Bacteria	Proteobacteria	Gammaproteobacteria	Alteromonadales	Alteromonadaceae	Marinobacter daepoensis	Insulinase family protein	SP(Sec/SPI)	0.931671	0.010359	0.021146	0.036824	CS pos: 32-33. VAA-AT. Pr: 0.6016
INS_MarFla_WP_104272224.1	Bacteria	Proteobacteria	Gammaproteobacteria	Alteromonadales	Alteromonadaceae	Marinobacter flavimaris	Insulinase family protein	SP(Sec/SPI)	0.856187	0.002028	0.125018	0.016767	CS pos: 23-24. ALS-AQ. Pr: 0.6629
INS_MarFon_WP_148864905.1	Bacteria	Proteobacteria	Gammaproteobacteria	Alteromonadales	Alteromonadaceae	Marinobacter fonticola	Insulinase family protein	SP(Sec/SPI)	0.98546	0.001243	0.007005	0.006292	CS pos: 28-29. ATA-AV. Pr: 0.8588
INS_MarFus_WP_106760738.1	Bacteria	Proteobacteria	Gammaproteobacteria	Alteromonadales	Alteromonadaceae	Marinobacter fuscus	Insulinase family protein	SP(Sec/SPI)	0.619549	0.013256	0.038142	0.329053	CS pos: 31-32. TSA-GI. Pr: 0.4314
ZNP_MarGud_SFR58646.1	Bacteria	Proteobacteria	Gammaproteobacteria	Alteromonadales	Alteromonadaceae	Marinobacter gudaonensis	Secreted Zn-dependent peptidases, insulinase-like	SP(Sec/SPI)	0.979085	0.008424	0.006154	0.006337	CS pos: 33-34. ALA-AT. Pr: 0.9756
INS_MarHal_WP_131480886.1	Bacteria	Proteobacteria	Gammaproteobacteria	Alteromonadales	Alteromonadaceae	Marinobacter halodurans	Insulinase family protein	SP(Sec/SPI)	0.990374	0.004039	0.003225	0.002362	CS pos: 26-27. ALA-AA. Pr: 0.8622
INS_MarHyd_WP_011785968.1	Bacteria	Proteobacteria	Gammaproteobacteria	Alteromonadales	Alteromonadaceae	Marinobacter hydrocarbonoclasticus	Insulinase family protein	SP(Sec/SPI)	0.849779	0.027244	0.071925	0.051052	CS pos: 33-34. ATA-SV. Pr: 0.7268
INS_MarHyd_WP_114435032.1	Bacteria	Proteobacteria	Gammaproteobacteria	Alteromonadales	Alteromonadaceae	Marinobacter hydrocarbonoclasticus	Insulinase family protein	SP(Sec/SPI)	0.811096	0.043884	0.059603	0.085417	CS pos: 33-34. AAA-SV. Pr: 0.6249
INS_MarLip_WP_012139618.1	Bacteria	Proteobacteria	Gammaproteobacteria	Alteromonadales	Alteromonadaceae	Marinobacter lipolyticus	Insulinase family protein	SP(Sec/SPI)	0.953899	0.001681	0.015415	0.029005	CS pos: 33-34. TQA-AI. Pr: 0.8482
INS_MarLit_WP_114333944.1	Bacteria	Proteobacteria	Gammaproteobacteria	Alteromonadales	Alteromonadaceae	Marinobacter litoralis	Insulinase family protein	SP(Sec/SPI)	0.983773	0.002927	0.009857	0.003443	CS pos: 32-33. THA-ET. Pr: 0.8594
INS_MarMar_WP_104323108.1	Bacteria	Proteobacteria	Gammaproteobacteria	Alteromonadales	Alteromonadaceae	Marinobacter maroccanus	Insulinase family protein	SP(Sec/SPI)	0.962086	0.002003	0.031541	0.00437	CS pos: 23-24. ALA-AQ. Pr: 0.9361
INS_MarNan_WP_004581756.1	Bacteria	Proteobacteria	Gammaproteobacteria	Alteromonadales	Alteromonadaceae	Marinobacter nanhaiticus	Insulinase family protein	SP(Sec/SPI)	0.987416	0.00133	0.005538	0.005716	CS pos: 28-29. ANA-AV. Pr: 0.9477
INS_MarPel_WP_092004082.1	Bacteria	Proteobacteria	Gammaproteobacteria	Alteromonadales	Alteromonadaceae	Marinobacter pelagius	Insulinase family protein	SP(Sec/SPI)	0.879517	0.00485	0.077809	0.037824	CS pos: 28-29. VLA-AG. Pr: 0.7894
INS_MarPel_WP_113863760.1	Bacteria	Proteobacteria	Gammaproteobacteria	Alteromonadales	Alteromonadaceae	Marinobacter pelagius	Insulinase family protein	SP(Sec/SPI)	0.935567	0.006858	0.031785	0.025789	CS pos: 28-29. ALA-AG. Pr: 0.8708
INS_MarPer_WP_104416010.1	Bacteria	Proteobacteria	Gammaproteobacteria	Alteromonadales	Alteromonadaceae	Marinobacter persicus	Insulinase family protein	SP(Sec/SPI)	0.953473	0.009641	0.013224	0.023663	CS pos: 33-34. AIA-SV. Pr: 0.9172
INS_MarSal_WP_085681171.1	Bacteria	Proteobacteria	Gammaproteobacteria	Alteromonadales	Alteromonadaceae	Marinobacter salarius	Insulinase family protein	SP(Sec/SPI)	0.911114	0.027205	0.025757	0.035924	CS pos: 33-34. ALA-SQ. Pr: 0.8962
INS_MarSal_WP_199448941.1	Bacteria	Proteobacteria	Gammaproteobacteria	Alteromonadales	Alteromonadaceae	Marinobacter salarius	Insulinase family protein	SP(Sec/SPI)	0.896453	0.029765	0.024894	0.048889	CS pos: 33-34. ALA-SQ. Pr: 0.8881
INS_MarSal_WP_166260360.1	Bacteria	Proteobacteria	Gammaproteobacteria	Alteromonadales	Alteromonadaceae	Marinobacter salicampi	Insulinase family protein	SP(Sec/SPI)	0.978766	0.003404	0.004779	0.013051	CS pos: 31-32. AQA-AL. Pr: 0.8607
INS_MarSal_WP_136631872.1	Bacteria	Proteobacteria	Gammaproteobacteria	Alteromonadales	Alteromonadaceae	Marinobacter salsuginis	Insulinase family protein	SP(Sec/SPI)	0.98541	0.001775	0.009495	0.00332	CS pos: 23-24. AFA-AQ. Pr: 0.9709
INS_MarSan_WP_008937894.1	Bacteria	Proteobacteria	Gammaproteobacteria	Alteromonadales	Alteromonadaceae	Marinobacter santoriniensis	Insulinase family protein	SP(Sec/SPI)	0.954005	0.018634	0.020155	0.007206	CS pos: 29-30. AVA-SQ. Pr: 0.8466
INS_MarSeg_WP_091854447.1	Bacteria	Proteobacteria	Gammaproteobacteria	Alteromonadales	Alteromonadaceae	Marinobacter segnicrescens	Insulinase family protein	SP(Sec/SPI)	0.990645	0.003196	0.00481	0.001349	CS pos: 28-29. AQA-AS. Pr: 0.9673
INS_MarSp_MBC7193487.1	Bacteria	Proteobacteria	Gammaproteobacteria	Alteromonadales	Alteromonadaceae	Marinobacter sp.	Insulinase family protein	SP(Sec/SPI)	0.957648	0.000637	0.037127	0.004588	CS pos: 23-24. SLA-AQ. Pr: 0.8170
INS_MarSp_MBD3641707.1	Bacteria	Proteobacteria	Gammaproteobacteria	Alteromonadales	Alteromonadaceae	Marinobacter sp.	Insulinase family protein	SP(Sec/SPI)	0.932576	0.003241	0.038609	0.025574	CS pos: 28-29. ALA-AG. Pr: 0.8449
M16_MarSp_MAH31792.1	Bacteria	Proteobacteria	Gammaproteobacteria	Alteromonadales	Alteromonadaceae	Marinobacter sp.	Peptidase M16	SP(Sec/SPI)	0.849779	0.027244	0.071925	0.051052	CS pos: 33-34. ATA-SV. Pr: 0.7268
M16_MarSp_MAL34303.1	Bacteria	Proteobacteria	Gammaproteobacteria	Alteromonadales	Alteromonadaceae	Marinobacter sp.	Peptidase M16	SP(Sec/SPI)	0.849779	0.027244	0.071925	0.051052	CS pos: 33-34. ATA-SV. Pr: 0.7268
M16_MarSp_MBE95246.1	Bacteria	Proteobacteria	Gammaproteobacteria	Alteromonadales	Alteromonadaceae	Marinobacter sp.	Peptidase M16	SP(Sec/SPI)	0.92038	0.023159	0.024445	0.032015	CS pos: 33-34. ALA-SQ. Pr: 0.9064
M16_MarSp_PHS46384.1	Bacteria	Proteobacteria	Gammaproteobacteria	Alteromonadales	Alteromonadaceae	Marinobacter sp.	Peptidase M16	SP(Sec/SPI)	0.856187	0.002028	0.125018	0.016767	CS pos: 23-24. ALS-AQ. Pr: 0.6629
INS_MarAnt_WP_179397227.1	Bacteria	Proteobacteria	Gammaproteobacteria	Alteromonadales	Alteromonadaceae	Marinobacter sp. ANT_B65	Insulinase family protein	SP(Sec/SPI)	0.946106	0.013767	0.016051	0.024075	CS pos: 33-34. ASA-AQ. Pr: 0.8653
INS_MarBab_WP_199452000.1	Bacteria	Proteobacteria	Gammaproteobacteria	Alteromonadales	Alteromonadaceae	Marinobacter sp. bablab_jr008	Insulinase family protein	SP(Sec/SPI)	0.849779	0.027244	0.071925	0.051052	CS pos: 33-34. ATA-SV. Pr: 0.7268
INS_MarC1s_WP_022992889.1	Bacteria	Proteobacteria	Gammaproteobacteria	Alteromonadales	Alteromonadaceae	Marinobacter sp. C1S70	Insulinase family protein	SP(Sec/SPI)	0.852603	0.029578	0.070962	0.046857	CS pos: 33-34. ATA-SV. Pr: 0.7284
INS_MarEn3_WP_023011023.1	Bacteria	Proteobacteria	Gammaproteobacteria	Alteromonadales	Alteromonadaceae	Marinobacter sp. EN3	Insulinase family protein	SP(Sec/SPI)	0.849779	0.027244	0.071925	0.051052	CS pos: 33-34. ATA-SV. Pr: 0.7268
INS_MarEs1_WP_022989641.1	Bacteria	Proteobacteria	Gammaproteobacteria	Alteromonadales	Alteromonadaceae	Marinobacter sp. ES-1	Insulinase family protein	SP(Sec/SPI)	0.720049	0.092595	0.016571	0.170785	CS pos: 33-34. ALA-SV. Pr: 0.7724
INS_Mar042_WP_088557641.1	Bacteria	Proteobacteria	Gammaproteobacteria	Alteromonadales	Alteromonadaceae	Marinobacter sp. es.042	Insulinase family protein	SP(Sec/SPI)	0.966674	0.001353	0.02757	0.004403	CS pos: 23-24. ALA-AQ. Pr: 0.9402
INS_Mar048_WP_088828800.1	Bacteria	Proteobacteria	Gammaproteobacteria	Alteromonadales	Alteromonadaceae	Marinobacter sp. es.048	Insulinase family protein	SP(Sec/SPI)	0.961898	0.001897	0.032888	0.003317	CS pos: 23-24. ALA-AQ. Pr: 0.9364
INS_MarEvn_WP_023008810.1	Bacteria	Proteobacteria	Gammaproteobacteria	Alteromonadales	Alteromonadaceae	Marinobacter sp. EVN1	Insulinase family protein	SP(Sec/SPI)	0.802304	0.047286	0.054008	0.096402	CS pos: 33-34. AAA-SV. Pr: 0.6200
INS_MarHl5_WP_051603823.1	Bacteria	Proteobacteria	Gammaproteobacteria	Alteromonadales	Alteromonadaceae	Marinobacter sp. HL-58	Insulinase family protein	SP(Sec/SPI)	0.957604	0.002715	0.005819	0.033863	CS pos: 33-34. ALA-DI. Pr: 0.9379
INS_MarJsm_WP_165856476.1	Bacteria	Proteobacteria	Gammaproteobacteria	Alteromonadales	Alteromonadaceae	Marinobacter sp. JSM 1782161	Insulinase family protein	SP(Sec/SPI)	0.93819	0.004941	0.049116	0.007752	CS pos: 26-27. ALA-AT. Pr: 0.8161
INS_MarLz8_WP_138440468.1	Bacteria	Proteobacteria	Gammaproteobacteria	Alteromonadales	Alteromonadaceae	Marinobacter sp. LZ-8	Insulinase family protein	SP(Sec/SPI)	0.964592	0.023039	0.004378	0.007991	CS pos: 33-34. AVA-AE. Pr: 0.7591
INS_MarM31_WP_166269387.1	Bacteria	Proteobacteria	Gammaproteobacteria	Alteromonadales	Alteromonadaceae	Marinobacter sp. M3-13	Insulinase family protein	SP(Sec/SPI)	0.84519	0.12522	0.014874	0.014716	CS pos: 33-34. ANA-AV. Pr: 0.8842
INS_MarR17_WP_123634944.1	Bacteria	Proteobacteria	Gammaproteobacteria	Alteromonadales	Alteromonadaceae	Marinobacter sp. R17	Insulinase family protein	SP(Sec/SPI)	0.994032	0.00199	0.002399	0.001579	CS pos: 26-27. ALA-AT. Pr: 0.9845
M16_MarT13_KXS52265.1	Bacteria	Proteobacteria	Gammaproteobacteria	Alteromonadales	Alteromonadaceae	Marinobacter sp. T13-3	Peptidase M16 domain-containing protein	SP(Sec/SPI)	0.953473	0.009641	0.013224	0.023663	CS pos: 33-34. AIA-SV. Pr: 0.9172
INS_MarZha_WP_189575559.1	Bacteria	Proteobacteria	Gammaproteobacteria	Alteromonadales	Alteromonadaceae	Marinobacter zhanjiangensis	Insulinase family protein	SP(Sec/SPI)	0.967835	0.001662	0.010077	0.020425	CS pos: 29-30. AQA-AI. Pr: 0.8971
INS_TamSal_WP_095609561.1	Bacteria	Proteobacteria	Gammaproteobacteria	Alteromonadales	Alteromonadaceae	Tamilnaduibacter salinus	Insulinase family protein	SP(Sec/SPI)	0.94199	0.003031	0.041646	0.013334	CS pos: 28-29. AVG-AT. Pr: 0.5193
INS_ColPie_WP_019026807.1	Bacteria	Proteobacteria	Gammaproteobacteria	Alteromonadales	Colwelliaceae	Colwellia piezophila	Insulinase family protein	LIPO(Sec/SPII)	0.00182	0.000107	0.997788	0.000286	CS pos: 24-25. LSG-CN. Pr: 0.9981
INS_ColPsy_WP_011042954.1	Bacteria	Proteobacteria	Gammaproteobacteria	Alteromonadales	Colwelliaceae	Colwellia psychrerythraea	Insulinase family protein	LIPO(Sec/SPII)	0.001898	0.000132	0.997676	0.000294	CS pos: 24-25. LSG-CN. Pr: 0.9983
INS_ColSp_NQZ23833.1	Bacteria	Proteobacteria	Gammaproteobacteria	Alteromonadales	Colwelliaceae	Colwellia sp.	Insulinase family protein	LIPO(Sec/SPII)	0.001612	0.000111	0.998008	0.000269	CS pos: 24-25. LSG-CN. Pr: 0.9983
INS_ColSp_NQZ26624.1	Bacteria	Proteobacteria	Gammaproteobacteria	Alteromonadales	Colwelliaceae	Colwellia sp.	Insulinase family protein	LIPO(Sec/SPII)	0.002167	0.000125	0.997421	0.000287	CS pos: 24-25. LSG-CN. Pr: 0.9976
INS_ThaVir_WP_053046615.1	Bacteria	Proteobacteria	Gammaproteobacteria	Alteromonadales	Colwelliaceae	Thalassomonas viridans	Insulinase family protein	LIPO(Sec/SPII)	0.004231	0.000177	0.99531	0.000282	CS pos: 19-20. LTA-CQ. Pr: 0.9963
INS_ThaPro_WP_189378979.1	Bacteria	Proteobacteria	Gammaproteobacteria	Alteromonadales	Colwelliaceae	Thalassotalea profundi	Insulinase family protein	LIPO(Sec/SPII)	0.000633	4.7e-05	0.999191	0.000128	CS pos: 19-20. LAA-CQ. Pr: 0.9997
INS_PseDen_WP_091984609.1	Bacteria	Proteobacteria	Gammaproteobacteria	Alteromonadales	Pseudoalteromonadaceae	Pseudoalteromonas denitrificans	Insulinase family protein	LIPO(Sec/SPII)	0.001038	0.000125	0.998533	0.000303	CS pos: 24-25. LTG-CS. Pr: 0.9984
INS_PseNbt_WP_095367446.1	Bacteria	Proteobacteria	Gammaproteobacteria	Alteromonadales	Pseudoalteromonadaceae	Pseudoalteromonas sp. NBT06-2	Insulinase family protein	LIPO(Sec/SPII)	0.001559	0.000142	0.997954	0.000345	CS pos: 24-25. LTA-CS. Pr: 0.9987
INS_PseTun_WP_009839081.1	Bacteria	Proteobacteria	Gammaproteobacteria	Alteromonadales	Pseudoalteromonadaceae	Pseudoalteromonas tunicata	Insulinase family protein	LIPO(Sec/SPII)	0.001754	0.000182	0.997218	0.000846	CS pos: 23-24. FVG-CS. Pr: 0.9979
INS_PseUlv_WP_086745669.1	Bacteria	Proteobacteria	Gammaproteobacteria	Alteromonadales	Pseudoalteromonadaceae	Pseudoalteromonas ulvae	Insulinase family protein	LIPO(Sec/SPII)	0.002842	0.000141	0.996657	0.00036	CS pos: 23-24. LVG-CA. Pr: 0.9973
INS_PseRub_WP_035515439.1	Bacteria	Proteobacteria	Gammaproteobacteria	Alteromonadales	Pseudoalteromonadaceae	Pseudohaliea rubra	Insulinase family protein	LIPO(Sec/SPII)	0.009498	0.000208	0.989628	0.000665	CS pos: 23-24. LAA-CA. Pr: 0.9901
INS_PseAlc_WP_166164658.1	Bacteria	Proteobacteria	Gammaproteobacteria	Alteromonadales	Pseudoalteromonadaceae	Pseudomaricurvus alcaniphilus	Insulinase family protein	SP(Sec/SPI)	0.944931	0.018463	0.012797	0.023809	CS pos: 32-33. AQA-AN. Pr: 0.8916
INS_PseAlk_WP_166995323.1	Bacteria	Proteobacteria	Gammaproteobacteria	Alteromonadales	Pseudoalteromonadaceae	Pseudomaricurvus alkylphenolicus	Insulinase family protein	SP(Sec/SPI)	0.641242	0.000644	0.352204	0.005911	CS pos: 21-22. LSA-RD. Pr: 0.3758
INS_PseHs1_WP_160971225.1	Bacteria	Proteobacteria	Gammaproteobacteria	Alteromonadales	Pseudoalteromonadaceae	Pseudomaricurvus sp. HS19	Insulinase family protein	SP(Sec/SPI)	0.929729	0.021205	0.028432	0.020634	CS pos: 31-32. SEA-AT. Pr: 0.3431
INS_PseBac_NRB39500.1	Bacteria	Proteobacteria	Gammaproteobacteria	Alteromonadales	Pseudoalteromonadaceae	Pseudomonadales bacterium	Insulinase family protein	LIPO(Sec/SPII)	0.000577	5e-05	0.999158	0.000215	CS pos: 20-21. LSA-CS. Pr: 0.9997
INS_AesHyd_WP_167180826.1	Bacteria	Proteobacteria	Gammaproteobacteria	Alteromonadales		Aestuariicella hydrocarbonica	Insulinase family protein	SP(Sec/SPI)	0.893393	0.001209	0.02361	0.081787	CS pos: 24-25. SWG-QE. Pr: 0.8475
M16_AltBac_MAA64428.1	Bacteria	Proteobacteria	Gammaproteobacteria	Alteromonadales		Alteromonadaceae bacterium	Peptidase M16	SP(Sec/SPI)	0.901007	0.001307	0.066854	0.030832	CS pos: 15-16. LWA-AV. Pr: 0.8274
INS_MotPum_WP_119910125.1	Bacteria	Proteobacteria	Gammaproteobacteria	Alteromonadales		Motilimonas pumilua	Insulinase family protein	OTHER	0.139321	0.13411	0.007426	0.719142
INS_CelKb4_WP_193910267.1	Bacteria	Proteobacteria	Gammaproteobacteria	Cellvibrionales	Cellvibrionaceae	Cellvibrio sp. KB43	Insulinase family protein	SP(Sec/SPI)	0.927199	0.00876	0.009948	0.054093	CS pos: 35-36. VRA-EE. Pr: 0.9108
M16_CelPsb_ARU27332.1	Bacteria	Proteobacteria	Gammaproteobacteria	Cellvibrionales	Cellvibrionaceae	Cellvibrio sp. PSBB006	Peptidase M16	SP(Sec/SPI)	0.713746	0.003605	0.238953	0.043695	CS pos: 35-36. VAA-QE. Pr: 0.5637
INS_CelZan_WP_189416142.1	Bacteria	Proteobacteria	Gammaproteobacteria	Cellvibrionales	Cellvibrionaceae	Cellvibrio zantedeschiae	Insulinase family protein	SP(Sec/SPI)	0.948529	0.001138	0.025514	0.024819	CS pos: 28-29. AQA-QH. Pr: 0.8594
M16_CelBac_MAZ88541.1	Bacteria	Proteobacteria	Gammaproteobacteria	Cellvibrionales	Cellvibrionaceae	Cellvibrionaceae bacterium	Peptidase M16	SP(Sec/SPI)	0.947135	0.011199	0.008261	0.033404	CS pos: 45-46. AFA-QP. Pr: 0.8274
INS_CelBac_MBK8101809.1	Bacteria	Proteobacteria	Gammaproteobacteria	Cellvibrionales	Cellvibrionaceae	Cellvibrionales bacterium	Insulinase family protein	SP(Sec/SPI)	0.946262	0.005173	0.025822	0.022743	CS pos: 29-30. VTA-QT. Pr: 0.6540
INS_ChrHal_WP_117318939.1	Bacteria	Proteobacteria	Gammaproteobacteria	Cellvibrionales	Cellvibrionaceae	Chromatocurvus halotolerans	Insulinase family protein	SP(Sec/SPI)	0.979895	0.012098	0.005065	0.002943	CS pos: 31-32. SLA-AD. Pr: 0.9082
INS_MarAlk_WP_111640344.1	Bacteria	Proteobacteria	Gammaproteobacteria	Cellvibrionales	Cellvibrionaceae	Marinimicrobium alkaliphilum	Insulinase family protein	SP(Sec/SPI)	0.980368	0.000932	0.014285	0.004415	CS pos: 29-30. ALA-TT. Pr: 0.6751
INS_ConLit_WP_008292400.1	Bacteria	Proteobacteria	Gammaproteobacteria	Cellvibrionales	Haliaceae	Congregibacter litoralis	Insulinase family protein	LIPO(Sec/SPII)	0.003847	0.002073	0.993367	0.000712	CS pos: 24-25. LVA-CA. Pr: 0.9938
INS_HalAle_WP_123035441.1	Bacteria	Proteobacteria	Gammaproteobacteria	Cellvibrionales	Haliaceae	Haliea alexandrii	Insulinase family protein	LIPO(Sec/SPII)	0.004471	0.000193	0.994897	0.00044	CS pos: 24-25. LAA-CA. Pr: 0.9952
INS_HalSal_WP_084638899.1	Bacteria	Proteobacteria	Gammaproteobacteria	Cellvibrionales	Haliaceae	Haliea salexigens	Insulinase family protein	LIPO(Sec/SPII)	0.00264	0.000157	0.996804	0.0004	CS pos: 24-25. LAA-CA. Pr: 0.9973
INS_HalSp_MBK6510657.1	Bacteria	Proteobacteria	Gammaproteobacteria	Cellvibrionales	Haliaceae	Haliea sp.	Insulinase family protein	LIPO(Sec/SPII)	0.001244	0.000132	0.998296	0.000327	CS pos: 24-25. LAA-CA. Pr: 0.9987
INS_HalSp_MBK6740884.1	Bacteria	Proteobacteria	Gammaproteobacteria	Cellvibrionales	Haliaceae	Haliea sp.	Insulinase family protein	LIPO(Sec/SPII)	0.001198	0.000128	0.998353	0.000322	CS pos: 24-25. LAA-CA. Pr: 0.9988
M16_HalSp_MAC35484.1	Bacteria	Proteobacteria	Gammaproteobacteria	Cellvibrionales	Haliaceae	Haliea sp.	Peptidase M16	OTHER	0.018902	0.025153	0.00089	0.955055
M16_HalSp_MAD62800.1	Bacteria	Proteobacteria	Gammaproteobacteria	Cellvibrionales	Haliaceae	Haliea sp.	Peptidase M16	LIPO(Sec/SPII)	0.004972	0.000211	0.994371	0.000447	CS pos: 24-25. LAA-CA. Pr: 0.9947
M16_HalSp_MAL94595.1	Bacteria	Proteobacteria	Gammaproteobacteria	Cellvibrionales	Haliaceae	Haliea sp.	Peptidase M16	OTHER	0.018902	0.025153	0.00089	0.955055
M16_HalSp_MBM69838.1	Bacteria	Proteobacteria	Gammaproteobacteria	Cellvibrionales	Haliaceae	Haliea sp.	Peptidase M16	LIPO(Sec/SPII)	0.007774	0.000281	0.991534	0.000411	CS pos: 24-25. LAA-CA. Pr: 0.9924
M16_HalSp_NCF19483.1	Bacteria	Proteobacteria	Gammaproteobacteria	Cellvibrionales	Haliaceae	Haliea sp.	Peptidase M16	OTHER	0.009825	0.011713	0.000808	0.977655
INS_HalSao_WP_135442691.1	Bacteria	Proteobacteria	Gammaproteobacteria	Cellvibrionales	Haliaceae	Haliea sp. SAOS-164	Insulinase family protein	LIPO(Sec/SPII)	0.008952	0.00026	0.982158	0.00863	CS pos: 24-25. LVA-CA. Pr: 0.9825
INS_HalJap_WP_159169994.1	Bacteria	Proteobacteria	Gammaproteobacteria	Cellvibrionales	Haliaceae	Halioglobus japonicus	Insulinase family protein	LIPO(Sec/SPII)	0.001814	0.000117	0.997077	0.000991	CS pos: 24-25. LVS-CV. Pr: 0.9978
M16_HalJap_GHD13647.1	Bacteria	Proteobacteria	Gammaproteobacteria	Cellvibrionales	Haliaceae	Halioglobus japonicus	Peptidase M16	LIPO(Sec/SPII)	0.001008	0.000166	0.998191	0.000635	CS pos: 24-25. VVG-CA. Pr: 0.9990
INS_HalLut_WP_101517343.1	Bacteria	Proteobacteria	Gammaproteobacteria	Cellvibrionales	Haliaceae	Halioglobus lutimaris	Insulinase family protein	LIPO(Sec/SPII)	0.006284	0.000385	0.992381	0.00095	CS pos: 24-25. LAA-CA. Pr: 0.9929
INS_HalMar_WP_153241058.1	Bacteria	Proteobacteria	Gammaproteobacteria	Cellvibrionales	Haliaceae	Halioglobus maricola	Insulinase family protein	LIPO(Sec/SPII)	0.000553	0.00011	0.998989	0.000348	CS pos: 16-17. ITA-CT. Pr: 0.9997
INS_HalSed_WP_117952440.1	Bacteria	Proteobacteria	Gammaproteobacteria	Cellvibrionales	Haliaceae	Halioglobus sediminis	Insulinase family protein	OTHER	0.013025	0.034137	0.001028	0.951811
INS_HalSp_NQX89451.1	Bacteria	Proteobacteria	Gammaproteobacteria	Cellvibrionales	Haliaceae	Halioglobus sp.	Insulinase family protein	LIPO(Sec/SPII)	0.001316	0.00012	0.998098	0.000466	CS pos: 24-25. VAA-CA. Pr: 0.9988
M16_HalSp_NND68535.1	Bacteria	Proteobacteria	Gammaproteobacteria	Cellvibrionales	Haliaceae	Halioglobus sp.	Peptidase M16	LIPO(Sec/SPII)	0.009549	0.000391	0.988439	0.001621	CS pos: 24-25. VAS-CA. Pr: 0.9860
INS_HalHi0_WP_066058635.1	Bacteria	Proteobacteria	Gammaproteobacteria	Cellvibrionales	Haliaceae	Halioglobus sp. HI00S01	Insulinase family protein	OTHER	0.014156	0.023387	0.001108	0.961348
INS_HalNy5_WP_149610127.1	Bacteria	Proteobacteria	Gammaproteobacteria	Cellvibrionales	Haliaceae	Halioglobus sp. NY5	Insulinase family protein	LIPO(Sec/SPII)	0.00246	7.4e-05	0.997065	0.000401	CS pos: 19-20. LTS-CA. Pr: 0.9971
INS_KinSal_WP_163495734.1	Bacteria	Proteobacteria	Gammaproteobacteria	Cellvibrionales	Haliaceae	Kineobactrum salinum	Insulinase family protein	LIPO(Sec/SPII)	0.003671	0.000149	0.995669	0.000512	CS pos: 25-26. LAA-CA. Pr: 0.9957
INS_KinSed_WP_101522290.1	Bacteria	Proteobacteria	Gammaproteobacteria	Cellvibrionales	Haliaceae	Kineobactrum sediminis	Insulinase family protein	OTHER	0.00494	0.001669	0.000601	0.99279
PIT_MarGam_EEB77319.1	Bacteria	Proteobacteria	Gammaproteobacteria	Cellvibrionales	Haliaceae	marine gamma proteobacterium HTCC2148	Peptidase, M16 (pitrilysin) family	OTHER	0.008559	0.018934	0.000627	0.97188
INS_ParAes_WP_148065426.1	Bacteria	Proteobacteria	Gammaproteobacteria	Cellvibrionales	Haliaceae	Parahaliea aestuarii	Insulinase family protein	LIPO(Sec/SPII)	0.011225	0.000141	0.988293	0.000342	CS pos: 13-14. LTA-CA. Pr: 0.9889
INS_ParAes_WP_148069641.1	Bacteria	Proteobacteria	Gammaproteobacteria	Cellvibrionales	Haliaceae	Parahaliea aestuarii	Insulinase family protein	LIPO(Sec/SPII)	0.001147	0.000113	0.998415	0.000325	CS pos: 18-19. FVG-CA. Pr: 0.9992
INS_ParMed_WP_116367440.1	Bacteria	Proteobacteria	Gammaproteobacteria	Cellvibrionales	Haliaceae	Parahaliea mediterranea	Insulinase family protein	LIPO(Sec/SPII)	0.013499	0.000375	0.985319	0.000808	CS pos: 23-24. LAA-CA. Pr: 0.9749
INS_ParF74_WP_182175437.1	Bacteria	Proteobacteria	Gammaproteobacteria	Cellvibrionales	Haliaceae	Parahaliea sp. F7430	Insulinase family protein	LIPO(Sec/SPII)	0.326367	0.002992	0.60263	0.068011	CS pos: 10-11. LVA-CA. Pr: 0.5462
INS_DasMar_WP_019530598.1	Bacteria	Proteobacteria	Gammaproteobacteria	Cellvibrionales	Spongiibacteraceae	Dasania marina	Insulinase family protein	LIPO(Sec/SPII)	0.002222	0.000133	0.996034	0.001612	CS pos: 19-20. LVA-CS. Pr: 0.9969
INS_MarLut_WP_103685867.1	Bacteria	Proteobacteria	Gammaproteobacteria	Cellvibrionales	Spongiibacteraceae	Marortus luteolus	Insulinase family protein	LIPO(Sec/SPII)	0.005774	0.000107	0.993368	0.000751	CS pos: 18-19. LAA-CS. Pr: 0.9950
INS_OceKov_WP_101757468.1	Bacteria	Proteobacteria	Gammaproteobacteria	Cellvibrionales	Spongiibacteraceae	Oceanicoccus sp. KOV_DT_Chl	Insulinase family protein	LIPO(Sec/SPII)	0.007561	9.2e-05	0.991558	0.000788	CS pos: 19-20. AAA-CG. Pr: 0.9924
INS_SinCal_WP_123711357.1	Bacteria	Proteobacteria	Gammaproteobacteria	Cellvibrionales	Spongiibacteraceae	Sinobacterium caligoides	Insulinase family protein	LIPO(Sec/SPII)	0.001833	0.000102	0.9959	0.002165	CS pos: 25-26. LVA-CG. Pr: 0.9965
M16_SpoSp_MBU72935.1	Bacteria	Proteobacteria	Gammaproteobacteria	Cellvibrionales	Spongiibacteraceae	Spongiibacter sp.	Peptidase M16	LIPO(Sec/SPII)	0.004006	0.000152	0.994908	0.000934	CS pos: 21-22. LAA-CA. Pr: 0.9955
INS_SpoImc_WP_047012552.1	Bacteria	Proteobacteria	Gammaproteobacteria	Cellvibrionales	Spongiibacteraceae	Spongiibacter sp. IMCC21906	Insulinase family protein	LIPO(Sec/SPII)	0.004885	0.000103	0.994309	0.000703	CS pos: 18-19. VAA-CS. Pr: 0.9956
INS_SpoKmu_WP_190766073.1	Bacteria	Proteobacteria	Gammaproteobacteria	Cellvibrionales	Spongiibacteraceae	Spongiibacter sp. KMU-158	Insulinase family protein	LIPO(Sec/SPII)	0.024994	0.002123	0.938261	0.034622	CS pos: 36-37. LAA-CQ. Pr: 0.9358
INS_SpoKmu_WP_168450299.1	Bacteria	Proteobacteria	Gammaproteobacteria	Cellvibrionales	Spongiibacteraceae	Spongiibacter sp. KMU-166	Insulinase family protein	LIPO(Sec/SPII)	0.010486	0.000114	0.988019	0.00138	CS pos: 18-19. LVA-CA. Pr: 0.9861
M16_SpoBac_MAY36527.1	Bacteria	Proteobacteria	Gammaproteobacteria	Cellvibrionales	Spongiibacteraceae	Spongiibacteraceae bacterium	Peptidase M16	LIPO(Sec/SPII)	0.000659	9.3e-05	0.998834	0.000413	CS pos: 19-20. LSA-CG. Pr: 0.9997
M16_SpoBac_MBN50714.1	Bacteria	Proteobacteria	Gammaproteobacteria	Cellvibrionales	Spongiibacteraceae	Spongiibacteraceae bacterium	Peptidase M16	LIPO(Sec/SPII)	0.001982	8.6e-05	0.997535	0.000397	CS pos: 21-22. LTA-CS. Pr: 0.9968
INS_ZhoAli_WP_159239957.1	Bacteria	Proteobacteria	Gammaproteobacteria	Cellvibrionales	Spongiibacteraceae	Zhongshania aliphaticivorans	Insulinase family protein	LIPO(Sec/SPII)	0.005527	0.000102	0.993676	0.000696	CS pos: 18-19. LAA-CS. Pr: 0.9953
INS_ZhoAli_WP_159267476.1	Bacteria	Proteobacteria	Gammaproteobacteria	Cellvibrionales	Spongiibacteraceae	Zhongshania aliphaticivorans	Insulinase family protein	LIPO(Sec/SPII)	0.002323	9.7e-05	0.99657	0.00101	CS pos: 18-19. LFA-CS. Pr: 0.9973
INS_HalBac_NQY02363.1	Bacteria	Proteobacteria	Gammaproteobacteria	Cellvibrionales		Halieaceae bacterium	Insulinase family protein	LIPO(Sec/SPII)	0.002971	0.000258	0.996283	0.000488	CS pos: 24-25. LTA-CS. Pr: 0.9972
M16_HalBac_HBO14041.1	Bacteria	Proteobacteria	Gammaproteobacteria	Cellvibrionales		Halieaceae bacterium	TPA: peptidase M16	LIPO(Sec/SPII)	0.005037	0.000147	0.994399	0.000416	CS pos: 23-24. LAA-CA. Pr: 0.9951
M16_HalBac_TDG16024.1	Bacteria	Proteobacteria	Gammaproteobacteria	Cellvibrionales		Halieaceae bacterium GH4-78	Peptidase M16	OTHER	0.006198	0.010242	0.000663	0.982896
PR3_HalBac_EGG29349.1	Bacteria	Proteobacteria	Gammaproteobacteria	Cellvibrionales		Halieaceae bacterium IMCC3088	Protease III precursor	LIPO(Sec/SPII)	0.008306	7.1e-05	0.991293	0.00033	CS pos: 21-22. ALG-CQ. Pr: 0.9933
M16_PorBac_MAE04534.1	Bacteria	Proteobacteria	Gammaproteobacteria	Cellvibrionales		Porticoccaceae bacterium	Peptidase M16	LIPO(Sec/SPII)	0.000995	0.000708	0.995193	0.003104	CS pos: 27-28. LQG-CS. Pr: 0.9966
INS_EscCol_MHO03075.1	Bacteria	Proteobacteria	Gammaproteobacteria	Enterobacterales	Enterobacteriaceae	Escherichia coli	Insulinase family protein	OTHER	0.006719	0.002195	0.001447	0.989638
INS_MetSed_WP_158083171.1	Bacteria	Proteobacteria	Gammaproteobacteria	Methylococcales	Methylococcaceae	Methyloprofundus sedimenti	Insulinase family protein	OTHER	0.005672	0.007855	0.000682	0.985792
IDE_MetSp_BCG62827.1	Bacteria	Proteobacteria	Gammaproteobacteria	Methylococcales	Methylococcaceae	Methyloprofundus sp.	Insulysin	LIPO(Sec/SPII)	0.003299	0.00014	0.995977	0.000584	CS pos: 18-19. ASA-CT. Pr: 0.9971
INS_MetSp_MBE0468952.1	Bacteria	Proteobacteria	Gammaproteobacteria	Methylococcales	Methylococcaceae	Methyloprofundus sp.	Insulinase family protein	OTHER	0.004792	0.006546	0.0006	0.988063
M16_MetSp_HIG65651.1	Bacteria	Proteobacteria	Gammaproteobacteria	Methylococcales	Methylococcaceae	Methyloprofundus sp.	TPA: peptidase M16	LIPO(Sec/SPII)	0.000726	6.2e-05	0.998935	0.000277	CS pos: 18-19. TSA-CT. Pr: 0.9994
M16_MetSp_NOQ14806.1	Bacteria	Proteobacteria	Gammaproteobacteria	Methylococcales	Methylococcaceae	Methyloprofundus sp.	Peptidase M16	LIPO(Sec/SPII)	0.000425	8.1e-05	0.999153	0.000341	CS pos: 18-19. ITA-CT. Pr: 0.9999
M16_MetSp_NOQ63810.1	Bacteria	Proteobacteria	Gammaproteobacteria	Methylococcales	Methylococcaceae	Methyloprofundus sp.	Peptidase M16	LIPO(Sec/SPII)	0.00113	8.1e-05	0.998481	0.000309	CS pos: 18-19. SSA-CT. Pr: 0.9991
M16_MetSp_NOR80594.1	Bacteria	Proteobacteria	Gammaproteobacteria	Methylococcales	Methylococcaceae	Methyloprofundus sp.	Peptidase M16	LIPO(Sec/SPII)	0.000853	8.4e-05	0.998731	0.000333	CS pos: 18-19. SIS-CT. Pr: 0.9992
M16_MetBac_TXL06849.1	Bacteria	Proteobacteria	Gammaproteobacteria	Methylococcales		Methylococcaceae bacterium CS3	Peptidase M16	LIPO(Sec/SPII)	0.097266	0.010153	0.625421	0.26716	CS pos: 41-42. CHA-CT. Pr: 0.5479
INS_EndAcr_WP_163370257.1	Bacteria	Proteobacteria	Gammaproteobacteria	Oceanospirillales	Endozoicomonadaceae	Endozoicomonas acroporae	Insulinase family protein	OTHER	0.032418	0.005497	0.020427	0.941658
INS_EndAsc_WP_172807340.1	Bacteria	Proteobacteria	Gammaproteobacteria	Oceanospirillales	Endozoicomonadaceae	Endozoicomonas ascidiicola	Insulinase family protein	OTHER	0.031734	0.005277	0.017827	0.945162
INS_EndAsc_WP_172807625.1	Bacteria	Proteobacteria	Gammaproteobacteria	Oceanospirillales	Endozoicomonadaceae	Endozoicomonas ascidiicola	Insulinase family protein	OTHER	0.031734	0.005277	0.017827	0.945162
INS_EndAtr_WP_175404459.1	Bacteria	Proteobacteria	Gammaproteobacteria	Oceanospirillales	Endozoicomonadaceae	Endozoicomonas atrinae	Insulinase family protein	OTHER	0.031888	0.004199	0.021876	0.942037
INS_EndEly_WP_160171797.1	Bacteria	Proteobacteria	Gammaproteobacteria	Oceanospirillales	Endozoicomonadaceae	Endozoicomonas elysicola	Insulinase family protein	OTHER	0.02999	0.003995	0.020771	0.945244
INS_HahChe_WP_011398752.1	Bacteria	Proteobacteria	Gammaproteobacteria	Oceanospirillales	Hahellaceae	Hahella chejuensis	Insulinase family protein	LIPO(Sec/SPII)	0.002375	0.000245	0.996268	0.001113	CS pos: 23-24. ISA-CS. Pr: 0.9974
INS_HahGan_WP_157496797.1	Bacteria	Proteobacteria	Gammaproteobacteria	Oceanospirillales	Hahellaceae	Hahella ganghwensis	Insulinase family protein	LIPO(Sec/SPII)	0.229705	0.003589	0.580564	0.186142	CS pos: 9-10. LTA-CS. Pr: 0.5451
INS_HahCcb_WP_094709318.1	Bacteria	Proteobacteria	Gammaproteobacteria	Oceanospirillales	Hahellaceae	Hahella sp. CCB-MM4	Insulinase family protein	LIPO(Sec/SPII)	0.001051	0.000101	0.99839	0.000459	CS pos: 23-24. LTA-CS. Pr: 0.9987
INS_HahKa2_WP_127969242.1	Bacteria	Proteobacteria	Gammaproteobacteria	Oceanospirillales	Hahellaceae	Hahella sp. KA22	Insulinase family protein	LIPO(Sec/SPII)	0.002345	0.000242	0.996257	0.001156	CS pos: 23-24. ISA-CS. Pr: 0.9974
INS_PleSed_WP_144395034.1	Bacteria	Proteobacteria	Gammaproteobacteria	Oceanospirillales	Kangiellaceae	Pleionea sediminis	Insulinase family protein	LIPO(Sec/SPII)	0.002359	5.7e-05	0.997378	0.000205	CS pos: 21-22. VSG-CG. Pr: 0.9979
INS_AmpAtl_WP_091360827.1	Bacteria	Proteobacteria	Gammaproteobacteria	Oceanospirillales	Oceanospirillaceae	Amphritea atlantica	Insulinase family protein	SP(Sec/SPI)	0.97781	0.002432	0.005343	0.014415	CS pos: 27-28. VSA-AV. Pr: 0.7550
INS_AmpBal_WP_124924379.1	Bacteria	Proteobacteria	Gammaproteobacteria	Oceanospirillales	Oceanospirillaceae	Amphritea balenae	Insulinase family protein	SP(Sec/SPI)	0.464845	0.05754	0.031712	0.445902	CS pos: 36-37. AVA-GI. Pr: 0.4322
INS_AmpBal_WP_124925548.1	Bacteria	Proteobacteria	Gammaproteobacteria	Oceanospirillales	Oceanospirillaceae	Amphritea balenae	Insulinase family protein	SP(Sec/SPI)	0.87704	0.001466	0.044148	0.077346	CS pos: 27-28. GYA-AV. Pr: 0.8330
M16_AmpJap_BBB25539.1	Bacteria	Proteobacteria	Gammaproteobacteria	Oceanospirillales	Oceanospirillaceae	Amphritea japonica ATCC BAA-1530	Peptidase M16	SP(Sec/SPI)	0.984176	0.001444	0.003772	0.010608	CS pos: 27-28. TYA-AV. Pr: 0.9677
INS_AmpOpa_WP_126158765.1	Bacteria	Proteobacteria	Gammaproteobacteria	Oceanospirillales	Oceanospirillaceae	Amphritea opalescens	Insulinase family protein	SP(Sec/SPI)	0.986742	0.003577	0.00391	0.005771	CS pos: 27-28. AYA-AV. Pr: 0.9693
INS_MarAes_WP_067379185.1	Bacteria	Proteobacteria	Gammaproteobacteria	Oceanospirillales	Oceanospirillaceae	Marinobacterium aestuarii	Insulinase family protein	SP(Sec/SPI)	0.994601	0.00067	0.003219	0.001511	CS pos: 24-25. ALA-QS. Pr: 0.9149
INS_MarHal_WP_106590133.1	Bacteria	Proteobacteria	Gammaproteobacteria	Oceanospirillales	Oceanospirillaceae	Marinobacterium halophilum	Insulinase family protein	LIPO(Sec/SPII)	0.441159	0.000516	0.550853	0.007472	CS pos: 17-18. LLS-CL. Pr: 0.5489
INS_MarJan_WP_027856364.1	Bacteria	Proteobacteria	Gammaproteobacteria	Oceanospirillales	Oceanospirillaceae	Marinobacterium jannaschii	Insulinase family protein	SP(Sec/SPI)	0.928864	0.00794	0.00888	0.054316	CS pos: 28-29. AHA-GI. Pr: 0.9002
INS_MarJan_WP_051559815.1	Bacteria	Proteobacteria	Gammaproteobacteria	Oceanospirillales	Oceanospirillaceae	Marinobacterium jannaschii	Insulinase family protein	SP(Sec/SPI)	0.981956	0.00318	0.005005	0.009859	CS pos: 27-28. AHA-NV. Pr: 0.9712
INS_MarLut_WP_104004185.1	Bacteria	Proteobacteria	Gammaproteobacteria	Oceanospirillales	Oceanospirillaceae	Marinobacterium lutimaris	Insulinase family protein	SP(Sec/SPI)	0.963883	0.015584	0.007653	0.01288	CS pos: 25-26. ARA-AL. Pr: 0.9384
INS_MarMan_WP_132286110.1	Bacteria	Proteobacteria	Gammaproteobacteria	Oceanospirillales	Oceanospirillaceae	Marinobacterium mangrovicola	Insulinase family protein	SP(Sec/SPI)	0.959968	0.015491	0.005792	0.018748	CS pos: 25-26. ARA-AL. Pr: 0.9308
INS_MarNit_WP_188860937.1	Bacteria	Proteobacteria	Gammaproteobacteria	Oceanospirillales	Oceanospirillaceae	Marinobacterium nitratireducens	Insulinase family protein	SP(Sec/SPI)	0.994372	0.000861	0.003573	0.001194	CS pos: 24-25. AQA-AA. Pr: 0.5850
INS_MarPro_WP_067298742.1	Bacteria	Proteobacteria	Gammaproteobacteria	Oceanospirillales	Oceanospirillaceae	Marinobacterium profundum	Insulinase family protein	SP(Sec/SPI)	0.994608	0.000665	0.003239	0.001488	CS pos: 24-25. ALA-QS. Pr: 0.9141
INS_MarRhi_WP_020683295.1	Bacteria	Proteobacteria	Gammaproteobacteria	Oceanospirillales	Oceanospirillaceae	Marinobacterium rhizophilum	Insulinase family protein	SP(Sec/SPI)	0.991032	0.000469	0.004552	0.003947	CS pos: 24-25. VLA-QS. Pr: 0.9052
INS_MarZho_WP_188746113.1	Bacteria	Proteobacteria	Gammaproteobacteria	Oceanospirillales	Oceanospirillaceae	Marinobacterium zhoushanense	Insulinase family protein	SP(Sec/SPI)	0.979904	0.00292	0.004928	0.012248	CS pos: 25-26. VRA-AL. Pr: 0.8681
INS_MotMsk_WP_083704682.1	Bacteria	Proteobacteria	Gammaproteobacteria	Oceanospirillales	Oceanospirillaceae	Motiliproteus sp. MSK22-1	Insulinase family protein	SP(Sec/SPI)	0.737462	0.011737	0.024148	0.226652	CS pos: 35-36. AAA-SD. Pr: 0.5226
INS_NepCae_WP_007020797.1	Bacteria	Proteobacteria	Gammaproteobacteria	Oceanospirillales	Oceanospirillaceae	Neptuniibacter caesariensis	Insulinase family protein	SP(Sec/SPI)	0.966353	0.002103	0.02345	0.008094	CS pos: 30-31. VQA-TV. Pr: 0.8968
M16_NepCae_PIE25281.1	Bacteria	Proteobacteria	Gammaproteobacteria	Oceanospirillales	Oceanospirillaceae	Neptuniibacter caesariensis	Peptidase M16	SP(Sec/SPI)	0.901002	0.001683	0.023826	0.07349	CS pos: 27-28. VHA-TV. Pr: 0.8826
INS_NepMar_WP_067862355.1	Bacteria	Proteobacteria	Gammaproteobacteria	Oceanospirillales	Oceanospirillaceae	Neptuniibacter marinus	Insulinase family protein	SP(Sec/SPI)	0.828019	0.000958	0.155617	0.015406	CS pos: 29-30. LYA-EV. Pr: 0.8179
INS_NepPec_WP_067982917.1	Bacteria	Proteobacteria	Gammaproteobacteria	Oceanospirillales	Oceanospirillaceae	Neptuniibacter pectenicola	Insulinase family protein	LIPO(Sec/SPII)	0.331495	0.002603	0.63875	0.027152	CS pos: 19-20. LIG-CV. Pr: 0.5980
INS_NitAlk_WP_168927423.1	Bacteria	Proteobacteria	Gammaproteobacteria	Oceanospirillales	Oceanospirillaceae	Nitrincola alkalilacustris	Insulinase family protein	SP(Sec/SPI)	0.974554	0.00114	0.017075	0.007232	CS pos: 27-28. SQA-HI. Pr: 0.9299
INS_OceMul_WP_159445666.1	Bacteria	Proteobacteria	Gammaproteobacteria	Oceanospirillales	Oceanospirillaceae	Oceanospirillum multiglobuliferum	Insulinase family protein	OTHER	0.014316	0.009378	0.001276	0.975029
INS_OceSan_WP_176330188.1	Bacteria	Proteobacteria	Gammaproteobacteria	Oceanospirillales	Oceanospirillaceae	Oceanospirillum sanctuarii	Insulinase family protein	OTHER	0.010618	0.005867	0.00128	0.982235
M16_OceSp_MAC48296.1	Bacteria	Proteobacteria	Gammaproteobacteria	Oceanospirillales	Oceanospirillaceae	Oceanospirillum sp.	Peptidase M16	LIPO(Sec/SPII)	0.000601	8.8e-05	0.998856	0.000454	CS pos: 19-20. LTA-CS. Pr: 0.9997
INS_OceSd5_WP_182808990.1	Bacteria	Proteobacteria	Gammaproteobacteria	Oceanospirillales	Oceanospirillaceae	Oceanospirillum sp. D5	Insulinase family protein	OTHER	0.008006	0.010376	0.000753	0.980865
INS_PonN1y_WP_193952178.1	Bacteria	Proteobacteria	Gammaproteobacteria	Oceanospirillales	Oceanospirillaceae	Pontibacterium sp. N1Y112	Insulinase family protein	SP(Sec/SPI)	0.967172	0.001607	0.01779	0.013431	CS pos: 27-28. ANA-GV. Pr: 0.9260
INS_PonN1y_WP_193954504.1	Bacteria	Proteobacteria	Gammaproteobacteria	Oceanospirillales	Oceanospirillaceae	Pontibacterium sp. N1Y112	Insulinase family protein	SP(Sec/SPI)	0.788919	0.119633	0.009396	0.082052	CS pos: 33-34. AYA-GI. Pr: 0.8107
ZNP_OleMes_ARU57523.1	Bacteria	Proteobacteria	Gammaproteobacteria	Oceanospirillales	Oleiphilaceae	Oleiphilus messinensis	Secreted/periplasmic Zn-dependent peptidase, insulinase-like	OTHER	0.43227	0.006876	0.035207	0.525646
M16_OleSp_TNC81927.1	Bacteria	Proteobacteria	Gammaproteobacteria	Oceanospirillales	Oleiphilaceae	Oleiphilus sp.	Peptidase M16	OTHER	0.154909	0.066378	0.028192	0.750521
INS_OleHi0_WP_068755819.1	Bacteria	Proteobacteria	Gammaproteobacteria	Oceanospirillales	Oleiphilaceae	Oleiphilus sp. HI0125	insulinase family protein	SP(Sec/SPI)	0.852645	0.000354	0.143863	0.003138	CS pos: 23-24. SSA-IE. Pr: 0.7689
INS_HahBac_MBK8970020.1	Bacteria	Proteobacteria	Gammaproteobacteria	Oceanospirillales		Hahellaceae bacterium	Insulinase family protein	LIPO(Sec/SPII)	0.004295	0.000397	0.986949	0.008359	CS pos: 31-32. VAG-CQ. Pr: 0.9875
M16_HahBac_MAM88227.1	Bacteria	Proteobacteria	Gammaproteobacteria	Oceanospirillales		Hahellaceae bacterium	Peptidase M16	LIPO(Sec/SPII)	0.010706	0.000524	0.986723	0.002047	CS pos: 37-38. LSA-CS. Pr: 0.9853
INS_OceBac_NVK43341.1	Bacteria	Proteobacteria	Gammaproteobacteria	Oceanospirillales		Oceanospirillaceae bacterium	insulinase family protein	SP(Sec/SPI)	0.99651	0.000347	0.00283	0.000313	CS pos: 24-25. AQA-AN. Pr: 0.8323
M16_OceBac_MAY40865.1	Bacteria	Proteobacteria	Gammaproteobacteria	Oceanospirillales		Oceanospirillaceae bacterium	Peptidase M16	SP(Sec/SPI)	0.92707	0.001754	0.016613	0.054562	CS pos: 30-31. LFA-AV. Pr: 0.8459
INS_PelSpo_WP_116688209.1	Bacteria	Proteobacteria	Gammaproteobacteria	Oceanospirillales		Pelagibaculum spongiae	Insulinase family protein	LIPO(Sec/SPII)	0.000335	4.2e-05	0.999498	0.000126	CS pos: 19-20. LSG-CG. Pr: 0.9999
INS_AliFis_MUI53834.1	Bacteria	Proteobacteria	Gammaproteobacteria	Vibrionales	Vibrionaceae	Aliivibrio fischeri	Insulinase family protein	OTHER	0.004324	0.000712	0.000686	0.994278
INS_AliFis_MUJ38641.1	Bacteria	Proteobacteria	Gammaproteobacteria	Vibrionales	Vibrionaceae	Aliivibrio fischeri	Insulinase family protein	OTHER	0.004324	0.000712	0.000686	0.994278
INS_AliFis_MUK61058.1	Bacteria	Proteobacteria	Gammaproteobacteria	Vibrionales	Vibrionaceae	Aliivibrio fischeri	Insulinase family protein	OTHER	0.004324	0.000712	0.000686	0.994278
INS_AliFis_WP_017020055.1	Bacteria	Proteobacteria	Gammaproteobacteria	Vibrionales	Vibrionaceae	Aliivibrio fischeri	Insulinase family protein	OTHER	0.004324	0.000712	0.000686	0.994278
INS_AliFis_WP_146862145.1	Bacteria	Proteobacteria	Gammaproteobacteria	Vibrionales	Vibrionaceae	Aliivibrio fischeri	Insulinase family protein	OTHER	0.004324	0.000712	0.000686	0.994278
INS_AliVib_WP_063651520.1	Bacteria	Proteobacteria	Gammaproteobacteria	Vibrionales	Vibrionaceae	Aliivibrio fischeri	Insulinase family protein	OTHER	0.004324	0.000712	0.000686	0.994278
INS_AliSif_WP_060991524.1	Bacteria	Proteobacteria	Gammaproteobacteria	Vibrionales	Vibrionaceae	Aliivibrio sifiae	Insulinase family protein	OTHER	0.004193	0.000803	0.000851	0.994153
INS_AliSif_WP_105055182.1	Bacteria	Proteobacteria	Gammaproteobacteria	Vibrionales	Vibrionaceae	Aliivibrio sifiae	Insulinase family protein	OTHER	0.004526	0.000897	0.000986	0.993591
INS_EntCal_WP_028024819.1	Bacteria	Proteobacteria	Gammaproteobacteria	Vibrionales	Vibrionaceae	Enterovibrio calviensis	Insulinase family protein	OTHER	0.003998	0.001796	0.000734	0.993472
INS_EntNig_WP_078751420.1	Bacteria	Proteobacteria	Gammaproteobacteria	Vibrionales	Vibrionaceae	Enterovibrio nigricans	Insulinase family protein	OTHER	0.004561	0.002237	0.000751	0.992451
INS_EntNor_WP_016960174.1	Bacteria	Proteobacteria	Gammaproteobacteria	Vibrionales	Vibrionaceae	Enterovibrio norvegicus	Insulinase family protein	OTHER	0.003193	0.001143	0.000521	0.995144
INS_EntNor_WP_017004393.1	Bacteria	Proteobacteria	Gammaproteobacteria	Vibrionales	Vibrionaceae	Enterovibrio norvegicus	Insulinase family protein	OTHER	0.003193	0.001143	0.000521	0.995144
INS_EntPac_WP_139122400.1	Bacteria	Proteobacteria	Gammaproteobacteria	Vibrionales	Vibrionaceae	Enterovibrio pacificus	Insulinase family protein	OTHER	0.061546	0.071237	0.002929	0.864288
INS_GriHol_WP_199251075.1	Bacteria	Proteobacteria	Gammaproteobacteria	Vibrionales	Vibrionaceae	Grimontia hollisae	Insulinase family protein	OTHER	0.006667	0.003064	0.001322	0.988947
INS_GriMar_WP_062704665.1	Bacteria	Proteobacteria	Gammaproteobacteria	Vibrionales	Vibrionaceae	Grimontia marina	Insulinase family protein	OTHER	0.010211	0.006589	0.001049	0.982151
INS_GriAd0_WP_046302940.1	Bacteria	Proteobacteria	Gammaproteobacteria	Vibrionales	Vibrionaceae	Grimontia sp. AD028	Insulinase family protein	OTHER	0.010211	0.006589	0.001049	0.982151
INS_GriS25_WP_165014098.1	Bacteria	Proteobacteria	Gammaproteobacteria	Vibrionales	Vibrionaceae	Grimontia sp. S25	Insulinase family protein	OTHER	0.010211	0.006589	0.001049	0.982151
INS_PhoAlg_NBI53998.1	Bacteria	Proteobacteria	Gammaproteobacteria	Vibrionales	Vibrionaceae	Photobacterium alginatilyticum	Insulinase family protein	OTHER	0.002976	0.000497	0.000806	0.995721
INS_PhoAng_WP_005370396.1	Bacteria	Proteobacteria	Gammaproteobacteria	Vibrionales	Vibrionaceae	Photobacterium angustum	Insulinase family protein	OTHER	0.003477	0.000702	0.000558	0.995263
INS_PhoAng_WP_045127279.1	Bacteria	Proteobacteria	Gammaproteobacteria	Vibrionales	Vibrionaceae	Photobacterium angustum	Insulinase family protein	OTHER	0.003477	0.000702	0.000558	0.995263
INS_PhoAng_WP_105060678.1	Bacteria	Proteobacteria	Gammaproteobacteria	Vibrionales	Vibrionaceae	Photobacterium angustum	Insulinase family protein	OTHER	0.003477	0.000702	0.000558	0.995263
INS_PhoAqu_WP_047877412.1	Bacteria	Proteobacteria	Gammaproteobacteria	Vibrionales	Vibrionaceae	Photobacterium aquae	Insulinase family protein	OTHER	0.005284	0.001477	0.000699	0.992539
INS_PhoDam_EHA1081477.1	Bacteria	Proteobacteria	Gammaproteobacteria	Vibrionales	Vibrionaceae	Photobacterium damselae	Insulinase family protein	OTHER	0.002249	0.000456	0.000476	0.996819
INS_PhoDam_WP_068967930.1	Bacteria	Proteobacteria	Gammaproteobacteria	Vibrionales	Vibrionaceae	Photobacterium damselae	Insulinase family protein	OTHER	0.002249	0.000456	0.000476	0.996819
INS_PhoGan_WP_047887364.1	Bacteria	Proteobacteria	Gammaproteobacteria	Vibrionales	Vibrionaceae	Photobacterium ganghwense	Insulinase family protein	OTHER	0.003848	0.000717	0.000721	0.994714
INS_PhoJea_WP_068329508.1	Bacteria	Proteobacteria	Gammaproteobacteria	Vibrionales	Vibrionaceae	Photobacterium jeanii	Insulinase family protein	OTHER	0.013743	0.001559	0.00174	0.982958
INS_PhoLei_WP_053988500.1	Bacteria	Proteobacteria	Gammaproteobacteria	Vibrionales	Vibrionaceae	Photobacterium leiognathi	Insulinase family protein	OTHER	0.003056	0.000739	0.000474	0.995731
INS_PhoLei_WP_061012918.1	Bacteria	Proteobacteria	Gammaproteobacteria	Vibrionales	Vibrionaceae	Photobacterium leiognathi	Insulinase family protein	OTHER	0.003056	0.000739	0.000474	0.995731
INS_PhoLuc_WP_161119735.1	Bacteria	Proteobacteria	Gammaproteobacteria	Vibrionales	Vibrionaceae	Photobacterium lucens	Insulinase family protein	OTHER	0.003056	0.000739	0.000474	0.995731
INS_PhoMar_WP_007468250.1	Bacteria	Proteobacteria	Gammaproteobacteria	Vibrionales	Vibrionaceae	Photobacterium marinum	Insulinase family protein	OTHER	0.00319	0.000802	0.000495	0.995512
INS_PhoPro_WP_006231012.1	Bacteria	Proteobacteria	Gammaproteobacteria	Vibrionales	Vibrionaceae	Photobacterium profundum	Insulinase family protein	OTHER	0.003563	0.000786	0.000596	0.995055
INS_PhoPro_CAG19374.1	Bacteria	Proteobacteria	Gammaproteobacteria	Vibrionales	Vibrionaceae	Photobacterium profundum SS9	Putative peptidase, insulinase family	OTHER	0.006603	0.000888	0.000851	0.991657
INS_PhoPro_WP_075761831.1	Bacteria	Proteobacteria	Gammaproteobacteria	Vibrionales	Vibrionaceae	Photobacterium proteolyticum	Insulinase family protein	OTHER	0.002976	0.000497	0.000806	0.995721
INS_PhoGb2_WP_107205530.1	Bacteria	Proteobacteria	Gammaproteobacteria	Vibrionales	Vibrionaceae	Photobacterium sp. GB-210	Insulinase family protein	OTHER	0.003477	0.000702	0.000558	0.995263
INS_PhoJ15_WP_064602505.1	Bacteria	Proteobacteria	Gammaproteobacteria	Vibrionales	Vibrionaceae	Photobacterium sp. J15	Insulinase family protein	OTHER	0.00355	0.001145	0.000495	0.99481
INS_PhoSka_WP_006646822.1	Bacteria	Proteobacteria	Gammaproteobacteria	Vibrionales	Vibrionaceae	Photobacterium sp. SKA34	Insulinase family protein	OTHER	0.003554	0.000721	0.000578	0.995148
INS_SalCos_WP_167314718.1	Bacteria	Proteobacteria	Gammaproteobacteria	Vibrionales	Vibrionaceae	Salinivibrio costicola	Insulinase family protein	OTHER	0.031211	0.018317	0.004144	0.946328
INS_SalSha_WP_077771597.1	Bacteria	Proteobacteria	Gammaproteobacteria	Vibrionales	Vibrionaceae	Salinivibrio sharmensis	Insulinase family protein	OTHER	0.011847	0.004215	0.002663	0.981274
INS_SalEs0_WP_074213539.1	Bacteria	Proteobacteria	Gammaproteobacteria	Vibrionales	Vibrionaceae	Salinivibrio sp. ES.052	Insulinase family protein	OTHER	0.022001	0.017839	0.001303	0.958857
INS_SalMa6_WP_198533621.1	Bacteria	Proteobacteria	Gammaproteobacteria	Vibrionales	Vibrionaceae	Salinivibrio sp. MA607	Insulinase family protein	OTHER	0.010568	0.002067	0.001768	0.985597
INS_ThaOcc_WP_086939898.1	Bacteria	Proteobacteria	Gammaproteobacteria	Vibrionales	Vibrionaceae	Thaumasiovibrio occultus	Insulinase family protein	OTHER	0.005861	0.007364	0.000547	0.986228
INS_ThaSub_WP_087020356.1	Bacteria	Proteobacteria	Gammaproteobacteria	Vibrionales	Vibrionaceae	Thaumasiovibrio subtropicus	Insulinase family protein	OTHER	0.002175	0.000778	0.000328	0.996718
INS_VibBre_WP_102455177.1	Bacteria	Proteobacteria	Gammaproteobacteria	Vibrionales	Vibrionaceae	Vibrio breoganii	Insulinase family protein	OTHER	0.006371	0.014362	0.000812	0.978455
INS_VibBre_WP_102550492.1	Bacteria	Proteobacteria	Gammaproteobacteria	Vibrionales	Vibrionaceae	Vibrio breoganii	Insulinase family protein	OTHER	0.009758	0.015713	0.00129	0.973239
INS_VibCom_WP_141272136.1	Bacteria	Proteobacteria	Gammaproteobacteria	Vibrionales	Vibrionaceae	Vibrio comitans	Insulinase family protein	OTHER	0.006371	0.014362	0.000812	0.978455
INS_VibEzu_WP_021712627.1	Bacteria	Proteobacteria	Gammaproteobacteria	Vibrionales	Vibrionaceae	Vibrio ezurae	Insulinase family protein	OTHER	0.002898	0.001438	0.000586	0.995078
INS_VibInu_WP_141347038.1	Bacteria	Proteobacteria	Gammaproteobacteria	Vibrionales	Vibrionaceae	Vibrio inusitatus	Insulinase family protein	OTHER	0.005245	0.009314	0.000628	0.984813
INS_VibPar_HAS6785774.1	Bacteria	Proteobacteria	Gammaproteobacteria	Vibrionales	Vibrionaceae	Vibrio parahaemolyticus	TPA: insulinase family protein	OTHER	0.004324	0.000712	0.000686	0.994278
INS_VibPar_WP_068863986.1	Bacteria	Proteobacteria	Gammaproteobacteria	Vibrionales	Vibrionaceae	Vibrio parahaemolyticus	Insulinase family protein	OTHER	0.015215	0.027828	0.001316	0.955641
INS_VibSon_WP_070963541.1	Bacteria	Proteobacteria	Gammaproteobacteria	Vibrionales	Vibrionaceae	Vibrio sonorensis	Insulinase family protein	OTHER	0.00317	0.001269	0.000399	0.995161
INS_VibSup_WP_119010883.1	Bacteria	Proteobacteria	Gammaproteobacteria	Vibrionales	Vibrionaceae	Vibrio superstes	Insulinase family protein	OTHER	0.006371	0.014362	0.000812	0.978455
ZNP_CanKen_VFJ47531.1	Bacteria	Proteobacteria	Gammaproteobacteria			Candidatus Kentron sp. DK	Secreted Zn-dependent peptidases, insulinase-like	SP(Sec/SPI)	0.947595	0.035794	0.009264	0.007347	CS pos: 30-31. VRA-AT. Pr: 0.9432
ZNP_CanKen_VFJ63432.1	Bacteria	Proteobacteria	Gammaproteobacteria			Candidatus Kentron sp. DK	Secreted Zn-dependent peptidases, insulinase-like	SP(Sec/SPI)	0.912678	0.047701	0.026434	0.013187	CS pos: 30-31. VRA-TT. Pr: 0.8781
ZNP_CanKen_VFJ45476.1	Bacteria	Proteobacteria	Gammaproteobacteria			Candidatus Kentron sp. FM	Secreted Zn-dependent peptidases, insulinase-like	SP(Sec/SPI)	0.931923	0.000535	0.062795	0.004747	CS pos: 21-22. AWC-ET. Pr: 0.8946
ZNP_CanKen_VFJ55820.1	Bacteria	Proteobacteria	Gammaproteobacteria			Candidatus Kentron sp. FW	Secreted Zn-dependent peptidases, insulinase-like	OTHER	0.212043	0.025931	0.107655	0.654371
ZNP_CanKen_VFJ76088.1	Bacteria	Proteobacteria	Gammaproteobacteria			Candidatus Kentron sp. FW	Secreted Zn-dependent peptidases, insulinase-like	OTHER	0.122458	0.009357	0.152354	0.715832
ZNP_CanKen_VFM95378.1	Bacteria	Proteobacteria	Gammaproteobacteria			Candidatus Kentron sp. G	Secreted Zn-dependent peptidases, insulinase-like	SP(Sec/SPI)	0.932084	0.000512	0.062957	0.004447	CS pos: 21-22. AWC-ET. Pr: 0.8948
ZNP_CanKen_VFK11042.1	Bacteria	Proteobacteria	Gammaproteobacteria			Candidatus Kentron sp. LPFa	Secreted Zn-dependent peptidases, insulinase-like	SP(Sec/SPI)	0.764222	0.001865	0.191111	0.042802	CS pos: 32-33. ARC-DD. Pr: 0.6439
ZNP_CanKen_VFK21620.1	Bacteria	Proteobacteria	Gammaproteobacteria			Candidatus Kentron sp. LPFa	Secreted Zn-dependent peptidases, insulinase-like	SP(Sec/SPI)	0.816678	0.000297	0.17984	0.003185	CS pos: 27-28. ARC-DD. Pr: 0.7690
ZNP_CanKen_VFK28199.1	Bacteria	Proteobacteria	Gammaproteobacteria			Candidatus Kentron sp. MB	Secreted Zn-dependent peptidases, insulinase-like	SP(Sec/SPI)	0.658353	0.024548	0.066867	0.250232	CS pos: 33-34. ARC-DT. Pr: 0.5792
ZNP_CanKen_VFK32354.1	Bacteria	Proteobacteria	Gammaproteobacteria			Candidatus Kentron sp. MB	Secreted Zn-dependent peptidases, insulinase-like	SP(Sec/SPI)	0.658353	0.024548	0.066867	0.250232	CS pos: 33-34. ARC-DT. Pr: 0.5792
ZNP_CanKen_VFK37407.1	Bacteria	Proteobacteria	Gammaproteobacteria			Candidatus Kentron sp. TC	Secreted Zn-dependent peptidases, insulinase-like	SP(Sec/SPI)	0.818969	0.002021	0.14938	0.02963	CS pos: 27-28. ARC-DT. Pr: 0.7264
ZNP_CanKen_VFK53930.1	Bacteria	Proteobacteria	Gammaproteobacteria			Candidatus Kentron sp. TUN	Secreted Zn-dependent peptidases, insulinase-like	OTHER	0.311768	0.141476	0.01254	0.534215
ZNP_CanKen_VFK67436.1	Bacteria	Proteobacteria	Gammaproteobacteria			Candidatus Kentron sp. UNK	Secreted Zn-dependent peptidases, insulinase-like	SP(Sec/SPI)	0.870979	0.001918	0.066712	0.060392	CS pos: 32-33. AWC-DD. Pr: 0.8050
INS_GamPro_EAS47556.1	Bacteria	Proteobacteria	Gammaproteobacteria			gamma proteobacterium HTCC2207	peptidase, insulinase family protein	LIPO(Sec/SPII)	0.025078	0.000137	0.971902	0.002884	CS pos: 23-24. QQG-CS. Pr: 0.9481
INS_GamPro_EGG94117.1	Bacteria	Proteobacteria	Gammaproteobacteria			gamma proteobacterium IMCC1989	Peptidase, insulinase family	OTHER	0.011272	0.00349	0.002388	0.98285
M16_GamPro_EED30991.1	Bacteria	Proteobacteria	Gammaproteobacteria			gamma proteobacterium NOR5-3	Peptidase M16 domain protein	LIPO(Sec/SPII)	0.004971	0.000185	0.994258	0.000587	CS pos: 24-25. LVA-CT. Pr: 0.9943
INS_GamBac_MBK6278045.1	Bacteria	Proteobacteria	Gammaproteobacteria			Gammaproteobacteria bacterium	Insulinase family protein	LIPO(Sec/SPII)	0.001182	0.000111	0.99831	0.000397	CS pos: 21-22. LAA-CA. Pr: 0.9990
INS_GamBac_MBK6288716.1	Bacteria	Proteobacteria	Gammaproteobacteria			Gammaproteobacteria bacterium	Insulinase family protein	LIPO(Sec/SPII)	0.000837	6.9e-05	0.998735	0.000358	CS pos: 20-21. LCA-CA. Pr: 0.9989
INS_GamBac_MBK8992818.1	Bacteria	Proteobacteria	Gammaproteobacteria			Gammaproteobacteria bacterium	Insulinase family protein	LIPO(Sec/SPII)	0.001213	0.000116	0.99829	0.000381	CS pos: 21-22. LAA-CA. Pr: 0.9989
INS_GamBac_MBK9469347.1	Bacteria	Proteobacteria	Gammaproteobacteria			Gammaproteobacteria bacterium	Insulinase family protein	LIPO(Sec/SPII)	0.001182	0.000111	0.99831	0.000397	CS pos: 21-22. LAA-CA. Pr: 0.9990
INS_GamBac_NIR31231.1	Bacteria	Proteobacteria	Gammaproteobacteria			Gammaproteobacteria bacterium	Insulinase family protein	SP(Sec/SPI)	0.874413	0.012337	0.008718	0.104531	CS pos: 28-29. AYG-DT. Pr: 0.8704
INS_GamBac_NVK38111.1	Bacteria	Proteobacteria	Gammaproteobacteria			Gammaproteobacteria bacterium	Insulinase family protein	OTHER	0.12165	0.007794	0.046828	0.823729
M16_Gambac_MAY03537.1	Bacteria	Proteobacteria	Gammaproteobacteria			Gammaproteobacteria bacterium	Peptidase M16	LIPO(Sec/SPII)	0.001881	8e-05	0.997784	0.000255	CS pos: 23-24. LAA-CN. Pr: 0.9985
M16_GamBac_MYJ51744.1	Bacteria	Proteobacteria	Gammaproteobacteria			Gammaproteobacteria bacterium	Peptidase M16	SP(Sec/SPI)	0.815474	0.000493	0.148508	0.035524	CS pos: 23-24. VVA-DI. Pr: 0.8507
M16_GamBac_NCF27275.1	Bacteria	Proteobacteria	Gammaproteobacteria			Gammaproteobacteria bacterium	Peptidase M16	SP(Sec/SPI)	0.981552	0.002883	0.006574	0.008992	CS pos: 35-36. AQA-AG. Pr: 0.8138
M16_GamBac_NIM28786.1	Bacteria	Proteobacteria	Gammaproteobacteria			Gammaproteobacteria bacterium	Peptidase M16	SP(Sec/SPI)	0.967925	0.012002	0.00731	0.012762	CS pos: 34-35. AHA-VV. Pr: 0.6566
M16_GamBac_NIR27937.1	Bacteria	Proteobacteria	Gammaproteobacteria			Gammaproteobacteria bacterium	Peptidase M16	SP(Sec/SPI)	0.782913	0.131348	0.062018	0.023722	CS pos: 30-31. ARA-EV. Pr: 0.8256
M16_GamBac_NNJ84918.1	Bacteria	Proteobacteria	Gammaproteobacteria			Gammaproteobacteria bacterium	Peptidase M16	SP(Sec/SPI)	0.737254	0.008738	0.029786	0.224222	CS pos: 38-39. ARC-DT. Pr: 0.6941
M16_GamBac_PIE40225.1	Bacteria	Proteobacteria	Gammaproteobacteria			Gammaproteobacteria bacterium	Peptidase M16	SP(Sec/SPI)	0.583444	0.00488	0.344279	0.067397	CS pos: 31-32. SHS-FS. Pr: 0.1674
M16_GamBac_RLA09158.1	Bacteria	Proteobacteria	Gammaproteobacteria			Gammaproteobacteria bacterium	Peptidase M16	LIPO(Sec/SPII)	0.188046	7.9e-05	0.811321	0.000554	CS pos: 13-14. LFS-CS. Pr: 0.8015
M16_GamBac_RLA48994.1	Bacteria	Proteobacteria	Gammaproteobacteria			Gammaproteobacteria bacterium	Peptidase M16	LIPO(Sec/SPII)	0.005033	0.000182	0.988727	0.006058	CS pos: 27-28. IVS-CA. Pr: 0.9893
M16_GamBac_RME34472.1	Bacteria	Proteobacteria	Gammaproteobacteria			Gammaproteobacteria bacterium	Peptidase M16	OTHER	0.006861	0.011454	0.001914	0.979771
M16_GamBac_RTZ65424.1	Bacteria	Proteobacteria	Gammaproteobacteria			Gammaproteobacteria bacterium	Peptidase M16	SP(Sec/SPI)	0.734736	0.000771	0.236359	0.028134	CS pos: 22-23. TPA-QH. Pr: 0.2625
M16_GamBac_TDJ20124.1	Bacteria	Proteobacteria	Gammaproteobacteria			Gammaproteobacteria bacterium	Peptidase M16	SP(Sec/SPI)	0.94573	0.004834	0.014671	0.034766	CS pos: 31-32. AQA-AG. Pr: 0.6739
M16_GamBac_TVS18359.1	Bacteria	Proteobacteria	Gammaproteobacteria			Gammaproteobacteria bacterium	Peptidase M16	LIPO(Sec/SPII)	0.003949	0.000133	0.995467	0.00045	CS pos: 18-19. VTA-CV. Pr: 0.9963
PR3_GamBac_ETN92431.1	Bacteria	Proteobacteria	Gammaproteobacteria			Gammaproteobacteria bacterium MOLA455	Protease 3 precursor	LIPO(Sec/SPII)	0.030416	0.000275	0.966537	0.002771	CS pos: 23-24. QQG-CS. Pr: 0.9437
INS_LitLip_WP_183408534.1	Bacteria	Proteobacteria	Gammaproteobacteria			Litorivivens lipolytica	Insulinase family protein	LIPO(Sec/SPII)	0.002289	7.2e-05	0.997371	0.000268	CS pos: 19-20. LTA-CG. Pr: 0.9981
INS_MetBac_SMG64351.1	Bacteria	Proteobacteria	Gammaproteobacteria			methanotrophic bacterial endosymbiont of Bathymodiolus sp.	Peptidase, insulinase family protein	LIPO(Sec/SPII)	0.001299	7.7e-05	0.998244	0.000381	CS pos: 18-19. TGA-CT. Pr: 0.9972
INS_Thibra_WP_052469869.1	Bacteria	Proteobacteria	Gammaproteobacteria			Thiolapillus brandeum	Insulinase family protein	LIPO(Sec/SPII)	0.002509	0.000103	0.996962	0.000426	CS pos: 18-19. LGA-CV. Pr: 0.9979
M16_ThiBac_MBS37017.1	Bacteria	Proteobacteria	Gammaproteobacteria			Thiotrichales bacterium	Peptidase M16	OTHER	0.460573	0.025678	0.038977	0.474772
ZNP_GamBac_ANO58176.1	Bacteria	Proteobacteria	Gammaproteobacteria			uncultured Gammaproteobacteria bacterium	Secreted/periplasmic Zn-dependent peptidase	SP(Sec/SPI)	0.990469	0.000896	0.005022	0.003613	CS pos: 25-26. AVA-NV. Pr: 0.9646
INS_DelBac_MBI2601661.1	Bacteria	Proteobacteria	Deltaproteobacteria			Deltaproteobacteria bacterium	Insulinase family protein	OTHER	0.019319	0.024827	0.001077	0.954777
INS_SAR324_MBC8258146.1	Bacteria	Proteobacteria	Deltaproteobacteria			SAR324 cluster bacterium	Insulinase family protein	SP(Sec/SPI)	0.907201	0.001992	0.046373	0.044433	CS pos: 23-24. VWG-GG. Pr: 0.5549
INS_SAR324_MBF0237387.1	Bacteria	Proteobacteria	Deltaproteobacteria			SAR324 cluster bacterium	Insulinase family protein	SP(Sec/SPI)	0.991035	0.001596	0.004105	0.003265	CS pos: 22-23. AHA-DT. Pr: 0.9860
INS_SAR324_MBF0276245.1	Bacteria	Proteobacteria	Deltaproteobacteria			SAR324 cluster bacterium	Insulinase family protein	OTHER	0.007985	0.0092	0.001871	0.980945
INS_SAR324_MBF0287451.1	Bacteria	Proteobacteria	Deltaproteobacteria			SAR324 cluster bacterium	Insulinase family protein	SP(Sec/SPI)	0.870057	0.000651	0.098571	0.030721	CS pos: 21-22. TFG-AS. Pr: 0.7153
INS_SAR324_MBF0350642.1	Bacteria	Proteobacteria	Deltaproteobacteria			SAR324 cluster bacterium	Insulinase family protein	SP(Sec/SPI)	0.991592	0.001481	0.003885	0.003043	CS pos: 22-23. AHA-DT. Pr: 0.9863
INS_SAR324_NQU66072.1	Bacteria	Proteobacteria	Deltaproteobacteria			SAR324 cluster bacterium	Insulinase family protein	OTHER	0.017112	0.006404	0.001496	0.974988
M16_DelBac_NIO12185.1	Bacteria	Proteobacteria	Deltaproteobacteria			Deltaproteobacteria bacterium	Peptidase M16	SP(Sec/SPI)	0.521604	0.000638	0.088548	0.38921	CS pos: 23-24. PFA-TE. Pr: 0.2503
VIRUSES
Sequence #ID	Superkingdom	Kingdom	Phylum	Class	Order	Family	Scientific Name	Protein	Prediction	SP(Sec/SPI)	OTHER	CS Position
ZNP_CatVir_ARF09202.1	Virus	Bamfordvirae	Nucleocytoviricota	Megaviricetes	Imitervirales	Mimiviridae	Catovirus CTV1	Zn-dependent peptidase	OTHER	0.000397	0.999603
ZNP_EdaVir_AYV78243.1	Virus	Bamfordvirae	Nucleocytoviricota	Megaviricetes	Imitervirales	Mimiviridae	Edafosvirus sp.	Zn-dependent peptidase	OTHER	0.000294	0.999706
M16_FadVir_QKF93736.1	Virus	Bamfordvirae	Nucleocytoviricota	Megaviricetes	Imitervirales	Mimiviridae	Fadolivirus 1	peptidase M16	OTHER	0.000479	0.999521
M16_FadVir_QKF94496.1	Virus	Bamfordvirae	Nucleocytoviricota	Megaviricetes	Imitervirales	Mimiviridae	Fadolivirus 1	peptidase M16	OTHER	0.000574	0.999426
ZNP_HokVir_ARF11070.1	Virus	Bamfordvirae	Nucleocytoviricota	Megaviricetes	Imitervirales	Mimiviridae	Hokovirus HKV1	Zn-dependent peptidase	OTHER	0.000375	0.999625
ZNP_HomVir_AYV82129.1	Virus	Bamfordvirae	Nucleocytoviricota	Megaviricetes	Imitervirales	Mimiviridae	Homavirus sp.	Zn-dependent peptidase	OTHER	0.000633	0.999367
ZNP_IndVir_ARF09651.1	Virus	Bamfordvirae	Nucleocytoviricota	Megaviricetes	Imitervirales	Mimiviridae	Indivirus ILV1	Zn-dependent peptidase	OTHER	0.000451	0.999549
ZNP_KloVir_ARF11708.1	Virus	Bamfordvirae	Nucleocytoviricota	Megaviricetes	Imitervirales	Mimiviridae	Klosneuvirus KNV1	Zn-dependent peptidase	OTHER	0.001084	0.998916
IDE_MegVir_QFG73819.1	Virus	Bamfordvirae	Nucleocytoviricota	Megaviricetes	Imitervirales	Mimiviridae	Megaviridae environmental sample	insulinase	OTHER	0.000563	0.999437
IDE_MimVir_QBK88440.1	Virus	Bamfordvirae	Nucleocytoviricota	Megaviricetes	Imitervirales	Mimiviridae	Mimivirus LCMiAC01	insulinase	OTHER	0.000456	0.999544
PRT_TerVir_AYV76018.1	Virus	Bamfordvirae	Nucleocytoviricota	Megaviricetes	Imitervirales	Mimiviridae	Terrestrivirus sp.	processing protease	OTHER	0.000686	0.999314
ZNP_TerVir_AYV76477.1	Virus	Bamfordvirae	Nucleocytoviricota	Megaviricetes	Imitervirales	Mimiviridae	Terrestrivirus sp.	Zn-dependent peptidase	OTHER	0.001036	0.998964
IDE_MimVir_QBK89029.1	Virus	Bamfordvirae	Nucleocytoviricota	Megaviricetes	Imitervirales	Mimiviridae	Yasminevirus sp. GU-2018	insulin-degrading enzyme	OTHER	0.00168	0.99832
IDE_YasVir_VBB19027.1	Virus	Unclassified					Mimivirus LCMiAC02	insulinase	OTHER	0.00104	0.99896
PROTISTS
Sequence #ID	Superkingdom	Clade	Phylum	Class	Order	Family	Scientific Name	Protein	Prediction	SP(Sec/SPI)	OTHER	CS Position
M16_EmiHux_EOD23523.1	Eukaryota	Algae	Haptista	Haptophyta	Isochrysidales	Noelaerhabdaceae	Emiliania huxleyi CCMP1516	Peptidase M16	OTHER	0.00388	0.99612
M16_EmiHux_EOD36286.1	Eukaryota	Algae	Haptista	Haptophyta	Isochrysidales	Noelaerhabdaceae	Emiliania huxleyi CCMP1516	Peptidase M16	OTHER	0.004384	0.995616
M16_EmiHux_EOD38401.1	Eukaryota	Algae	Haptista	Haptophyta	Isochrysidales	Noelaerhabdaceae	Emiliania huxleyi CCMP1516	Peptidase M16	OTHER	0.404844	0.595156
IDE_ChrTob_KOO21449.1	Eukaryota	Algae	Haptista	Haptophyta	Prymnasiales	Chrysochromulinaceae	Chrysochromulina tobinii	Insulin degrading enzyme	OTHER	0.001424	0.998576
IDE_ChrTob_KOO23767.1	Eukaryota	Algae	Haptista	Haptophyta	Prymnasiales	Chrysochromulinaceae	Chrysochromulina tobinii	Insulin-degrading enzyme	OTHER	0.018927	0.981073
IDEl_ChrTob_KOO22398.1	Eukaryota	Algae	Haptista	Haptophyta	Prymnasiales	Chrysochromulinaceae	Chrysochromulina tobinii	Insulin-degrading-like metalloprotease family	OTHER	0.018718	0.981282
Ste23_ChrTob_KOO32944.1	Eukaryota	Algae	Haptista	Haptophyta	Prymnasiales	Chrysochromulinaceae	Chrysochromulina tobinii	Ste23p	OTHER	0.001019	0.998981
IDE_GalSul_EME31953.1	Eukaryota	Algae	Rhodophyta	Bangiophyceae	Cyanidiales	Cyanidiaceae	Galdieria sulphuraria	Insulysin	OTHER	0.000413	0.999587
IDE_PorPur_KAA8494009.1	Eukaryota	Algae	Rhodophyta	Bangiophyceae	Porphyridiales	Porphyridiaceae	Porphyridium purpureum	Insulin-degrading enzyme	OTHER	0.000975	0.999025
Unn_ChoCri_CDF38104.1	Eukaryota	Algae	Rhodophyta	Florideophyceae	Gigartinales	Gigartinaceae	Chondrus crispus	Unnamed protein product	OTHER	0.001983	0.998017
IDE_GraCho_PXF42292.1	Eukaryota	Algae	Rhodophyta	Florideophyceae	Gracilariales	Gracilariaceae	Gracilariopsis chorda	Insulin-degrading enzyme	OTHER	0.000532	0.999468
IDE_CryAnd_OII71521.1	Eukaryota	Alveolata	Apicomplexa	Conoidasida	Eucoccidiorida	Cryptosporidiidae	Cryptosporidium andersoni	Insulinase	SP(Sec/SPI)	0.635614	0.364386	CS pos: 18-19. TIA-LE. Pr: 0.5680
M16_CryAnd_OII76413.1	Eukaryota	Alveolata	Apicomplexa	Conoidasida	Eucoccidiorida	Cryptosporidiidae	Cryptosporidium andersoni	Peptidase M16 inactive domain-containing protein	OTHER	0.015075	0.984925
IDEl_CryFel_KAF7458367.1	Eukaryota	Alveolata	Apicomplexa	Conoidasida	Eucoccidiorida	Cryptosporidiidae	Cryptosporidium felis	Insulinase-like peptidase	OTHER	0.000348	0.999652
SDP_CryFel_KAF7457707.1	Eukaryota	Alveolata	Apicomplexa	Conoidasida	Eucoccidiorida	Cryptosporidiidae	Cryptosporidium felis	Sporozoite developmental protein	SP(Sec/SPI)	0.99375	0.00625	CS pos: 19-20. SNG-CL. Pr: 0.3827
IDE_CryHom_OLQ16183.1	Eukaryota	Alveolata	Apicomplexa	Conoidasida	Eucoccidiorida	Cryptosporidiidae	Cryptosporidium hominis	Insulin-degrading enzyme	OTHER	0.000317	0.999683
IDE_CryHom_OLQ19230.1	Eukaryota	Alveolata	Apicomplexa	Conoidasida	Eucoccidiorida	Cryptosporidiidae	Cryptosporidium hominis	Insulinase (Peptidase family M16)	OTHER	0.000337	0.999663
IDE_CryMel_POM85622.1	Eukaryota	Alveolata	Apicomplexa	Conoidasida	Eucoccidiorida	Cryptosporidiidae	Cryptosporidium meleagridis	Insulinase (Peptidase family M16) family protein	OTHER	0.000345	0.999655
IDEl_CryPar_EAK88861.1	Eukaryota	Alveolata	Apicomplexa	Conoidasida	Eucoccidiorida	Cryptosporidiidae	Cryptosporidium parvum Iowa II	Peptidase'insulinase-like peptidase'	OTHER	0.00033	0.99967
IDE_CryTyz_TRY52337.1	Eukaryota	Alveolata	Apicomplexa	Conoidasida	Eucoccidiorida	Cryptosporidiidae	Cryptosporidium tyzzeri	Insulinase (Peptidase family M16)	OTHER	0.000304	0.999696
IDE_CryTyz_TRY52996.1	Eukaryota	Alveolata	Apicomplexa	Conoidasida	Eucoccidiorida	Cryptosporidiidae	Cryptosporidium tyzzeri	Insulinase-like peptidase	SP(Sec/SPI)	0.979252	0.020748	CS pos: 20-21. ALA-ND. Pr: 0.9195
IDEl_CryUbi_OII72478.1	Eukaryota	Alveolata	Apicomplexa	Conoidasida	Eucoccidiorida	Cryptosporidiidae	Cryptosporidium ubiquitum	Insulinase-like peptidase	OTHER	0.00049	0.99951
TOX_CycCay_OEH77399.1	Eukaryota	Alveolata	Apicomplexa	Conoidasida	Eucoccidiorida	Eimeriidae	Cyclospora cayetanensis	Rhoptry metalloprotease toxolysin	OTHER	0.01555	0.98445
M16_CysSui_PHJ24178.1	Eukaryota	Alveolata	Apicomplexa	Conoidasida	Eucoccidiorida	Eimeriidae	Cystoisospora suis	Peptidase M16 inactive domain-containing protein	OTHER	0.001448	0.998552
SDP_EimBov_P42789.1	Eukaryota	Alveolata	Apicomplexa	Conoidasida	Eucoccidiorida	Eimeriidae	Eimeria bovis	Sporozoite developmental protein	SP(Sec/SPI)	0.979938	0.020062	CS pos: 20-21. AAA-ND. Pr: 0.6876
IDE_EimBru_CDJ50715.1	Eukaryota	Alveolata	Apicomplexa	Conoidasida	Eucoccidiorida	Eimeriidae	Eimeria brunetti	Insulysin, putative	SP(Sec/SPI)	0.980406	0.019594	CS pos: 20-21. ALA-ND. Pr: 0.9142
IDE_EimMit_CDJ26859.1	Eukaryota	Alveolata	Apicomplexa	Conoidasida	Eucoccidiorida	Eimeriidae	Eimeria mitis	Insulysin, putative	SP(Sec/SPI)	0.981241	0.018759	CS pos: 20-21. ALA-ND. Pr: 0.9195
IDE_EimPra_CDI86194.1	Eukaryota	Alveolata	Apicomplexa	Conoidasida	Eucoccidiorida	Eimeriidae	Eimeria praecox	Insulysin, putative	OTHER	0.000994	0.999006
TLN1_ToxGon_PFH32896.1	Eukaryota	Alveolata	Apicomplexa	Conoidasida	Eucoccidiorida	Sarcocystidae	Besnoitia besnoiti	Rhoptry metalloprotease toxolysin TLN1	OTHER	0.000907	0.999093
M16_NeoCan_CBZ52115.1	Eukaryota	Alveolata	Apicomplexa	Conoidasida	Eucoccidiorida	Sarcocystidae	Neospora caninum Liverpool	Peptidase M16 domain protein, related	OTHER	0.000982	0.999018
M16_NeoCan_CBZ53888.1	Eukaryota	Alveolata	Apicomplexa	Conoidasida	Eucoccidiorida	Sarcocystidae	Neospora caninum Liverpool	Putative M16 family peptidase	SP(Sec/SPI)	0.912054	0.087946	CS pos: 25-26. SVA-SP. Pr: 0.6005
TLN1_ToxGon_KAF4642331.1	Eukaryota	Alveolata	Apicomplexa	Conoidasida	Eucoccidiorida	Sarcocystidae	Toxoplasma gondii	Rhoptry metalloprotease toxolysin TLN1	OTHER	0.11297	0.88703
TLN1_ToxGon_PIM01123.1	Eukaryota	Alveolata	Apicomplexa	Conoidasida	Eucoccidiorida	Sarcocystidae	Toxoplasma gondii COUG	Rhoptry metalloprotease toxolysin TLN1	OTHER	0.389972	0.610028
TLN1_ToxGon_KFG54449.1	Eukaryota	Alveolata	Apicomplexa	Conoidasida	Eucoccidiorida	Sarcocystidae	Toxoplasma gondii FOU	Rhoptry metalloprotease toxolysin TLN1	OTHER	0.389972	0.610028
TLN1_ToxGon_KFG43821.1	Eukaryota	Alveolata	Apicomplexa	Conoidasida	Eucoccidiorida	Sarcocystidae	Toxoplasma gondii GAB2-2007-GAL-DOM2	Rhoptry metalloprotease toxolysin TLN1	OTHER	0.389972	0.610028
TLN1_ToxGon_EPT28370.1	Eukaryota	Alveolata	Apicomplexa	Conoidasida	Eucoccidiorida	Sarcocystidae	Toxoplasma gondii ME49	Rhoptry metalloprotease toxolysin TLN1	OTHER	0.389972	0.610028
TLN1_ToxGon_KFG61542.1	Eukaryota	Alveolata	Apicomplexa	Conoidasida	Eucoccidiorida	Sarcocystidae	Toxoplasma gondii RUB	Rhoptry metalloprotease toxolysin TLN1	OTHER	0.389972	0.610028
TLN1_ToxGon_PUA87811.1	Eukaryota	Alveolata	Apicomplexa	Conoidasida	Eucoccidiorida	Sarcocystidae	Toxoplasma gondii TgCATBr9	Rhoptry metalloprotease toxolysin TLN1	OTHER	0.389972	0.610028
TLN1_ToxGon_KYK70974.1	Eukaryota	Alveolata	Apicomplexa	Conoidasida	Eucoccidiorida	Sarcocystidae	Toxoplasma gondii TgCatPRC2	Rhoptry metalloprotease toxolysin TLN1	OTHER	0.374176	0.625824
TLN1_ToxGon_KFH06049.1	Eukaryota	Alveolata	Apicomplexa	Conoidasida	Eucoccidiorida	Sarcocystidae	Toxoplasma gondii VAND	Rhoptry metalloprotease toxolysin TLN1	OTHER	0.389972	0.610028
TLN1_ToxGon_ESS36257.1	Eukaryota	Alveolata	Apicomplexa	Conoidasida	Eucoccidiorida	Sarcocystidae	Toxoplasma gondii VEG	Rhoptry metalloprotease toxolysin TLN1	OTHER	0.389972	0.610028
IDE_TetThe_EAR82571.1	Eukaryota	Alveolata	Ciliophora	Oligohymenophorea	Hymenostomatida	Tetrahymenidae	Tetrahymena thermophila SB210	Insulysin, insulin-degrading enzyme	OTHER	0.000815	0.999185
IDE_TetThe_EAR83414.2	Eukaryota	Alveolata	Ciliophora	Oligohymenophorea	Hymenostomatida	Tetrahymenidae	Tetrahymena thermophila SB210	Insulysin, insulin-degrading enzyme	OTHER	0.0008	0.9992
IDE_TetThe_EAR91934.2	Eukaryota	Alveolata	Ciliophora	Oligohymenophorea	Hymenostomatida	Tetrahymenidae	Tetrahymena thermophila SB210	Insulysin, insulin-degrading enzyme	OTHER	0.000931	0.999069
IDE_TetThe_EAS02292.3	Eukaryota	Alveolata	Ciliophora	Oligohymenophorea	Hymenostomatida	Tetrahymenidae	Tetrahymena thermophila SB210	Insulin-degrading enzyme	OTHER	0.000526	0.999474
IDE_TetThe_EAS04383.2	Eukaryota	Alveolata	Ciliophora	Oligohymenophorea	Hymenostomatida	Tetrahymenidae	Tetrahymena thermophila SB210	Insulysin, insulin-degrading enzyme	OTHER	0.000488	0.999512
pIDE_IchMul_EGR28343.1	Eukaryota	Alveolata	Ciliophora	Oligohymenophorea	Hymenostomatida		Ichthyophthirius multifiliis	insulin-degrading enzyme, putative	OTHER	0.001035	0.998965
pIDE_IchMul_EGR29906.1	Eukaryota	Alveolata	Ciliophora	Oligohymenophorea	Hymenostomatida		Ichthyophthirius multifiliis	Insulin-degrading enzyme, putative	OTHER	0.000694	0.999306
pIDE_IchMul_EGR29937.1	Eukaryota	Alveolata	Ciliophora	Oligohymenophorea	Hymenostomatida		Ichthyophthirius multifiliis	Insulin-degrading enzyme, putative	OTHER	0.000421	0.999579
pIDE_IchMul_EGR31622.1	Eukaryota	Alveolata	Ciliophora	Oligohymenophorea	Hymenostomatida		Ichthyophthirius multifiliis	Insulin-degrading enzyme, putative	OTHER	0.00119	0.99881
Unn_ParTet_CAK67395.1	Eukaryota	Alveolata	Ciliophora	Oligohymenophorea	Peniculida	Parameciidae	Paramecium tetraurelia	Unnamed protein product	OTHER	0.002081	0.997919
Unn_ParTet_CAK81889.1	Eukaryota	Alveolata	Ciliophora	Oligohymenophorea	Peniculida	Parameciidae	Paramecium tetraurelia	Unnamed protein product	OTHER	0.000721	0.999279
Unn_ParTet_CAK85466.1	Eukaryota	Alveolata	Ciliophora	Oligohymenophorea	Peniculida	Parameciidae	Paramecium tetraurelia	Unnamed protein product	SP(Sec/SPI)	0.990092	0.009908	CS pos: 25-26. TFA-QQ. Pr: 0.9314
LuxS_PsePer_KRW98169.1	Eukaryota	Alveolata	Ciliophora	Oligohymenophorea	Philasterida	Pseudocohnilembidae	Pseudocohnilembus persalinus	Metalloenzyme, LuxS/M16 peptidase-like protein	OTHER	0.000265	0.999735
LuxS_PsePer_KRW98246.1	Eukaryota	Alveolata	Ciliophora	Oligohymenophorea	Philasterida	Pseudocohnilembidae	Pseudocohnilembus persalinus	Metalloenzyme, LuxS/M16 peptidase-like protein	OTHER	0.000446	0.999554
IDE_StyLem_CDW79064.1	Eukaryota	Alveolata	Ciliophora	Spirotrichea	Sporadotrichida	Oxytrichidae	Stylonychia lemnae	insulin-degrading enzyme	OTHER	0.000669	0.999331
IDE_StyLem_CDW84143.1	Eukaryota	Alveolata	Ciliophora	Spirotrichea	Sporadotrichida	Oxytrichidae	Stylonychia lemnae	insulin-degrading enzyme	OTHER	0.00104	0.99896
Unn_PolGla_CAE8596514.1	Eukaryota	Alveolata		Dinophyceae	Suessiales	Suessiaceae	Polarella glacialis	Unnamed protein product	OTHER	0.000973	0.999027
Unn_PolGla_CAE8604139.1	Eukaryota	Alveolata		Dinophyceae	Suessiales	Suessiaceae	Polarella glacialis	Unnamed protein product	OTHER	0.00227	0.99773
Unn_PolGla_CAE8607221.1	Eukaryota	Alveolata		Dinophyceae	Suessiales	Suessiaceae	Polarella glacialis	Unnamed protein product	OTHER	0.01374	0.98626
Unn_PolGla_CAE8639319.1	Eukaryota	Alveolata		Dinophyceae	Suessiales	Suessiaceae	Polarella glacialis	Unnamed protein product	OTHER	0.003444	0.996556
Unn_PolGla_CAE8649987.1	Eukaryota	Alveolata		Dinophyceae	Suessiales	Suessiaceae	Polarella glacialis	Unnamed protein product	OTHER	0.000973	0.999027
Unn_PolGla_CAE8650341.1	Eukaryota	Alveolata		Dinophyceae	Suessiales	Suessiaceae	Polarella glacialis	Unnamed protein product	OTHER	0.001505	0.998495
Unn_PolGla_CAE8674233.1	Eukaryota	Alveolata		Dinophyceae	Suessiales	Suessiaceae	Polarella glacialis	Unnamed protein product	OTHER	0.000986	0.999014
Unn_PolGla_CAE8727294.1	Eukaryota	Alveolata		Dinophyceae	Suessiales	Suessiaceae	Polarella glacialis	Unnamed protein product	OTHER	0.001225	0.998775
Unn_PolGla_CAE8742655.1	Eukaryota	Alveolata		Dinophyceae	Suessiales	Suessiaceae	Polarella glacialis	Unnamed protein product	OTHER	0.001374	0.998626
IDE_SymMic_CAE7448187.1	Eukaryota	Alveolata		Dinophyceae	Suessiales	Symbiodiniaceae	Symbiodinium microadriaticum	IDE	OTHER	0.000487	0.999513
IDE_SymMic_CAE7775584.1	Eukaryota	Alveolata		Dinophyceae	Suessiales	Symbiodiniaceae	Symbiodinium microadriaticum	IDE	OTHER	0.005135	0.994865
IDE_SymMic_CAE7862277.1	Eukaryota	Alveolata		Dinophyceae	Suessiales	Symbiodiniaceae	Symbiodinium microadriaticum	IDE	OTHER	0.050264	0.949736
IDE_SymMic_OLP94703.1	Eukaryota	Alveolata		Dinophyceae	Suessiales	Symbiodiniaceae	Symbiodinium microadriaticum	Insulin-degrading enzyme	OTHER	0.005135	0.994865
IDE_SymMic_OLQ06633.1	Eukaryota	Alveolata		Dinophyceae	Suessiales	Symbiodiniaceae	Symbiodinium microadriaticum	Insulin-degrading enzyme	OTHER	0.000487	0.999513
PXM16_SymNec_CAE7149371.1	Eukaryota	Alveolata		Dinophyceae	Suessiales	Symbiodiniaceae	Symbiodinium necroappetens	PXM16	OTHER	0.006432	0.993568
IDE_SymCcm_CAE7241782.1	Eukaryota	Alveolata		Dinophyceae	Suessiales	Symbiodiniaceae	Symbiodinium sp. CCMP2592	IDE	OTHER	0.000819	0.999181
IDE_SymCcm_CAE7381074.1	Eukaryota	Alveolata		Dinophyceae	Suessiales	Symbiodiniaceae	Symbiodinium sp. CCMP2592	IDE	OTHER	0.002416	0.997584
IDE_SymCcm_CAE7558925.1	Eukaryota	Alveolata		Dinophyceae	Suessiales	Symbiodiniaceae	Symbiodinium sp. CCMP2592	IDE	OTHER	0.002512	0.997488
IDE_SymCcm_CAE7624096.1	Eukaryota	Alveolata		Dinophyceae	Suessiales	Symbiodiniaceae	Symbiodinium sp. CCMP2592	IDE	OTHER	0.002416	0.997584
Unn_VitBra_CEM06609.1	Eukaryota	Alveolata				Vitrellaceae	Vitrella brassicaformis CCMP3155	Unnamed protein product	OTHER	0.046186	0.953814
Unn_VitBra_CEM19450.1	Eukaryota	Alveolata				Vitrellaceae	Vitrella brassicaformis CCMP3155	Unnamed protein product	OTHER	0.000863	0.999137
Unn_VitBra_CEM37823.1	Eukaryota	Alveolata				Vitrellaceae	Vitrella brassicaformis CCMP3155	Unnamed protein product	OTHER	0.128581	0.871419
PEP_AcaCas_ELR25624.1	Eukaryota	Amoebozoa	Discosea		Longamoebia	Acanthamoebidae	Acanthamoeba castellanii str. Neff	Peptidase	OTHER	0.000804	0.999196
IDE_HetAlb_EFA75480.1	Eukaryota	Amoebozoa	Evosea	Eumycetozoa	Dictyostelia	Acytosteliaceae	Heterostelium album PN500	Insulin-degrading enzyme	OTHER	0.00082	0.99918
IDE_CavFas_EGG21700.1	Eukaryota	Amoebozoa	Evosea	Eumycetozoa	Dictyostelia	Cavenderiaceae	Cavenderia fasciculata	Insulin-degrading enzyme	OTHER	0.000593	0.999407
IDE_PlaFun_PRP86258.1	Eukaryota	Amoebozoa	Evosea	Variosea	Cavosteliida	Cavosteliaceae	Planoprotostelium fungivorum	Insulin-degrading enzyme	OTHER	0.000363	0.999637
pPEP_BodSal_CUG89240.1	Eukaryota	Discoba	Euglenozoa	Kinetoplastea	Eubodonida	Bodonidae	Bodo saltans	Peptidase, putative	OTHER	0.00094	0.99906
SCG5_LeiBra_CAM42772.1	Eukaryota	Discoba	Euglenozoa	Kinetoplastea	Trypanosomatida	Trypanosomatidae	Leishmania braziliensis MHOM/BR/75/M2904	Phosphoglycan beta 1,3 galactosyltransferase 5	OTHER	0.001032	0.998968
M16_LeiMex_CBZ29371.1	Eukaryota	Discoba	Euglenozoa	Kinetoplastea	Trypanosomatida	Trypanosomatidae	Leishmania donovani	Insulinase (Peptidase M16) family protein	OTHER	0.001446	0.998554
SCG5_LeiDon_AYU81528.1	Eukaryota	Discoba	Euglenozoa	Kinetoplastea	Trypanosomatida	Trypanosomatidae	Leishmania donovani	Phosphoglycan beta 1,3 galactosyltransferase 5	OTHER	0.17979	0.82021
SCG5_LeiDon_CBZ36719.1	Eukaryota	Discoba	Euglenozoa	Kinetoplastea	Trypanosomatida	Trypanosomatidae	Leishmania donovani	Phosphoglycan beta 1,3 galactosyltransferase 5	OTHER	0.17979	0.82021
pM16_LeiGuy_CCM18061.1	Eukaryota	Discoba	Euglenozoa	Kinetoplastea	Trypanosomatida	Trypanosomatidae	Leishmania guyanensis	Peptidase, putative,metallo-peptidase, Clan ME,Family M16	OTHER	0.001032	0.998968
SCG5_LeiInf_CAM70699.1	Eukaryota	Discoba	Euglenozoa	Kinetoplastea	Trypanosomatida	Trypanosomatidae	Leishmania infantum JPCM5	Phosphoglycan beta 1,3 galactosyltransferase 5	OTHER	0.17979	0.82021
SCG5_LeiFri_CAJ08584.1	Eukaryota	Discoba	Euglenozoa	Kinetoplastea	Trypanosomatida	Trypanosomatidae	Leishmania major strain Friedlin	Phosphoglycan beta 1,3 galactosyltransferase 5	SP(Sec/SPI)	0.604738	0.395262	CS pos: 25-26. SSC-GS. Pr: 0.3131
NRD_SymMic_OLP85446.1	Eukaryota	Discoba	Euglenozoa	Kinetoplastea	Trypanosomatida	Trypanosomatidae	Leishmania mexicana MHOM/GT/2001/U1103	Metallo-peptidase, Clan ME, Family M16	OTHER	0.000758	0.999242
SCG5_LeiPan_AIO00879.1	Eukaryota	Discoba	Euglenozoa	Kinetoplastea	Trypanosomatida	Trypanosomatidae	Leishmania panamensis	Phosphoglycan beta 1,3 galactosyltransferase 5	OTHER	0.001244	0.998756
pPEP_LeiTar_GET91317.1	Eukaryota	Discoba	Euglenozoa	Kinetoplastea	Trypanosomatida	Trypanosomatidae	Leishmania tarentolae	Peptidase, putative	OTHER	0.002281	0.997719
SGC5_LepPyr_KPA74604.1	Eukaryota	Discoba	Euglenozoa	Kinetoplastea	Trypanosomatida	Trypanosomatidae	Leptomonas pyrrhocoris	Phosphoglycan beta 13 galactosyltransferase 5 (SCG5)	OTHER	0.0016	0.9984
SCG5_LepSey_KPI84327.1	Eukaryota	Discoba	Euglenozoa	Kinetoplastea	Trypanosomatida	Trypanosomatidae	Leptomonas seymouri	Phosphoglycan beta 1,3 galactosyltransferase 5	OTHER	0.00106	0.99894
Unn_PhyIso_CCW65725.1	Eukaryota	Discoba	Euglenozoa	Kinetoplastea	Trypanosomatida	Trypanosomatidae	Phytomonas sp. isolate EM1	Unnamed protein product	OTHER	0.000733	0.999267
Unn_PhyHar_CCW72023.1	Eukaryota	Discoba	Euglenozoa	Kinetoplastea	Trypanosomatida	Trypanosomatidae	Phytomonas sp. isolate Hart1	Unnamed protein product	OTHER	0.001371	0.998629
IDE_SymMic_OLQ04644.1	Eukaryota	Discoba	Euglenozoa	Kinetoplastea	Trypanosomatida	Trypanosomatidae	Strigomonas culicis	Insulysin	OTHER	0.002547	0.997453
IDE_SymMic_OLQ06633.1	Eukaryota	Discoba	Euglenozoa	Kinetoplastea	Trypanosomatida	Trypanosomatidae	Strigomonas culicis	Insulysin	OTHER	0.000487	0.999513
INS_LeiDon_TPP41311.1	Eukaryota	Discoba	Euglenozoa	Kinetoplastea	Trypanosomatida	Trypanosomatidae	Strigomonas culicis	Insulysin	OTHER	0.001033	0.998967
pPEP_TryBru_AAX69259.1	Eukaryota	Discoba	Euglenozoa	Kinetoplastea	Trypanosomatida	Trypanosomatidae	Trypanosoma brucei	Peptidase, putative	OTHER	0.000558	0.999442
pM16_TryBru_CBH13781.1	Eukaryota	Discoba	Euglenozoa	Kinetoplastea	Trypanosomatida	Trypanosomatidae	Trypanosoma brucei gambiense DAL972	Metallo-peptidase, Clan ME, Family M16, putative	OTHER	0.000558	0.999442
pPEP_TryCon_CCC92472.1	Eukaryota	Discoba	Euglenozoa	Kinetoplastea	Trypanosomatida	Trypanosomatidae	Trypanosoma congolense IL3000	Peptidase, putative	OTHER	0.001273	0.998727
Unn_TryCon_CCC92481.1	Eukaryota	Discoba	Euglenozoa	Kinetoplastea	Trypanosomatida	Trypanosomatidae	Trypanosoma congolense IL3000	Unnamed protein product	OTHER	0.000796	0.999204
SCG5_TryCon_RNF27353.1	Eukaryota	Discoba	Euglenozoa	Kinetoplastea	Trypanosomatida	Trypanosomatidae	Trypanosoma conorhini	Phosphoglycan beta 1,3 galactosyltransferase 5	OTHER	0.000514	0.999486
pM16_TryCru_EKG06146.1	Eukaryota	Discoba	Euglenozoa	Kinetoplastea	Trypanosomatida	Trypanosomatidae	Trypanosoma cruzi	Peptidase, putative,metallo-peptidase, Clan ME, Family M16, putative	OTHER	0.001523	0.998477
pPEP_TryCru_EAN86041.1	Eukaryota	Discoba	Euglenozoa	Kinetoplastea	Trypanosomatida	Trypanosomatidae	Trypanosoma cruzi	Peptidase, putative	OTHER	0.001487	0.998513
pPEP_TryCru_EAN91352.1	Eukaryota	Discoba	Euglenozoa	Kinetoplastea	Trypanosomatida	Trypanosomatidae	Trypanosoma cruzi	Peptidase, putative	OTHER	0.001487	0.998513
pPEP_TryCru_KAF8290752.1	Eukaryota	Discoba	Euglenozoa	Kinetoplastea	Trypanosomatida	Trypanosomatidae	Trypanosoma cruzi	Putative peptidase	OTHER	0.001523	0.998477
pPEP_TryCru_PWU86291.1	Eukaryota	Discoba	Euglenozoa	Kinetoplastea	Trypanosomatida	Trypanosomatidae	Trypanosoma cruzi	Putative peptidase	OTHER	0.001523	0.998477
pPEP_TryCru_PWV07301.1	Eukaryota	Discoba	Euglenozoa	Kinetoplastea	Trypanosomatida	Trypanosomatidae	Trypanosoma cruzi	Putative peptidase	OTHER	0.001487	0.998513
SCG5_TryCru_RNC46722.1	Eukaryota	Discoba	Euglenozoa	Kinetoplastea	Trypanosomatida	Trypanosomatidae	Trypanosoma cruzi	Phosphoglycan beta 1,3 galactosyltransferase 5	OTHER	0.001487	0.998513
SCG5_TryCru_RNF18837.1	Eukaryota	Discoba	Euglenozoa	Kinetoplastea	Trypanosomatida	Trypanosomatidae	Trypanosoma cruzi	Phosphoglycan beta 1,3 galactosyltransferase 5	OTHER	0.001523	0.998477
pM16_TryCru_PBJ76367.1	Eukaryota	Discoba	Euglenozoa	Kinetoplastea	Trypanosomatida	Trypanosomatidae	Trypanosoma cruzi cruzi	Peptidase,metallo-peptidase, Clan ME, Family M16	OTHER	0.001523	0.998477
PEP_TryCru_ESS62593.1	Eukaryota	Discoba	Euglenozoa	Kinetoplastea	Trypanosomatida	Trypanosomatidae	Trypanosoma cruzi Dm28c	Peptidase	OTHER	0.001523	0.998477
pM16_TryCru_EKF38268.1	Eukaryota	Discoba	Euglenozoa	Kinetoplastea	Trypanosomatida	Trypanosomatidae	Trypanosoma cruzi marinkellei	Peptidase, putative,metallo-peptidase, Clan ME, Family M16, putative	OTHER	0.001357	0.998643
pM16_TryGra_KEG14039.1	Eukaryota	Discoba	Euglenozoa	Kinetoplastea	Trypanosomatida	Trypanosomatidae	Trypanosoma grayi	Putative peptidase, putative,metallo-peptidase, Clan ME, Family M16	OTHER	0.001766	0.998234
SCG5_TryRan_RNF04019.1	Eukaryota	Discoba	Euglenozoa	Kinetoplastea	Trypanosomatida	Trypanosomatidae	Trypanosoma rangeli	Phosphoglycan beta 1,3 galactosyltransferase 5	OTHER	0.001796	0.998204
pM16_TryThe_ORC84466.1	Eukaryota	Discoba	Euglenozoa	Kinetoplastea	Trypanosomatida	Trypanosomatidae	Trypanosoma theileri	Putative peptidase, putative,metallo-peptidase, Clan ME, Family M16	OTHER	0.000571	0.999429
pPEP_TryViv_CCC50047.1	Eukaryota	Discoba	Euglenozoa	Kinetoplastea	Trypanosomatida	Trypanosomatidae	Trypanosoma vivax Y486	Putative peptidase	OTHER	0.0014	0.9986
pUnn_MonBre_EDQ84995.1	Eukaryota	Opisthokonta		Choanoflagellata	Craspedida	Salpingoecidae	Monosiga brevicollis MX1	Predicted protein	OTHER	0.006882	0.993118
hUnn_SalRos_EGD78902.1	Eukaryota	Opisthokonta		Choanoflagellata	Craspedida	Salpingoecidae	Salpingoeca rosetta	hypothetical protein PTSG_01878	OTHER	0.17438	0.82562
Hyp_SphArc_KNC87226.1	Eukaryota	Opisthokonta		Ichthyosporea	Ichthyophonida		Sphaeroforma arctica JP610	Hypothetical protein SARC_00661	OTHER	0.002249	0.997751
Hyp_SphArc_KNC86015.1	Eukaryota	Opisthokonta		Ichthyosporea	Ichthyophonida		Sphaeroforma arctica JP610	Hypothetical protein SARC_01816	OTHER	0.00185	0.99815
M16_FraCyl_OEU09249.1	Eukaryota	Stramenopiles	Bacillariophyta	Bacillariophyceae	Bacillariales	Bacillariaceae	Fragilariopsis cylindrus CCMP1102	Peptidase_M16-domain-containing protein	OTHER	0.000306	0.999694
M16_FraCyl_OEU15623.1	Eukaryota	Stramenopiles	Bacillariophyta	Bacillariophyceae	Bacillariales	Bacillariaceae	Fragilariopsis cylindrus CCMP1102	Peptidase_M16-domain-containing protein	OTHER	0.002074	0.997926
M16_FraCyl_OEU18328.1	Eukaryota	Stramenopiles	Bacillariophyta	Bacillariophyceae	Bacillariales	Bacillariaceae	Fragilariopsis cylindrus CCMP1102	Peptidase_M16-domain-containing protein	OTHER	0.001083	0.998917
Unn_PniMul_VEU35881.1	Eukaryota	Stramenopiles	Bacillariophyta	Bacillariophyceae	Bacillariales	Bacillariaceae	Pseudo-nitzschia multistriata	Unnamed protein product	OTHER	0.000844	0.999156
Unn_PniMul_VEU43382.1	Eukaryota	Stramenopiles	Bacillariophyta	Bacillariophyceae	Bacillariales	Bacillariaceae	Pseudo-nitzschia multistriata	Unnamed protein product	OTHER	0.001081	0.998919
IDE_FisSol_GAX10441.1	Eukaryota	Stramenopiles	Bacillariophyta	Bacillariophyceae	Naviculales	Naviculaceae	Fistulifera solaris	Insulysin	OTHER	0.001135	0.998865
IDE_FisSol_GAX11828.1	Eukaryota	Stramenopiles	Bacillariophyta	Bacillariophyceae	Naviculales	Naviculaceae	Fistulifera solaris	Insulysin	SP(Sec/SPI)	0.743454	0.256546	CS pos: 29-30. VNS-FF. Pr: 0.7086
IDE_FisSol_GAX16698.1	Eukaryota	Stramenopiles	Bacillariophyta	Bacillariophyceae	Naviculales	Naviculaceae	Fistulifera solaris	Insulysin	OTHER	0.000952	0.999048
IDE_FisSol_GAX23911.1	Eukaryota	Stramenopiles	Bacillariophyta	Bacillariophyceae	Naviculales	Naviculaceae	Fistulifera solaris	Insulysin	SP(Sec/SPI)	0.725852	0.274148	CS pos: 30-31. VTA-FL. Pr: 0.6575
PR3_FisSol_GAX13114.1	Eukaryota	Stramenopiles	Bacillariophyta	Bacillariophyceae	Naviculales	Naviculaceae	Fistulifera solaris	Protease III	SP(Sec/SPI)	0.913168	0.086832	CS pos: 22-23. ASS-DS. Pr: 0.3096
Unn_AlbCan_CCI44932.1	Eukaryota	Stramenopiles	Oomycota		Albuginales	Albuginaceae	Albugo candida	Unnamed protein product	OTHER	0.004678	0.995322
pIDE_AlbCan_CCA19734.1	Eukaryota	Stramenopiles	Oomycota		Albuginales	Albuginaceae	Albugo laibachii Nc14	insulindegradinglike enzyme putative	OTHER	0.000373	0.999627
IDE_PhyCac_KAG2768850.1	Eukaryota	Stramenopiles	Oomycota		Peronosporales	Peronosporaceae	Phytophthora cactorum	Insulin-degrading enzyme	OTHER	0.000961	0.999039
IDE_PhyCac_KAG2787347.1	Eukaryota	Stramenopiles	Oomycota		Peronosporales	Peronosporaceae	Phytophthora cactorum	Insulin-degrading enzyme	OTHER	0.001238	0.998762
IDE_PhyCac_KAG3001588.1	Eukaryota	Stramenopiles	Oomycota		Peronosporales	Peronosporaceae	Phytophthora cactorum	Insulin-degrading enzyme	OTHER	0.000961	0.999039
M16_PhyCac_KAF1791559.1	Eukaryota	Stramenopiles	Oomycota		Peronosporales	Peronosporaceae	Phytophthora cactorum	Peptidase M16, middle/third domain	OTHER	0.001238	0.998762
NRDl_PhyCac_KAG2863251.1	Eukaryota	Stramenopiles	Oomycota		Peronosporales	Peronosporaceae	Phytophthora cactorum	Nardilysin-like	OTHER	0.000829	0.999171
NRDl_PhyCac_KAG3006994.1	Eukaryota	Stramenopiles	Oomycota		Peronosporales	Peronosporaceae	Phytophthora cactorum	Nardilysin-like	OTHER	0.003734	0.996266
NRDl_PhyCac_KAG3033567.1	Eukaryota	Stramenopiles	Oomycota		Peronosporales	Peronosporaceae	Phytophthora cactorum	Nardilysin-like	OTHER	0.003734	0.996266
IDE_PhyFra_KAE8906644.1	Eukaryota	Stramenopiles	Oomycota		Peronosporales	Peronosporaceae	Phytophthora fragariae	Insulin-degrading enzyme	OTHER	0.00106	0.99894
IDE_PhyFra_KAE8910058.1	Eukaryota	Stramenopiles	Oomycota		Peronosporales	Peronosporaceae	Phytophthora fragariae	Insulin-degrading enzyme	OTHER	0.001182	0.998818
IDE_PhyFra_KAE8927495.1	Eukaryota	Stramenopiles	Oomycota		Peronosporales	Peronosporaceae	Phytophthora fragariae	Insulin-degrading enzyme	OTHER	0.001182	0.998818
IDE_PhyFra_KAE9335535.1	Eukaryota	Stramenopiles	Oomycota		Peronosporales	Peronosporaceae	Phytophthora fragariae	Insulin-degrading enzyme	OTHER	0.001182	0.998818
IDE_PhyFra_KAE9348598.1	Eukaryota	Stramenopiles	Oomycota		Peronosporales	Peronosporaceae	Phytophthora fragariae	Insulin-degrading enzyme	OTHER	0.00106	0.99894
NRDl_PhyFra_KAE8886703.1	Eukaryota	Stramenopiles	Oomycota		Peronosporales	Peronosporaceae	Phytophthora fragariae	Nardilysin-like	OTHER	0.00704	0.99296
NRDl_PhyFra_KAE9349877.1	Eukaryota	Stramenopiles	Oomycota		Peronosporales	Peronosporaceae	Phytophthora fragariae	Nardilysin-like	OTHER	0.005972	0.994028
IDE_PhyIda_KAG3156055.1	Eukaryota	Stramenopiles	Oomycota		Peronosporales	Peronosporaceae	Phytophthora idaei	Insulin-degrading enzyme	OTHER	0.001197	0.998803
IDE_PhyIda_KAG3158752.1	Eukaryota	Stramenopiles	Oomycota		Peronosporales	Peronosporaceae	Phytophthora idaei	Insulin-degrading enzyme	OTHER	0.000961	0.999039
NRDl_PhyIda_KAG3162653.1	Eukaryota	Stramenopiles	Oomycota		Peronosporales	Peronosporaceae	Phytophthora idaei	Nardilysin-like	OTHER	0.003538	0.996462
M16_PhyInf_KAF4034716.1	Eukaryota	Stramenopiles	Oomycota		Peronosporales	Peronosporaceae	Phytophthora infestans	Peptidase M16 inactive domain	OTHER	0.001853	0.998147
M16_PhyInf_KAF4043168.1	Eukaryota	Stramenopiles	Oomycota		Peronosporales	Peronosporaceae	Phytophthora infestans	Peptidase M16 inactive domain	OTHER	0.000968	0.999032
M16_PhyInf_KAF4047399.1	Eukaryota	Stramenopiles	Oomycota		Peronosporales	Peronosporaceae	Phytophthora infestans	Peptidase M16 inactive domain	OTHER	0.000622	0.999378
M16_PhyInf_KAF4146450.1	Eukaryota	Stramenopiles	Oomycota		Peronosporales	Peronosporaceae	Phytophthora infestans	Peptidase M16 inactive domain	OTHER	0.00159	0.99841
M16A_PhyInf_EEY56192.1	Eukaryota	Stramenopiles	Oomycota		Peronosporales	Peronosporaceae	Phytophthora infestans T30-4	Insulin-degrading-like enzyme, metalloprotease family M16A, putative	OTHER	0.000957	0.999043
pNRD_PhyInf_EEY61296.1	Eukaryota	Stramenopiles	Oomycota		Peronosporales	Peronosporaceae	Phytophthora infestans T30-4	Nardilysin, putative	OTHER	0.000135	0.999865
IDE_PhyMeg_OWY99758.1	Eukaryota	Stramenopiles	Oomycota		Peronosporales	Peronosporaceae	Phytophthora megakarya	Insulin-degrading enzyme	OTHER	0.000571	0.999429
IDE_PhyMeg_OWZ05767.1	Eukaryota	Stramenopiles	Oomycota		Peronosporales	Peronosporaceae	Phytophthora megakarya	Insulin-degrading enzyme	OTHER	0.000878	0.999122
IDE_PhyNic_KUF78530.1	Eukaryota	Stramenopiles	Oomycota		Peronosporales	Peronosporaceae	Phytophthora nicotianae	Insulin-degrading enzyme	OTHER	0.324105	0.675895
IDE_PhyNic_KUF80876.1	Eukaryota	Stramenopiles	Oomycota		Peronosporales	Peronosporaceae	Phytophthora nicotianae	Insulin-degrading enzyme	OTHER	0.00101	0.99899
IDE_PhyNic_KUF82551.1	Eukaryota	Stramenopiles	Oomycota		Peronosporales	Peronosporaceae	Phytophthora nicotianae	Insulin-degrading enzyme	OTHER	0.00101	0.99899
MMS19_PhyNic_KUF98905.1	Eukaryota	Stramenopiles	Oomycota		Peronosporales	Peronosporaceae	Phytophthora nicotianae	MMS19 nucleotide excision repair protein	OTHER	0.00695	0.99305
NRD_PhyNic_KUF77473.1	Eukaryota	Stramenopiles	Oomycota		Peronosporales	Peronosporaceae	Phytophthora nicotianae	Nardilysin	OTHER	0.00695	0.99305
M16A_PhyPal_POM73497.1	Eukaryota	Stramenopiles	Oomycota		Peronosporales	Peronosporaceae	Phytophthora palmivora var. palmivora	Insulin-degrading-like enzyme, metalloprotease family M16A	OTHER	0.000568	0.999432
NRD_PhyPal_POM72003.1	Eukaryota	Stramenopiles	Oomycota		Peronosporales	Peronosporaceae	Phytophthora palmivora var. palmivora	Nardilysin	OTHER	0.275429	0.724571
IDE_PhyRub_KAE8989505.1	Eukaryota	Stramenopiles	Oomycota		Peronosporales	Peronosporaceae	Phytophthora rubi	Insulin-degrading enzyme	OTHER	0.001067	0.998933
IDE_PhyRub_KAE8996936.1	Eukaryota	Stramenopiles	Oomycota		Peronosporales	Peronosporaceae	Phytophthora rubi	Insulin-degrading enzyme	OTHER	0.001253	0.998747
IDE_PhyRub_KAE8997118.1	Eukaryota	Stramenopiles	Oomycota		Peronosporales	Peronosporaceae	Phytophthora rubi	Insulin-degrading enzyme	OTHER	0.001003	0.998997
IDE_PhyRub_KAE9312402.1	Eukaryota	Stramenopiles	Oomycota		Peronosporales	Peronosporaceae	Phytophthora rubi	Insulin-degrading enzyme	OTHER	0.001253	0.998747
NRDl_PhyRub_KAE9036093.1	Eukaryota	Stramenopiles	Oomycota		Peronosporales	Peronosporaceae	Phytophthora rubi	Nardilysin-like	OTHER	0.00704	0.99296
NRDl_PhyRub_KAE9346729.1	Eukaryota	Stramenopiles	Oomycota		Peronosporales	Peronosporaceae	Phytophthora rubi	Nardilysin-like	OTHER	0.007787	0.992213
IDEl_PlaHal_CEG44183.1	Eukaryota	Stramenopiles	Oomycota		Peronosporales	Peronosporaceae	Plasmopara halstedii	insulin-degrading-like metalloprotease family	OTHER	0.00195	0.99805
NRDl_PlaHal_CEG49336.1	Eukaryota	Stramenopiles	Oomycota		Peronosporales	Peronosporaceae	Plasmopara halstedii	Nardilysin-like protein	OTHER	0.002093	0.997907
M16A_AchHyp_OQR86396.1	Eukaryota	Stramenopiles	Oomycota		Saprolegniales	Saprolegniaceae	Achlya hypogyna	Insulin-degrading-like enzyme, metalloprotease family M16A	OTHER	0.003623	0.996377
M16A_AchHyp_OQR89266.1	Eukaryota	Stramenopiles	Oomycota		Saprolegniales	Saprolegniaceae	Achlya hypogyna	Insulin-degrading-like enzyme, metalloprotease family M16A	OTHER	0.00164	0.99836
M16A_AchHyp_OQR96462.1	Eukaryota	Stramenopiles	Oomycota		Saprolegniales	Saprolegniaceae	Achlya hypogyna	Insulin-degrading-like enzyme, metalloprotease family M16A	OTHER	0.000494	0.999506
NRD_AchHyp_OQR83495.1	Eukaryota	Stramenopiles	Oomycota		Saprolegniales	Saprolegniaceae	Achlya hypogyna	Nardilysin	OTHER	0.000347	0.999653
M16A_ThrCla_OQS04220.1	Eukaryota	Stramenopiles	Oomycota		Saprolegniales	Saprolegniaceae	Thraustotheca clavata	Insulin-degrading-like enzyme, metalloprotease family M16A	OTHER	0.000562	0.999438
NRD_ThrCla_OQS07380.1	Eukaryota	Stramenopiles	Oomycota		Saprolegniales	Saprolegniaceae	Thraustotheca clavata	Nardilysin	OTHER	0.000228	0.999772
hUnn_KAA0172704.1	Eukaryota	Stramenopiles		Bigyra	Bicosoecida	Cafeteriaceae	Cafeteria roenbergensis	Hypothetical protein FNF27_05804	OTHER	0.000641	0.999359
IDE_HonFer_GBG31508.1	Eukaryota	Stramenopiles		Bigyra	Thraustochytrida	Thraustochytriaceae	Hondaea fermentalgiana	Insulin-degrading enzyme	OTHER	0.001015	0.998985
IDE_HonFer_GBG26802.1	Eukaryota	Stramenopiles		Bigyra	Thraustochytrida	Thraustochytriaceae	Hondaea fermentalgiana	Insulin-degrading enzyme	OTHER	0.000339	0.999661
IDE_HonFer_GBG32235.1	Eukaryota	Stramenopiles		Bigyra	Thraustochytrida	Thraustochytriaceae	Hondaea fermentalgiana	Insulin-degrading enzyme	OTHER	0.036648	0.963352
IDE_NanGad_EWM25916.1	Eukaryota	Stramenopiles		Eustigmatophyceae	Eustigmatales	Monodopsidaceae	Nannochloropsis gaditana	Insulin degrading metalloproteinase	OTHER	0.000263	0.999737
IDE_NanGad_EWM30042.1	Eukaryota	Stramenopiles		Eustigmatophyceae	Eustigmatales	Monodopsidaceae	Nannochloropsis gaditana	Insulin-degrading enzyme	OTHER	0.000398	0.999602
IDE_NanGad_EWM30043.1	Eukaryota	Stramenopiles		Eustigmatophyceae	Eustigmatales	Monodopsidaceae	Nannochloropsis gaditana	Insulin-degrading enzyme	OTHER	0.000398	0.999602
NRD_NanGad_EWM22338.1	Eukaryota	Stramenopiles		Eustigmatophyceae	Eustigmatales	Monodopsidaceae	Nannochloropsis gaditana	N-arginine dibasic convertase	OTHER	0.009224	0.990776
IDEl_EctSil_CBN77215.1	Eukaryota	Stramenopiles		Phaeophyceae	Ectocarpales	Ectocarpaceae	Ectocarpus siliculosus	Similar to insulin-degrading enzyme	OTHER	0.001027	0.998973
Unn_EctSil_CBJ32214.1	Eukaryota	Stramenopiles		Phaeophyceae	Ectocarpales	Ectocarpaceae	Ectocarpus siliculosus	Conserved unknown protein	OTHER	0.002733	0.997267
Unn_EctSil_CBN73889.1	Eukaryota	Stramenopiles		Phaeophyceae	Ectocarpales	Ectocarpaceae	Ectocarpus siliculosus	Conserved unknown protein	OTHER	0.417538	0.582462
Unc_EctSil_CBJ49276.1	Eukaryota	Stramenopiles		Phaeophyceae	Ectocarpales	Ectocarpaceae	Ectocarpus siliculosus	conserved unknown protein	OTHER	0.00137	0.99863
Unn_EctSil_CAB1101735.1	Eukaryota	Stramenopiles		Phaeophyceae	Ectocarpales	Ectocarpaceae	Ectocarpus sp. CCAP 1310/34	Unnamed protein product	OTHER	0.277188	0.722812
FUNGI
Sequence #ID	Superkingdom	Kingdom	Phylum	Class	Order	Family	Scientific Name	Protein	Prediction	SP(Sec/SPI)	OTHER	CS Position
LuxS_PseHyp_KAF2754860.1	Eukaryota	Fungi	Ascomycota	Dothideomycetes	Acrospermales	Acrospermaceae	Pseudovirgaria hyperparasitica	LuxS/MPP-like metallohydrolase	OTHER	0.000437	0.999563
S23_AulHed_KAF1981764.1	Eukaryota	Fungi	Ascomycota	Dothideomycetes	Aulographales	Aulographaceae	Aulographum hederae CBS 113979	a-pheromone processing metallopeptidase Ste23	OTHER	0.000524	0.999476
S23_RhiLig_KAF2095880.1	Eukaryota	Fungi	Ascomycota	Dothideomycetes	Aulographales	Rhizodiscinaceae	Rhizodiscina lignyota	a-pheromone processing metallopeptidase Ste23	OTHER	0.000395	0.999605
M16_BotDot_KAF4313179.1	Eukaryota	Fungi	Ascomycota	Dothideomycetes	Botryosphaeriales	Botryosphaeriaceae	Botryosphaeria dothidea	Peptidase M16	OTHER	0.000439	0.999561
S23_DipCor_OJD33055.1	Eukaryota	Fungi	Ascomycota	Dothideomycetes	Botryosphaeriales	Botryosphaeriaceae	Diplodia corticola	a-pheromone processing metallopeptidase Ste23	OTHER	0.00046	0.99954
S23p_DipSer_KKY17951.1	Eukaryota	Fungi	Ascomycota	Dothideomycetes	Botryosphaeriales	Botryosphaeriaceae	Diplodia seriata	Putative A-pheromone processing metallopeptidase Ste23	OTHER	0.000473	0.999527
pZNP_LasThe_KAB2578092.1	Eukaryota	Fungi	Ascomycota	Dothideomycetes	Botryosphaeriales	Botryosphaeriaceae	Lasiodiplodia theobromae	putative zinc protease	OTHER	0.000436	0.999564
M16_MacPha_EKG18867.1	Eukaryota	Fungi	Ascomycota	Dothideomycetes	Botryosphaeriales	Botryosphaeriaceae	Macrophomina phaseolina MS6	Peptidase M16	OTHER	0.000411	0.999589
S23p_NeoPar_EOD51237.1	Eukaryota	Fungi	Ascomycota	Dothideomycetes	Botryosphaeriales	Botryosphaeriaceae	Neofusicoccum parvum UCRNP2	Putative A-pheromone processing metallopeptidase Ste23	OTHER	0.000462	0.999538
S23_SacPro_KAF2091088.1	Eukaryota	Fungi	Ascomycota	Dothideomycetes	Botryosphaeriales	Saccharataceae	Saccharata proteae CBS 121410	a-pheromone processing metallopeptidase Ste23	OTHER	0.000415	0.999585
LuxS_PolCit_KAF2721146.1	Eukaryota	Fungi	Ascomycota	Dothideomycetes	Capnodiales	Capnodiaceae	Polychaeton citri CBS 116435	LuxS/MPP-like metallohydrolase	OTHER	0.001033	0.998967
S23_PieHor_KAF2858589.1	Eukaryota	Fungi	Ascomycota	Dothideomycetes	Capnodiales	Piedraiaceae	Piedraia hortae CBS 480.64	a-pheromone processing metallopeptidase-like protein Ste23	OTHER	0.000572	0.999428
MEN_DelStr_KAF1347466.1	Eukaryota	Fungi	Ascomycota	Dothideomycetes	Dothideales	Dothioraceae	Delphinella strobiligena	Metalloenzyme, LuxS/M16 peptidase-like protein	OTHER	0.000363	0.999637
S23l_DelStr_KAF1343553.1	Eukaryota	Fungi	Ascomycota	Dothideomycetes	Dothideales	Dothioraceae	Delphinella strobiligena	STE23-like protein	OTHER	0.000635	0.999365
pMTP_AurMel_KEQ58567.1	Eukaryota	Fungi	Ascomycota	Dothideomycetes	Dothideales	Saccotheciaceae	Aureobasidium melanogenum CBS 110374	putative metalloprotease	OTHER	0.000671	0.999329
S23_AurNam_KEQ72265.1	Eukaryota	Fungi	Ascomycota	Dothideomycetes	Dothideales	Saccotheciaceae	Aureobasidium namibiae CBS 147.97	a-pheromone processing metallopeptidase Ste23	OTHER	0.000726	0.999274
S23_AurPul_THV88573.1	Eukaryota	Fungi	Ascomycota	Dothideomycetes	Dothideales	Saccotheciaceae	Aureobasidium pullulans	a-pheromone processing metallopeptidase Ste23	OTHER	0.000857	0.999143
S23_AurPul_THY91664.1	Eukaryota	Fungi	Ascomycota	Dothideomycetes	Dothideales	Saccotheciaceae	Aureobasidium pullulans	a-pheromone processing metallopeptidase Ste23	OTHER	0.001501	0.998499
LuxS_EreBil_KAF1813871.1	Eukaryota	Fungi	Ascomycota	Dothideomycetes	Eremomycetales	Eremomycetaceae	Eremomyces bilateralis CBS 781.70	LuxS/MPP-like metallohydrolase	OTHER	0.000839	0.999161
LuxS_CenGeo_OCK86718.1	Eukaryota	Fungi	Ascomycota	Dothideomycetes	Gloniaceae		Cenococcum geophilum 1.58	LuxS/MPP-like metallohydrolase	OTHER	0.000227	0.999773
S23_LinRhi_KAF2455474.1	Eukaryota	Fungi	Ascomycota	Dothideomycetes	Lineolatales	Lineolataceae	Lineolata rhizophorae	a-pheromone processing metallopeptidase Ste23	OTHER	0.000538	0.999462
LuxS_MicMic_KAF2673613.1	Eukaryota	Fungi	Ascomycota	Dothideomycetes	Microthyriales	Microthyriaceae	Microthyrium microscopicum	LuxS/MPP-like metallohydrolase	OTHER	0.000485	0.999515
LuxS_DisAci_KAF1822773.1	Eukaryota	Fungi	Ascomycota	Dothideomycetes	Mycosphaerellales	Dissoconiaceae	Dissoconium aciculare CBS 342.82	LuxS/MPP-like metallohydrolase	OTHER	0.0009	0.9991
pZNP_CerBet_PIA91774.1	Eukaryota	Fungi	Ascomycota	Dothideomycetes	Mycosphaerellales	Mycosphaerellaceae	Cercospora beticola	putative zinc protease	SP(Sec/SPI)	0.751311	0.248689	CS pos: 18-19. TTA-LD. Pr: 0.4684
pZNP_CerZei_PKR99540.1	Eukaryota	Fungi	Ascomycota	Dothideomycetes	Mycosphaerellales	Mycosphaerellaceae	Cercospora zeina	putative zinc protease	OTHER	0.000465	0.999535
pZNP_PseFul_KAF7191798.1	Eukaryota	Fungi	Ascomycota	Dothideomycetes	Mycosphaerellales	Mycosphaerellaceae	Pseudocercospora fuligena	putative zinc protease	OTHER	0.000636	0.999364
rNRD_RamCol_CZT21434.1	Eukaryota	Fungi	Ascomycota	Dothideomycetes	Mycosphaerellales	Mycosphaerellaceae	Ramularia collo-cygni	related to N-arginine dibasic convertase NRD1 and related Zn2+-dependent endopeptidases, insulinase superfamily	OTHER	0.000219	0.999781
AFA_SphMus_EMF12015.1	Eukaryota	Fungi	Ascomycota	Dothideomycetes	Mycosphaerellales	Mycosphaerellaceae	Sphaerulina musiva SO2202	A-factor-processing enzyme	OTHER	0.000444	0.999556
S23_ZymBre_KJX92136.1	Eukaryota	Fungi	Ascomycota	Dothideomycetes	Mycosphaerellales	Mycosphaerellaceae	Zymoseptoria brevis	a-pheromone processing metallopeptidase Ste23 like protein	OTHER	0.000239	0.999761
Unn_ZymTri_SMY27142.1	Eukaryota	Fungi	Ascomycota	Dothideomycetes	Mycosphaerellales	Mycosphaerellaceae	Zymoseptoria tritici ST99CH_1A5	unnamed protein product	OTHER	0.000397	0.999603
MEN_NeoAci_KAF2483377.1	Eukaryota	Fungi	Ascomycota	Dothideomycetes	Mycosphaerellales	Teratosphaeriaceae	Neohortaea acidophila	Metalloenzyme, LuxS/M16 peptidase-like protein	OTHER	0.000389	0.999611
LuxS_TerNub_KAF2769156.1	Eukaryota	Fungi	Ascomycota	Dothideomycetes	Mycosphaerellales	Teratosphaeriaceae	Teratosphaeria nubilosa	LuxS/MPP-like metallohydrolase	OTHER	0.001273	0.998727
MEN_ElsAmp_KAF2220544.1	Eukaryota	Fungi	Ascomycota	Dothideomycetes	Myriangiales	Elsinoaceae	Elsinoe ampelina	Metalloenzyme, LuxS/M16 peptidase-like protein	OTHER	0.000314	0.999686
AFA_ElsAus_TKX26827.1	Eukaryota	Fungi	Ascomycota	Dothideomycetes	Myriangiales	Elsinoaceae	Elsinoe australis	A-factor-processing enzyme	OTHER	0.000487	0.999513
pAFA_ElsFaw_KAF4555093.1	Eukaryota	Fungi	Ascomycota	Dothideomycetes	Myriangiales	Elsinoaceae	Elsinoe fawcettii	putative A-factor-processing enzyme	OTHER	0.000264	0.999736
LuxS_MyrDur_KAF2157769.1	Eukaryota	Fungi	Ascomycota	Dothideomycetes	Myriangiales	Myriangiaceae	Myriangium duriaei CBS 260.36	LuxS/MPP-like metallohydrolase	OTHER	0.00027	0.99973
LuxS_LopMyt_KAF2488343.1	Eukaryota	Fungi	Ascomycota	Dothideomycetes	Mytilinidiales	Mytilinidiaceae	Lophium mytilinum	LuxS/MPP-like metallohydrolase	OTHER	0.000817	0.999183
LuxS_MytRes_KAF2816319.1	Eukaryota	Fungi	Ascomycota	Dothideomycetes	Mytilinidiales	Mytilinidiaceae	Mytilinidion resinicola	LuxS/MPP-like metallohydrolase	OTHER	0.000361	0.999639
S23_PatAtr_KAF2841383.1	Eukaryota	Fungi	Ascomycota	Dothideomycetes	Patellariales	Patellariaceae	Patellaria atrata CBS 101060	a-pheromone processing metallopeptidase Ste23	OTHER	0.000347	0.999653
S23_TriBis_KAF2403106.1	Eukaryota	Fungi	Ascomycota	Dothideomycetes	Phaeotrichales	Phaeotrichaceae	Trichodelitschia bisporula	a-pheromone processing metallopeptidase Ste23	OTHER	0.00045	0.99955
LuxS_AmnLig_KAF1997039.1	Eukaryota	Fungi	Ascomycota	Dothideomycetes	Pleosporales	Amniculicolaceae	Amniculicola lignicola CBS 123094	LuxS/MPP-like metallohydrolase	OTHER	0.001626	0.998374
LuxS_CorCas_PSN58879.1	Eukaryota	Fungi	Ascomycota	Dothideomycetes	Pleosporales	Corynesporascaceae	Corynespora cassiicola Philippines	LuxS/MPP-like metallohydrolase	OTHER	0.000624	0.999376
LuxS_CucBer_KAF1847842.1	Eukaryota	Fungi	Ascomycota	Dothideomycetes	Pleosporales	Cucurbitariaceae	Cucurbitaria berberidis CBS 394.84	LuxS/MPP-like metallohydrolase	OTHER	0.001318	0.998682
LuxS_PyrDS3_OAL43370.1	Eukaryota	Fungi	Ascomycota	Dothideomycetes	Pleosporales	Cucurbitariaceae	Pyrenochaeta sp. DS3sAY3a	LuxS/MPP-like metallohydrolase	OTHER	0.00122	0.99878
LuxS_ClaEly_KAF1942302.1	Eukaryota	Fungi	Ascomycota	Dothideomycetes	Pleosporales	Diademaceae	Clathrospora elynae	LuxS/MPP-like metallohydrolase	OTHER	0.000643	0.999357
pMTP_ClaEly_KAF1937421.1	Eukaryota	Fungi	Ascomycota	Dothideomycetes	Pleosporales	Diademaceae	Clathrospora elynae	putative metalloprotease	OTHER	0.000777	0.999223
Cat_AscRab_KZM19079.1	Eukaryota	Fungi	Ascomycota	Dothideomycetes	Pleosporales	Didymellaceae	Ascochyta rabiei	catalytic	OTHER	0.000342	0.999658
IDE_DidExi_KAF1925028.1	Eukaryota	Fungi	Ascomycota	Dothideomycetes	Pleosporales	Didymellaceae	Didymella exigua CBS 183.55	insulin-degrading enzyme	OTHER	0.000495	0.999505
IDE_DidHet_KAF3038961.1	Eukaryota	Fungi	Ascomycota	Dothideomycetes	Pleosporales	Didymellaceae	Didymella heteroderae	Insulinase (Peptidase M16)	OTHER	0.000843	0.999157
IDE_DidKer_KAF3037730.1	Eukaryota	Fungi	Ascomycota	Dothideomycetes	Pleosporales	Didymellaceae	Didymella keratinophila	Insulinase (Peptidase M16)	OTHER	0.000715	0.999285
IDE_DidKer_KAF3049713.1	Eukaryota	Fungi	Ascomycota	Dothideomycetes	Pleosporales	Didymellaceae	Didymella keratinophila	Insulinase (Peptidase M16)	OTHER	0.001089	0.998911
LuxS_BimNov_KAF1968682.1	Eukaryota	Fungi	Ascomycota	Dothideomycetes	Pleosporales	Didymosphaeriaceae	Bimuria novae-zelandiae CBS 107.79	LuxS/MPP-like metallohydrolase	OTHER	0.000728	0.999272
LuxS_DidEna_KAF2269404.1	Eukaryota	Fungi	Ascomycota	Dothideomycetes	Pleosporales	Didymosphaeriaceae	Didymosphaeria enalia	LuxS/MPP-like metallohydrolase	OTHER	0.000702	0.999298
LuxS_KarRho_KAF2448555.1	Eukaryota	Fungi	Ascomycota	Dothideomycetes	Pleosporales	Didymosphaeriaceae	Karstenula rhodostoma CBS 690.94	LuxS/MPP-like metallohydrolase	OTHER	0.000767	0.999233
M16i_ParMin_KAF9737305.1	Eukaryota	Fungi	Ascomycota	Dothideomycetes	Pleosporales	Didymosphaeriaceae	Paraphaeosphaeria minitans	Peptidase M16 inactive domain-containing protein	OTHER	0.000828	0.999172
LuxS_ParSpo_OAG04830.1	Eukaryota	Fungi	Ascomycota	Dothideomycetes	Pleosporales	Didymosphaeriaceae	Paraphaeosphaeria sporulosa	LuxS/MPP-like metallohydrolase	OTHER	0.000828	0.999172
IDE_DotSym_KAF2125491.1	Eukaryota	Fungi	Ascomycota	Dothideomycetes	Pleosporales	Dothidotthiaceae	Dothidotthia symphoricarpi CBS 119687	insulin-degrading enzyme	OTHER	0.000514	0.999486
MEN_AmpQui_KAF1918622.1	Eukaryota	Fungi	Ascomycota	Dothideomycetes	Pleosporales	Leptosphaeriaceae	Ampelomyces quisqualis	Metalloenzyme, LuxS/M16 peptidase-like protein	OTHER	0.000764	0.999236
sS23_LepMac_CBY00167.1	Eukaryota	Fungi	Ascomycota	Dothideomycetes	Pleosporales	Leptosphaeriaceae	Leptosphaeria maculans JN3	similar to Saccharomyces cerevisiae YLR389C STE23 Metalloprotease involved, with homolog Axl1p, in N-terminal processing of pro-a-factor to the mature form	OTHER	0.000792	0.999208
LuxS_OphDis_KAF2818106.1	Eukaryota	Fungi	Ascomycota	Dothideomycetes	Pleosporales	Leptosphaeriaceae	Ophiobolus disseminans	LuxS/MPP-like metallohydrolase	OTHER	0.000381	0.999619
LuxS_OphDis_KAF2826624.1	Eukaryota	Fungi	Ascomycota	Dothideomycetes	Pleosporales	Leptosphaeriaceae	Ophiobolus disseminans	LuxS/MPP-like metallohydrolase	OTHER	0.00069	0.99931
S23_PleTra_KAF2845137.1	Eukaryota	Fungi	Ascomycota	Dothideomycetes	Pleosporales	Leptosphaeriaceae	Plenodomus tracheiphilus IPT5	a-pheromone processing metallopeptidase-like protein Ste23	OTHER	0.000837	0.999163
MEN_CloAqu_ORX97184.1	Eukaryota	Fungi	Ascomycota	Dothideomycetes	Pleosporales	Lindgomycetaceae	Clohesyomyces aquaticus	Metalloenzyme, LuxS/M16 peptidase-like protein	OTHER	0.000672	0.999328
LuxS_LinIng_KAF2465191.1	Eukaryota	Fungi	Ascomycota	Dothideomycetes	Pleosporales	Lindgomycetaceae	Lindgomyces ingoldianus	LuxS/MPP-like metallohydrolase	OTHER	0.000592	0.999408
IDE_LopMac_KAF2652613.1	Eukaryota	Fungi	Ascomycota	Dothideomycetes	Pleosporales	Lophiostomataceae	Lophiostoma macrostomum CBS 122681	insulin-degrading enzyme	OTHER	0.000827	0.999173
MEN_LopNuc_KAF2113788.1	Eukaryota	Fungi	Ascomycota	Dothideomycetes	Pleosporales	Lophiotremataceae	Lophiotrema nucula	Metalloenzyme, LuxS/M16 peptidase-like protein	OTHER	0.014831	0.985169
LuxS_StaSRC_OAL04481.1	Eukaryota	Fungi	Ascomycota	Dothideomycetes	Pleosporales	Massarinaceae	Stagonospora sp. SRC1lsM3a	LuxS/MPP-like metallohydrolase	OTHER	0.000738	0.999262
IDE_MelPul_KAF2788073.1	Eukaryota	Fungi	Ascomycota	Dothideomycetes	Pleosporales	Melanommataceae	Melanomma pulvis-pyrius CBS 109.77	insulin-degrading enzyme	OTHER	0.000872	0.999128
LuxS_PerMac_PVI04297.1	Eukaryota	Fungi	Ascomycota	Dothideomycetes	Pleosporales	Periconiaceae	Periconia macrospinosa	LuxS/MPP-like metallohydrolase	OTHER	0.00103	0.99897
LuxS_SetHol_KAF2024119.1	Eukaryota	Fungi	Ascomycota	Dothideomycetes	Pleosporales	Phaeosphaeriaceae	Setomelanomma holmii	LuxS/MPP-like metallohydrolase	OTHER	0.000853	0.999147
LuxS_PleSip_KAF2705769.1	Eukaryota	Fungi	Ascomycota	Dothideomycetes	Pleosporales	Pleomassariaceae	Pleomassaria siparia CBS 279.74	LuxS/MPP-like metallohydrolase	OTHER	0.000814	0.999186
AFA_AltArb_RYN36924.1	Eukaryota	Fungi	Ascomycota	Dothideomycetes	Pleosporales	Pleosporaceae	Alternaria arborescens	A-factor-processing enzyme	OTHER	0.001089	0.998911
AFA_AltTen_RYN15889.1	Eukaryota	Fungi	Ascomycota	Dothideomycetes	Pleosporales	Pleosporaceae	Alternaria tenuissima	A-factor-processing enzyme	OTHER	0.000635	0.999365
AFA_AltTen_RYN15988.1	Eukaryota	Fungi	Ascomycota	Dothideomycetes	Pleosporales	Pleosporaceae	Alternaria tenuissima	A-factor-processing enzyme	OTHER	0.001308	0.998692
AFA_AltTen_RYN55638.1	Eukaryota	Fungi	Ascomycota	Dothideomycetes	Pleosporales	Pleosporaceae	Alternaria tenuissima	A-factor-processing enzyme	OTHER	0.001089	0.998911
AFA_AltTen_RYO48282.1	Eukaryota	Fungi	Ascomycota	Dothideomycetes	Pleosporales	Pleosporaceae	Alternaria tenuissima	A-factor-processing enzyme	OTHER	0.001269	0.998731
IDE_CurKus_KAF3009476.1	Eukaryota	Fungi	Ascomycota	Dothideomycetes	Pleosporales	Pleosporaceae	Curvularia kusanoi	Insulinase (Peptidase M16)	OTHER	0.000755	0.999245
LuxS_DecGau_KAF1828237.1	Eukaryota	Fungi	Ascomycota	Dothideomycetes	Pleosporales	Pleosporaceae	Decorospora gaudefroyi	LuxS/MPP-like metallohydrolase	OTHER	0.000705	0.999295
S23_PyrSem_RMZ68204.1	Eukaryota	Fungi	Ascomycota	Dothideomycetes	Pleosporales	Pleosporaceae	Pyrenophora seminiperda CCB06	a-pheromone processing metallopeptidase Ste23	OTHER	9.7e-05	0.999903
IDE_PyrTer_CAA9962964.1	Eukaryota	Fungi	Ascomycota	Dothideomycetes	Pleosporales	Pleosporaceae	Pyrenophora teres f. maculata	insulin-degrading enzyme	OTHER	0.001024	0.998976
ZNP_PyrTri_KAA8618047.1	Eukaryota	Fungi	Ascomycota	Dothideomycetes	Pleosporales	Pleosporaceae	Pyrenophora tritici-repentis	zinc protease	OTHER	0.000984	0.999016
S23_SteLyc_KNG46095.1	Eukaryota	Fungi	Ascomycota	Dothideomycetes	Pleosporales	Pleosporaceae	Stemphylium lycopersici	a-pheromone processing metallopeptidase Ste23	OTHER	0.000721	0.999279
LuxS_SpoFim_KAF2746080.1	Eukaryota	Fungi	Ascomycota	Dothideomycetes	Pleosporales	Sporormiaceae	Sporormia fimetaria CBS 119925	LuxS/MPP-like metallohydrolase	OTHER	0.000994	0.999006
LuxS_WesOrn_KAF2279892.1	Eukaryota	Fungi	Ascomycota	Dothideomycetes	Pleosporales	Sporormiaceae	Westerdykella ornata	LuxS/MPP-like metallohydrolase	OTHER	0.000574	0.999426
LuxS_PolFus_KAF2734338.1	Eukaryota	Fungi	Ascomycota	Dothideomycetes	Pleosporales	Tetraplosphaeriaceae	Polyplosphaeria fusca	LuxS/MPP-like metallohydrolase	OTHER	0.000919	0.999081
MEN_MasPha_KAF2871159.1	Eukaryota	Fungi	Ascomycota	Dothideomycetes	Pleosporales		Massariosphaeria phaeospora	Metalloenzyme, LuxS/M16 peptidase-like protein	OTHER	0.000708	0.999292
LuxS_VirVir_KAF2235935.1	Eukaryota	Fungi	Ascomycota	Dothideomycetes	Trypetheliales	Trypetheliaceae	Viridothelium virens	LuxS/MPP-like metallohydrolase	OTHER	0.000389	0.999611
S23_TotFus_KAF2437115.1	Eukaryota	Fungi	Ascomycota	Dothideomycetes	Venturiales	Cylindrosympodiaceae	Tothia fuscella	a-pheromone processing metallopeptidase Ste23	OTHER	0.000459	0.999541
FLC2_VenNas_TLD35905.1	Eukaryota	Fungi	Ascomycota	Dothideomycetes	Venturiales	Venturiaceae	Venturia nashicola	Flavin carrier protein 2	OTHER	0.000314	0.999686
LuxS_ZopRhi_KAF2191778.1	Eukaryota	Fungi	Ascomycota	Dothideomycetes		Zopfiaceae	Zopfia rhizophila CBS 207.26	LuxS/MPP-like metallohydrolase	OTHER	0.00067	0.99933
IDECapCor_EXJ94318.1	Eukaryota	Fungi	Ascomycota	Eurotiomycetes	Chaetothyriales	Herpotrichiellaceae	Capronia coronata CBS 617.96	insulysin	OTHER	0.000374	0.999626
IDE_CapEpi_EXJ84618.1	Eukaryota	Fungi	Ascomycota	Eurotiomycetes	Chaetothyriales	Herpotrichiellaceae	Capronia epimyces CBS 606.96	insulysin	OTHER	0.000214	0.999786
pZNP_ClaCar_OCT44454.1	Eukaryota	Fungi	Ascomycota	Eurotiomycetes	Chaetothyriales	Herpotrichiellaceae	Cladophialophora carrionii	putative zinc protease	OTHER	0.000649	0.999351
M16i_ClaImm_OQV04887.1	Eukaryota	Fungi	Ascomycota	Eurotiomycetes	Chaetothyriales	Herpotrichiellaceae	Cladophialophora immunda	Peptidase M16 inactive domain-containing protein	OTHER	0.000287	0.999713
IDE_ClaPsa_EXJ75396.1	Eukaryota	Fungi	Ascomycota	Eurotiomycetes	Chaetothyriales	Herpotrichiellaceae	Cladophialophora psammophila CBS 110553	insulysin	OTHER	0.000481	0.999519
IDE_ClaYeg_EXJ55247.1	Eukaryota	Fungi	Ascomycota	Eurotiomycetes	Chaetothyriales	Herpotrichiellaceae	Cladophialophora yegresii CBS 114405	insulysin	OTHER	0.000376	0.999624
IDE_ExoAqu_KEF52974.1	Eukaryota	Fungi	Ascomycota	Eurotiomycetes	Chaetothyriales	Herpotrichiellaceae	Exophiala aquamarina CBS 119918	insulysin	OTHER	0.00048	0.99952
IDE_ExoDer_EHY52870.1	Eukaryota	Fungi	Ascomycota	Eurotiomycetes	Chaetothyriales	Herpotrichiellaceae	Exophiala dermatitidis NIH/UT8656	insulysin	OTHER	0.027219	0.972781
pZNP_PhiAtt_KPI35377.1	Eukaryota	Fungi	Ascomycota	Eurotiomycetes	Chaetothyriales	Herpotrichiellaceae	Phialophora attinorum	putative zinc protease	OTHER	0.000549	0.999451
MEN_AspAll_KAB8233396.1	Eukaryota	Fungi	Ascomycota	Eurotiomycetes	Eurotiales	Aspergillaceae	Aspergillus alliaceus	Metalloenzyme, LuxS/M16 peptidase-like protein	OTHER	0.001432	0.998568
MEN_AspAll_KAE8395141.1	Eukaryota	Fungi	Ascomycota	Eurotiomycetes	Eurotiales	Aspergillaceae	Aspergillus alliaceus	Metalloenzyme, LuxS/M16 peptidase-like protein	OTHER	0.001875	0.998125
S23_AspAve_KAE8149605.1	Eukaryota	Fungi	Ascomycota	Eurotiomycetes	Eurotiales	Aspergillaceae	Aspergillus avenaceus	a-pheromone processing metallopeptidase Ste23	OTHER	0.00036	0.99964
AFA_AspAwa_GCB17586.1	Eukaryota	Fungi	Ascomycota	Eurotiomycetes	Eurotiales	Aspergillaceae	Aspergillus awamori	A-factor-processing enzyme	OTHER	0.000692	0.999308
MEN_AspBer_KAE8383763.1	Eukaryota	Fungi	Ascomycota	Eurotiomycetes	Eurotiales	Aspergillaceae	Aspergillus bertholletiae	Metalloenzyme, LuxS/M16 peptidase-like protein	OTHER	0.000353	0.999647
S23_AspBom_OGM46473.1	Eukaryota	Fungi	Ascomycota	Eurotiomycetes	Eurotiales	Aspergillaceae	Aspergillus bombycis	a-pheromone processing metallopeptidase Ste23	OTHER	0.000369	0.999631
MEN_AspCae_KAE8365431.1	Eukaryota	Fungi	Ascomycota	Eurotiomycetes	Eurotiales	Aspergillaceae	Aspergillus caelatus	Metalloenzyme, LuxS/M16 peptidase-like protein	OTHER	0.00067	0.99933
S23p_AspCal_CEN60687.1	Eukaryota	Fungi	Ascomycota	Eurotiomycetes	Eurotiales	Aspergillaceae	Aspergillus calidoustus	Putative A-pheromone processing metallopeptidase Ste23	OTHER	0.00141	0.99859
S23_AspCam_PKY08670.1	Eukaryota	Fungi	Ascomycota	Eurotiomycetes	Eurotiales	Aspergillaceae	Aspergillus campestris IBT 28561	a-pheromone processing metallopeptidase Ste23	OTHER	0.000436	0.999564
S23_AspCan_PLB35174.1	Eukaryota	Fungi	Ascomycota	Eurotiomycetes	Eurotiales	Aspergillaceae	Aspergillus candidus	a-pheromone processing metallopeptidase Ste23	OTHER	0.000436	0.999564
S23_AspCla_EAW14914.1	Eukaryota	Fungi	Ascomycota	Eurotiomycetes	Eurotiales	Aspergillaceae	Aspergillus clavatus NRRL 1	a-pheromone processing metallopeptidase Ste23	OTHER	0.007107	0.992893
MEN_AspCor_KAE8356695.1	Eukaryota	Fungi	Ascomycota	Eurotiomycetes	Eurotiales	Aspergillaceae	Aspergillus coremiiformis	Metalloenzyme, LuxS/M16 peptidase-like protein	OTHER	0.00105	0.99895
LuxS_AspEll_PYH90104.1	Eukaryota	Fungi	Ascomycota	Eurotiomycetes	Eurotiales	Aspergillaceae	Aspergillus ellipticus CBS 707.79	LuxS/MPP-like metallohydrolase	OTHER	0.000506	0.999494
S23_AspEuc_PWY72721.1	Eukaryota	Fungi	Ascomycota	Eurotiomycetes	Eurotiales	Aspergillaceae	Aspergillus eucalypticola CBS 122712	a-pheromone processing metallopeptidase Ste23	OTHER	0.000454	0.999546
LuxS_AspFij_RAK73821.1	Eukaryota	Fungi	Ascomycota	Eurotiomycetes	Eurotiales	Aspergillaceae	Aspergillus fijiensis CBS 313.89	LuxS/MPP-like metallohydrolase	OTHER	0.000557	0.999443
S23_AspFis_EAW24435.1	Eukaryota	Fungi	Ascomycota	Eurotiomycetes	Eurotiales	Aspergillaceae	Aspergillus fischeri NRRL 181	a-pheromone processing metallopeptidase Ste23	OTHER	0.000687	0.999313
S23_AspFla_RMZ39994.1	Eukaryota	Fungi	Ascomycota	Eurotiomycetes	Eurotiales	Aspergillaceae	Aspergillus flavus	a-pheromone processing metallopeptidase Ste23	OTHER	0.001149	0.998851
S23_Asp_Fum_EDP51051.1	Eukaryota	Fungi	Ascomycota	Eurotiomycetes	Eurotiales	Aspergillaceae	Aspergillus fumigatus A1163	a-pheromone processing metallopeptidase Ste23	OTHER	0.000932	0.999068
S23_AspFum_KMK58966.1	Eukaryota	Fungi	Ascomycota	Eurotiomycetes	Eurotiales	Aspergillaceae	Aspergillus fumigatus Z5	a-pheromone processing metallopeptidase Ste23	OTHER	0.000932	0.999068
IDE_AspHan_KAF7593445.1	Eukaryota	Fungi	Ascomycota	Eurotiomycetes	Eurotiales	Aspergillaceae	Aspergillus hancockii	Insulinase (Peptidase M16)	OTHER	0.000337	0.999663
S23_AspHet_PWY92237.1	Eukaryota	Fungi	Ascomycota	Eurotiomycetes	Eurotiales	Aspergillaceae	Aspergillus heteromorphus CBS 117.55	a-pheromone processing metallopeptidase Ste23	OTHER	0.000516	0.999484
LuxS_AspHom_RAL11158.1	Eukaryota	Fungi	Ascomycota	Eurotiomycetes	Eurotiales	Aspergillaceae	Aspergillus homomorphus CBS 101889	LuxS/MPP-like metallohydrolase	OTHER	0.000586	0.999414
LuxS_AspIbe_RAK96204.1	Eukaryota	Fungi	Ascomycota	Eurotiomycetes	Eurotiales	Aspergillaceae	Aspergillus ibericus CBS 121593	LuxS/MPP-like metallohydrolase	OTHER	0.000556	0.999444
S23_AspInd_PYI28075.1	Eukaryota	Fungi	Ascomycota	Eurotiomycetes	Eurotiales	Aspergillaceae	Aspergillus indologenus CBS 114.80	a-pheromone processing metallopeptidase Ste23	OTHER	0.000419	0.999581
S23_AspLen_GFF64831.1	Eukaryota	Fungi	Ascomycota	Eurotiomycetes	Eurotiales	Aspergillaceae	Aspergillus lentulus	a-pheromone processing metallopeptidase Ste23	OTHER	0.000332	0.999668
MEN_AspLep_KAB8075785.1	Eukaryota	Fungi	Ascomycota	Eurotiomycetes	Eurotiales	Aspergillaceae	Aspergillus leporis	Metalloenzyme, LuxS/M16 peptidase-like protein	OTHER	0.000278	0.999722
S23_AspLuc_GAT24591.1	Eukaryota	Fungi	Ascomycota	Eurotiomycetes	Eurotiales	Aspergillaceae	Aspergillus luchuensis	a-pheromone processing metallopeptidase Ste23	OTHER	0.000485	0.999515
IDE_AspNan_KAF9882582.1	Eukaryota	Fungi	Ascomycota	Eurotiomycetes	Eurotiales	Aspergillaceae	Aspergillus nanangensis	Insulinase (Peptidase M16)	OTHER	0.000528	0.999472
IDE_AspNan_KAF9886462.1	Eukaryota	Fungi	Ascomycota	Eurotiomycetes	Eurotiales	Aspergillaceae	Aspergillus nanangensis	Insulinase (Peptidase M16)	OTHER	0.000441	0.999559
S23_AspNig_GAQ46611.1	Eukaryota	Fungi	Ascomycota	Eurotiomycetes	Eurotiales	Aspergillaceae	Aspergillus niger	a-pheromone processing metallopeptidase Ste23	SP(Sec/SPI)	0.986865	0.013135	CS pos: 22-23. ATG-SA. Pr: 0.4903
Unn_AspNig_CAK42803.1	Eukaryota	Fungi	Ascomycota	Eurotiomycetes	Eurotiales	Aspergillaceae	Aspergillus niger	AaceriAER053Cp	OTHER	0.001123	0.998877
LuxS_AspNig_RDH18184.1	Eukaryota	Fungi	Ascomycota	Eurotiomycetes	Eurotiales	Aspergillaceae	Aspergillus niger ATCC 13496	LuxS/MPP-like metallohydrolase	OTHER	0.001123	0.998877
S23_AspNom_KNG91563.1	Eukaryota	Fungi	Ascomycota	Eurotiomycetes	Eurotiales	Aspergillaceae	Aspergillus nomiae NRRL 13137	a-pheromone processing metallopeptidase Ste23	OTHER	0.000988	0.999012
S23_AspNov_PKX96480.1	Eukaryota	Fungi	Ascomycota	Eurotiomycetes	Eurotiales	Aspergillaceae	Aspergillus novofumigatus IBT 16806	a-pheromone processing metallopeptidase Ste23	OTHER	0.0005	0.9995
MEN_AspPse_KAB8264589.1	Eukaryota	Fungi	Ascomycota	Eurotiomycetes	Eurotiales	Aspergillaceae	Aspergillus pseudonomius	Metalloenzyme, LuxS/M16 peptidase-like protein	OTHER	0.000988	0.999012
MEN_AspPse_KAE8134725.1	Eukaryota	Fungi	Ascomycota	Eurotiomycetes	Eurotiales	Aspergillaceae	Aspergillus pseudotamarii	Metalloenzyme, LuxS/M16 peptidase-like protein	OTHER	0.000875	0.999125
S23_AspRub_EYE95555.1	Eukaryota	Fungi	Ascomycota	Eurotiomycetes	Eurotiales	Aspergillaceae	Aspergillus ruber CBS 135680	a-pheromone processing metallopeptidase Ste23	OTHER	0.0004	0.9996
S23_AspSac_PYH48499.1	Eukaryota	Fungi	Ascomycota	Eurotiomycetes	Eurotiales	Aspergillaceae	Aspergillus saccharolyticus JOP 1030-1	a-pheromone processing metallopeptidase Ste23	OTHER	0.00048	0.99952
S23_AspScl_RJE27476.1	Eukaryota	Fungi	Ascomycota	Eurotiomycetes	Eurotiales	Aspergillaceae	Aspergillus sclerotialis	a-pheromone processing metallopeptidase Ste23	OTHER	0.00035	0.99965
LuxS_AspScl_PYI07817.1	Eukaryota	Fungi	Ascomycota	Eurotiomycetes	Eurotiales	Aspergillaceae	Aspergillus sclerotiicarbonarius CBS 121057	LuxS/MPP-like metallohydrolase	OTHER	0.00161	0.99839
LuxS_AspScl_PWY88039.1	Eukaryota	Fungi	Ascomycota	Eurotiomycetes	Eurotiales	Aspergillaceae	Aspergillus sclerotioniger CBS 115572	LuxS/MPP-like metallohydrolase	OTHER	0.000823	0.999177
MEN_AspSer_KAE8326457.1	Eukaryota	Fungi	Ascomycota	Eurotiomycetes	Eurotiales	Aspergillaceae	Aspergillus sergii	Metalloenzyme, LuxS/M16 peptidase-like protein	OTHER	0.000715	0.999285
S23_AspHF37_RMJ24893.1	Eukaryota	Fungi	Ascomycota	Eurotiomycetes	Eurotiales	Aspergillaceae	Aspergillus sp. HF37	a-pheromone processing metallopeptidase Ste23	OTHER	0.000369	0.999631
S23_AspSte_PLB52145.1	Eukaryota	Fungi	Ascomycota	Eurotiomycetes	Eurotiales	Aspergillaceae	Aspergillus steynii IBT 23096	a-pheromone processing metallopeptidase Ste23	OTHER	0.003174	0.996826
S23_AspTai_PLN85476.1	Eukaryota	Fungi	Ascomycota	Eurotiomycetes	Eurotiales	Aspergillaceae	Aspergillus taichungensis	a-pheromone processing metallopeptidase Ste23	OTHER	0.000421	0.999579
MEN_AspTam_KAE8167024.1	Eukaryota	Fungi	Ascomycota	Eurotiomycetes	Eurotiales	Aspergillaceae	Aspergillus tamarii	Metalloenzyme, LuxS/M16 peptidase-like protein	OTHER	0.00067	0.99933
IDE_AspTan_KAA8642913.1	Eukaryota	Fungi	Ascomycota	Eurotiomycetes	Eurotiales	Aspergillaceae	Aspergillus tanneri	Insulinase (Peptidase M16)	OTHER	0.000415	0.999585
MEN_AspTub_GFN17804.1	Eukaryota	Fungi	Ascomycota	Eurotiomycetes	Eurotiales	Aspergillaceae	Aspergillus tubingensis	Metalloenzyme, LuxS/M16 peptidase-like protein	OTHER	0.000482	0.999518
pMUG_AspUda_GFF35263.1	Eukaryota	Fungi	Ascomycota	Eurotiomycetes	Eurotiales	Aspergillaceae	Aspergillus udagawae	putative zinc protease mug138	OTHER	0.001019	0.998981
LuxS_AspUva_PYH81507.1	Eukaryota	Fungi	Ascomycota	Eurotiomycetes	Eurotiales	Aspergillaceae	Aspergillus uvarum CBS 121591	LuxS/MPP-like metallohydrolase	OTHER	0.000474	0.999526
MEN_AspWel_RDH39325.1	Eukaryota	Fungi	Ascomycota	Eurotiomycetes	Eurotiales	Aspergillaceae	Aspergillus welwitschiae	Metalloenzyme, LuxS/M16 peptidase-like protein	OTHER	0.000703	0.999297
IDE_MonPur_TQB76602.1	Eukaryota	Fungi	Ascomycota	Eurotiomycetes	Eurotiales	Aspergillaceae	Monascus purpureus	Insulinase (Peptidase M16)	OTHER	0.000293	0.999707
NRDp_PenBra_CEJ59887.1	Eukaryota	Fungi	Ascomycota	Eurotiomycetes	Eurotiales	Aspergillaceae	Penicillium brasilianum	Putative N-arginine dibasic convertase NRD1 and related Zn2-dependent endopeptidases	OTHER	0.001158	0.998842
MEN_PenCam_CRL27990.1	Eukaryota	Fungi	Ascomycota	Eurotiomycetes	Eurotiales	Aspergillaceae	Penicillium camemberti	Metalloenzyme, LuxS/M16 peptidase-like, metal-binding	OTHER	0.001621	0.998379
AFA_PenChr_KZN89078.1	Eukaryota	Fungi	Ascomycota	Eurotiomycetes	Eurotiales	Aspergillaceae	Penicillium chrysogenum	A-factor-processing enzyme	OTHER	0.00045	0.99955
S23_PenDig_EKV11123.1	Eukaryota	Fungi	Ascomycota	Eurotiomycetes	Eurotiales	Aspergillaceae	Penicillium digitatum PHI26	a-pheromone processing metallopeptidase Ste23	OTHER	0.000255	0.999745
M16_PenExp_KGO37676.1	Eukaryota	Fungi	Ascomycota	Eurotiomycetes	Eurotiales	Aspergillaceae	Penicillium expansum	Peptidase M16, core	OTHER	0.000255	0.999745
M16_Pengri_KXG51462.1	Eukaryota	Fungi	Ascomycota	Eurotiomycetes	Eurotiales	Aspergillaceae	Penicillium griseofulvum	Peptidase M16, core	OTHER	0.000255	0.999745
M16_PenIta_KGO63627.1	Eukaryota	Fungi	Ascomycota	Eurotiomycetes	Eurotiales	Aspergillaceae	Penicillium italicum	Peptidase M16, core	OTHER	0.000255	0.999745
AFA_PenRol_KAF3396235.1	Eukaryota	Fungi	Ascomycota	Eurotiomycetes	Eurotiales	Aspergillaceae	Penicillium rolfsii	A-factor-processing enzyme	OTHER	0.00061	0.99939
MEN_PenRoq_CDM29796.1	Eukaryota	Fungi	Ascomycota	Eurotiomycetes	Eurotiales	Aspergillaceae	Penicillium roqueforti FM164	Metalloenzyme, LuxS/M16 peptidase-like, metal-binding	OTHER	0.001546	0.998454
Unn_PenRub_CAP96356.1	Eukaryota	Fungi	Ascomycota	Eurotiomycetes	Eurotiales	Aspergillaceae	Penicillium rubens Wisconsin 54-1255	Piso0_000762	OTHER	0.00045	0.99955
M16_PenOcc_PCG89378.1	Eukaryota	Fungi	Ascomycota	Eurotiomycetes	Eurotiales	Aspergillaceae	Penicillium sp. 'occitanis'	Peptidase M16, core	OTHER	0.000646	0.999354
AFA_PenS1M_KAF7713981.1	Eukaryota	Fungi	Ascomycota	Eurotiomycetes	Eurotiales	Aspergillaceae	Penicillium sp. S1M29	A-factor-processing enzyme	OTHER	0.000325	0.999675
AFA_PenSub_OKP12282.1	Eukaryota	Fungi	Ascomycota	Eurotiomycetes	Eurotiales	Aspergillaceae	Penicillium subrubescens	A-factor-processing enzyme	OTHER	0.000346	0.999654
S23_BysSpe_RWQ91904.1	Eukaryota	Fungi	Ascomycota	Eurotiomycetes	Eurotiales	Thermoascaceae	Byssochlamys spectabilis	a-pheromone processing metallopeptidase Ste23	OTHER	0.000387	0.999613
S23_BysSpe_GAD92092.1	Eukaryota	Fungi	Ascomycota	Eurotiomycetes	Eurotiales	Thermoascaceae	Byssochlamys spectabilis No. 5	a-pheromone processing metallopeptidase Ste23	OTHER	0.000363	0.999637
IDE_RasEme_KKA20371.1	Eukaryota	Fungi	Ascomycota	Eurotiomycetes	Eurotiales	Trichocomaceae	Rasamsonia emersonii CBS 393.64	insulysin	OTHER	0.000758	0.999242
IDE_TalIsl_CRG92355.1	Eukaryota	Fungi	Ascomycota	Eurotiomycetes	Eurotiales	Trichocomaceae	Talaromyces islandicus	insulysin	OTHER	0.000784	0.999216
S23l_TalMar_ABH09708.1	Eukaryota	Fungi	Ascomycota	Eurotiomycetes	Eurotiales	Trichocomaceae	Talaromyces marneffei	STE23-like protein	OTHER	0.00053	0.99947
pZNP_TalMar_KFX48371.1	Eukaryota	Fungi	Ascomycota	Eurotiomycetes	Eurotiales	Trichocomaceae	Talaromyces marneffei PM1	putative zinc protease	OTHER	0.0003	0.9997
pZNP_TalPin_KAF3393461.1	Eukaryota	Fungi	Ascomycota	Eurotiomycetes	Eurotiales	Trichocomaceae	Talaromyces pinophilus	putative zinc protease	OTHER	0.000566	0.999434
pMTP_TalSti_EED16906.1	Eukaryota	Fungi	Ascomycota	Eurotiomycetes	Eurotiales	Trichocomaceae	Talaromyces stipitatus ATCC 10500	metalloprotease, putative	OTHER	0.000549	0.999451
S23_TalSti_EED24550.1	Eukaryota	Fungi	Ascomycota	Eurotiomycetes	Eurotiales	Trichocomaceae	Talaromyces stipitatus ATCC 10500	a-pheromone processing metallopeptidase Ste23	OTHER	0.00057	0.99943
IDE_BlaDer_EEQ89463.2	Eukaryota	Fungi	Ascomycota	Eurotiomycetes	Onygenales	Ajellomycetaceae	Blastomyces dermatitidis ER-3	insulysin	OTHER	0.001127	0.998873
IDE_BlaPar_PGH09771.1	Eukaryota	Fungi	Ascomycota	Eurotiomycetes	Onygenales	Ajellomycetaceae	Blastomyces parvus	insulysin	OTHER	0.00041	0.99959
IDE_BlaSil_KLJ09655.1	Eukaryota	Fungi	Ascomycota	Eurotiomycetes	Onygenales	Ajellomycetaceae	Blastomyces silverae	insulysin	OTHER	0.00076	0.99924
IDE_EmmCre_PGH32422.1	Eukaryota	Fungi	Ascomycota	Eurotiomycetes	Onygenales	Ajellomycetaceae	Emmonsia crescens	insulysin	OTHER	0.000678	0.999322
IDE_EmmCre_KKZ60738.1	Eukaryota	Fungi	Ascomycota	Eurotiomycetes	Onygenales	Ajellomycetaceae	Emmonsia crescens UAMH 3008	insulysin	OTHER	0.000678	0.999322
S23_HisCap_EEH05209.1	Eukaryota	Fungi	Ascomycota	Eurotiomycetes	Onygenales	Ajellomycetaceae	Histoplasma capsulatum G186AR	a-pheromone processing metallopeptidase Ste23	OTHER	0.000744	0.999256
S23_HisCap_EGC46859.1	Eukaryota	Fungi	Ascomycota	Eurotiomycetes	Onygenales	Ajellomycetaceae	Histoplasma capsulatum H88	a-pheromone processing metallopeptidase Ste23	OTHER	0.103242	0.896758
AFA_ArtUnc_KAF3479644.1	Eukaryota	Fungi	Ascomycota	Eurotiomycetes	Onygenales	Arthrodermataceae	Arthroderma uncinatum	A-factor-processing enzyme	OTHER	0.000384	0.999616
AFA_MicCan_EEQ29202.1	Eukaryota	Fungi	Ascomycota	Eurotiomycetes	Onygenales	Arthrodermataceae	Microsporum canis CBS 113480	A-factor-processing enzyme	OTHER	0.000444	0.999556
AFA_NanGyp_EFR01057.1	Eukaryota	Fungi	Ascomycota	Eurotiomycetes	Onygenales	Arthrodermataceae	Nannizzia gypsea CBS 118893	A-factor-processing enzyme	OTHER	0.000407	0.999593
Unc_TriBen_DAA75402.1	Eukaryota	Fungi	Ascomycota	Eurotiomycetes	Onygenales	Arthrodermataceae	Trichophyton benhamiae CBS 112371	uncharacterized protein HGUI_01853	OTHER	0.000419	0.999581
S23_TriEqu_EGE07155.1	Eukaryota	Fungi	Ascomycota	Eurotiomycetes	Onygenales	Arthrodermataceae	Trichophyton equinum CBS 127.97	a-pheromone processing metallopeptidase Ste23	OTHER	0.000419	0.999581
S23_TriInt_KAF3897379.1	Eukaryota	Fungi	Ascomycota	Eurotiomycetes	Onygenales	Arthrodermataceae	Trichophyton interdigitale	a-pheromone processing metallopeptidase Ste23	OTHER	0.000719	0.999281
AFA_AscApi_KZZ97958.1	Eukaryota	Fungi	Ascomycota	Eurotiomycetes	Onygenales	Ascosphaeraceae	Ascosphaera apis ARSEF 7405	A-factor-processing enzyme	OTHER	0.000849	0.999151
MEN_AscApi_KZZ87406.1	Eukaryota	Fungi	Ascomycota	Eurotiomycetes	Onygenales	Ascosphaeraceae	Ascosphaera apis ARSEF 7405	Metalloenzyme, LuxS/M16 peptidase-like, metal-binding protein	OTHER	0.000885	0.999115
MEN_AscApi_KZZ87980.1	Eukaryota	Fungi	Ascomycota	Eurotiomycetes	Onygenales	Ascosphaeraceae	Ascosphaera apis ARSEF 7405	Metalloenzyme, LuxS/M16 peptidase-like, metal-binding protein	OTHER	0.000991	0.999009
IDE_CocImm_KMU83018.1	Eukaryota	Fungi	Ascomycota	Eurotiomycetes	Onygenales		Coccidioides immitis H538.4	insulin-degrading enzyme	OTHER	0.001311	0.998689
IDE_CocImm_KMU73113.1	Eukaryota	Fungi	Ascomycota	Eurotiomycetes	Onygenales		Coccidioides immitis RMSCC 3703	insulin-degrading enzyme	OTHER	0.000868	0.999132
S23_CocImm_EAS30932.3	Eukaryota	Fungi	Ascomycota	Eurotiomycetes	Onygenales		Coccidioides immitis RS	a-pheromone processing metallopeptidase Ste23	OTHER	0.003784	0.996216
IDE_CocPos_KMM67440.1	Eukaryota	Fungi	Ascomycota	Eurotiomycetes	Onygenales		Coccidioides posadasii RMSCC 3488	insulin-degrading enzyme	OTHER	0.005525	0.994475
AFA_ParLut_EEH33611.2	Eukaryota	Fungi	Ascomycota	Eurotiomycetes	Onygenales		Paracoccidioides lutzii Pb01	A-factor-processing enzyme	OTHER	0.012478	0.987522
S23p_PhaChl_KKY28400.1	Eukaryota	Fungi	Ascomycota	Eurotiomycetes	Phaeomoniellales	Phaeomoniellaceae	Phaeomoniella chlamydospora	Putative A-pheromone processing metallopeptidase Ste23	OTHER	0.000463	0.999537
M16i_MarBru_EKD21160.1	Eukaryota	Fungi	Ascomycota	Incertae			Marssonina brunnea f. sp. 'multigermtubi' MB_m1	Peptidase M16 inactive domain-containing protein	OTHER	0.164821	0.835179
LuxS_PhiSco_KUJ19187.1	Eukaryota	Fungi	Ascomycota	Incertae			Phialocephala scopiformis	LuxS/MPP-like metallohydrolase	OTHER	0.000363	0.999637
pMTP_PhiSco_KUJ15312.1	Eukaryota	Fungi	Ascomycota	Incertae			Phialocephala scopiformis	putative metalloprotease	OTHER	0.000655	0.999345
rIDE_PhiSub_CZR61550.1	Eukaryota	Fungi	Ascomycota	Incertae			Phialocephala subalpina	related to insulysin precursor (metalloendopeptidase)	OTHER	0.000425	0.999575
S23_SaiCom_ODQ53020.1	Eukaryota	Fungi	Ascomycota	Incertae			Saitoella complicata NRRL Y-17804	a-pheromone processing metallopeptidase Ste23	OTHER	0.000435	0.999565
S23_LasPus_KAA6409030.1	Eukaryota	Fungi	Ascomycota	Lecanoromycetes	Umbilicariales	Umbilicariaceae	Lasallia pustulata	a-pheromone processing metallopeptidase Ste23	OTHER	0.00067	0.99933
S23_LasPus_SLM41458.1	Eukaryota	Fungi	Ascomycota	Lecanoromycetes	Umbilicariales	Umbilicariaceae	Lasallia pustulata	a-pheromone processing metallopeptidase Ste23	OTHER	0.000621	0.999379
S23_BluGra_CCU81260.1	Eukaryota	Fungi	Ascomycota	Leotiomycetes	Erysiphales	Erysiphaceae	Blumeria graminis f. sp. hordei DH14	a-pheromone processing metallopeptidase Ste23	OTHER	0.000239	0.999761
MTP_BluGra_EPQ65721.1	Eukaryota	Fungi	Ascomycota	Leotiomycetes	Erysiphales	Erysiphaceae	Blumeria graminis f. sp. tritici 96224	Metalloprotease	OTHER	0.00019	0.99981
pM16i_EryNec_KHJ33814.1	Eukaryota	Fungi	Ascomycota	Leotiomycetes	Erysiphales	Erysiphaceae	Erysiphe necator	putative peptidase m16 inactive domain-containing protein	OTHER	0.00051	0.99949
pMUG_GolCic_RKF58569.1	Eukaryota	Fungi	Ascomycota	Leotiomycetes	Erysiphales	Erysiphaceae	Golovinomyces cichoracearum	putative zinc protease mug138	OTHER	0.00046	0.99954
pMUG_GolCic_RKF74782.1	Eukaryota	Fungi	Ascomycota	Leotiomycetes	Erysiphales	Erysiphaceae	Golovinomyces cichoracearum	putative zinc protease mug138	OTHER	0.000395	0.999605
pMUG_GolCic_RKF76679.1	Eukaryota	Fungi	Ascomycota	Leotiomycetes	Erysiphales	Erysiphaceae	Golovinomyces cichoracearum	putative zinc protease mug138	OTHER	0.000407	0.999593
pMUG_OidNeo_RKF61782.1	Eukaryota	Fungi	Ascomycota	Leotiomycetes	Erysiphales	Erysiphaceae	Oidium neolycopersici	putative zinc protease mug138	OTHER	0.001461	0.998539
LuxS_ColCra_RDW65428.1	Eukaryota	Fungi	Ascomycota	Leotiomycetes	Helotiales	Dermateaceae	Coleophoma crateriformis	LuxS metallohydrolase	OTHER	0.000494	0.999506
LuxS_ColCyl_RDW59715.1	Eukaryota	Fungi	Ascomycota	Leotiomycetes	Helotiales	Dermateaceae	Coleophoma cylindrospora	LuxS metallohydrolase	OTHER	0.000494	0.999506
M16i_DipRos_PBP21540.1	Eukaryota	Fungi	Ascomycota	Leotiomycetes	Helotiales	Drepanopezizaceae	Diplocarpon rosae	Peptidase M16 inactive domain-containing protein	OTHER	0.001251	0.998749
M16i_DipRos_PBP27078.1	Eukaryota	Fungi	Ascomycota	Leotiomycetes	Helotiales	Drepanopezizaceae	Diplocarpon rosae	Peptidase M16 inactive domain-containing protein	OTHER	0.000453	0.999547
LuxS_GlaLoz_EPE32970.1	Eukaryota	Fungi	Ascomycota	Leotiomycetes	Helotiales	Helotiaceae	Glarea lozoyensis ATCC 20868	LuxS/MPP-like metallohydrolase	OTHER	0.001066	0.998934
LuxS_HyaBic_PMD55037.1	Eukaryota	Fungi	Ascomycota	Leotiomycetes	Helotiales	Hyaloscyphaceae	Hyaloscypha bicolor E	LuxS/MPP-like metallohydrolase	OTHER	0.00061	0.99939
LuxS_HyaHep_PMD19542.1	Eukaryota	Fungi	Ascomycota	Leotiomycetes	Helotiales	Hyaloscyphaceae	Hyaloscypha hepaticicola	LuxS/MPP-like metallohydrolase	OTHER	0.000462	0.999538
LuxS_HyaVar_PMD40459.1	Eukaryota	Fungi	Ascomycota	Leotiomycetes	Helotiales	Hyaloscyphaceae	Hyaloscypha variabilis F	LuxS/MPP-like metallohydrolase	OTHER	0.000398	0.999602
MUP_HypHym_KAG0647523.1	Eukaryota	Fungi	Ascomycota	Leotiomycetes	Helotiales	Hyaloscyphaceae	Hyphodiscus hymeniophilus	Meiotically up-regulated	OTHER	0.000338	0.999662
pZNP_LacHya_TVY30116.1	Eukaryota	Fungi	Ascomycota	Leotiomycetes	Helotiales	Lachnaceae	Lachnellula hyalina	putative zinc protease	OTHER	0.000246	0.999754
pZNP_LacOcc_TVY41571.1	Eukaryota	Fungi	Ascomycota	Leotiomycetes	Helotiales	Lachnaceae	Lachnellula occidentalis	putative zinc protease	OTHER	0.00031	0.99969
pZNP_LacSub_TVY38945.1	Eukaryota	Fungi	Ascomycota	Leotiomycetes	Helotiales	Lachnaceae	Lachnellula subtilissima	putative zinc protease	OTHER	0.000306	0.999694
pZNP_LacWil_TVY88444.1	Eukaryota	Fungi	Ascomycota	Leotiomycetes	Helotiales	Lachnaceae	Lachnellula willkommii	putative zinc protease	OTHER	0.000338	0.999662
LuxS_AceMac_KAF8856629.1	Eukaryota	Fungi	Ascomycota	Leotiomycetes	Helotiales	Mollisiaceae	Acephala macrosclerotiorum	LuxS/MPP-like metallohydrolase	OTHER	0.000352	0.999648
pMTP_AceMac_KAF8847969.1	Eukaryota	Fungi	Ascomycota	Leotiomycetes	Helotiales	Mollisiaceae	Acephala macrosclerotiorum	putative metalloprotease	OTHER	0.000877	0.999123
LuxS_VenEch_RDL38193.1	Eukaryota	Fungi	Ascomycota	Leotiomycetes	Helotiales	Pleuroascaceae	Venustampulla echinocandica	LuxS metallohydrolase	OTHER	0.000684	0.999316
M16i_RutNJR_PQE10790.1	Eukaryota	Fungi	Ascomycota	Leotiomycetes	Helotiales	Rutstroemiaceae	Rutstroemia sp. NJR-2017a BBW	Peptidase M16 inactive domain-containing protein	OTHER	0.000446	0.999554
S23_RutNJR_PQE23415.1	Eukaryota	Fungi	Ascomycota	Leotiomycetes	Helotiales	Rutstroemiaceae	Rutstroemia sp. NJR-2017a BBW	a-pheromone processing metallopeptidase ste23 protein	OTHER	0.000731	0.999269
pM16i_BotCin_EMR81491.1	Eukaryota	Fungi	Ascomycota	Leotiomycetes	Helotiales	Sclerotiniaceae	Botrytis cinerea BcDW1	putative peptidase m16 inactive domain-containing protein	OTHER	0.000519	0.999481
pM16i_BotFra_KAF5871327.1	Eukaryota	Fungi	Ascomycota	Leotiomycetes	Helotiales	Sclerotiniaceae	Botrytis fragariae	putative peptidase m16 inactive domain-containing protein	OTHER	0.000541	0.999459
pM16i_BotFra_KAF5876257.1	Eukaryota	Fungi	Ascomycota	Leotiomycetes	Helotiales	Sclerotiniaceae	Botrytis fragariae	putative peptidase m16 inactive domain-containing protein	OTHER	0.000766	0.999234
M16i_SclBor_ESZ97818.1	Eukaryota	Fungi	Ascomycota	Leotiomycetes	Helotiales	Sclerotiniaceae	Sclerotinia borealis F-4128	Peptidase M16 inactive domain-containing protein	OTHER	0.000566	0.999434
Unn_SclTri_CAD6445100.1	Eukaryota	Fungi	Ascomycota	Leotiomycetes	Helotiales	Sclerotiniaceae	Sclerotinia trifoliorum	unnamed protein product	OTHER	0.000464	0.999536
LuxS_CadDSE_PVH82523.1	Eukaryota	Fungi	Ascomycota	Leotiomycetes	Helotiales		Cadophora sp. DSE1049	LuxS/MPP-like metallohydrolase	OTHER	0.000438	0.999562
LuxS_ChaLon_KAE9367559.1	Eukaryota	Fungi	Ascomycota	Leotiomycetes	Helotiales		Chalara longipes BDJ	LuxS/MPP-like metallohydrolase	OTHER	0.000409	0.999591
rIDE_RhySec_CZT48615.1	Eukaryota	Fungi	Ascomycota	Leotiomycetes	Helotiales		Rhynchosporium secalis	related to insulysin precursor (metalloendopeptidase)	OTHER	0.013237	0.986763
IDE_PseDes_ELR05702.1	Eukaryota	Fungi	Ascomycota	Leotiomycetes		Pseudeurotiaceae	Pseudogymnoascus destructans 20631-21	insulysin	OTHER	0.000621	0.999379
IDE_Pse03V_OBT87747.1	Eukaryota	Fungi	Ascomycota	Leotiomycetes		Pseudeurotiaceae	Pseudogymnoascus sp. 03VT05	insulysin	OTHER	0.000647	0.999353
IDE_Pse233_OBT67507.1	Eukaryota	Fungi	Ascomycota	Leotiomycetes		Pseudeurotiaceae	Pseudogymnoascus sp. 23342-1-I1	insulysin	OTHER	0.000647	0.999353
IDE_Pse24M_OBT57719.1	Eukaryota	Fungi	Ascomycota	Leotiomycetes		Pseudeurotiaceae	Pseudogymnoascus sp. 24MN13	insulysin	OTHER	0.000626	0.999374
IDE_PseWSF_OBT40195.1	Eukaryota	Fungi	Ascomycota	Leotiomycetes		Pseudeurotiaceae	Pseudogymnoascus sp. WSF 3629	insulysin	OTHER	0.000647	0.999353
IDE_PseVer_OBT96556.2	Eukaryota	Fungi	Ascomycota	Leotiomycetes		Pseudeurotiaceae	Pseudogymnoascus verrucosus	Insulinase (Peptidase M16)	OTHER	0.004766	0.995234
NRD_ArtEnt_KAF3920124.1	Eukaryota	Fungi	Ascomycota	Orbiliomycetes	Orbiliales	Orbiliaceae	Arthrobotrys entomopaga	Nardilysin	OTHER	0.000257	0.999743
NRD_DacCyl_KAF3932615.1	Eukaryota	Fungi	Ascomycota	Orbiliomycetes	Orbiliales	Orbiliaceae	Dactylella cylindrospora	Nardilysin	OTHER	0.015591	0.984409
NRD_DacCio_KAF3932996.1	Eukaryota	Fungi	Ascomycota	Orbiliomycetes	Orbiliales	Orbiliaceae	Dactylellina cionopaga	Nardilysin	OTHER	0.000327	0.999673
NRD_DreBro_KAF3927684.1	Eukaryota	Fungi	Ascomycota	Pezizomycetes	Orbiliales	Orbiliaceae	Drechslerella brochopaga	Nardilysin	OTHER	0.084788	0.915212
LuxS_AscNig_TGZ79465.1	Eukaryota	Fungi	Ascomycota	Pezizomycetes	Pezizales	Ascodesmidaceae	Ascodesmis nigricans	LuxS/MPP-like metallohydrolase	OTHER	0.000477	0.999523
LuxS_MorCon_RPB12567.1	Eukaryota	Fungi	Ascomycota	Pezizomycetes	Pezizales	Morchellaceae	Morchella conica CCBAS932	LuxS/MPP-like metallohydrolase	OTHER	0.000822	0.999178
MEN_KalPfe_KAF8460600.1	Eukaryota	Fungi	Ascomycota	Pezizomycetes	Pezizales	Pezizaceae	Kalaharituber pfeilii	Metalloenzyme, LuxS/M16 peptidase-like protein	OTHER	0.000411	0.999589
IDE_TerBou_RPB27022.1	Eukaryota	Fungi	Ascomycota	Pezizomycetes	Pezizales	Pezizaceae	Terfezia boudieri ATCC MYA-4762	insulysin	OTHER	0.000528	0.999472
MEN_TerCla_KAF8446709.1	Eukaryota	Fungi	Ascomycota	Pezizomycetes	Pezizales	Pezizaceae	Terfezia claveryi	Metalloenzyme, LuxS/M16 peptidase-like protein	OTHER	0.036968	0.963032
MEN_TirNiv_KAF8425470.1	Eukaryota	Fungi	Ascomycota	Pezizomycetes	Pezizales	Pezizaceae	Tirmania nivea	Metalloenzyme, LuxS/M16 peptidase-like protein	OTHER	0.000548	0.999452
sIDE_PyrOmp_CCX05809.1	Eukaryota	Fungi	Ascomycota	Pezizomycetes	Pezizales	Pyronemataceae	Pyronema omphalodes CBS 100304	Ste23p	OTHER	0.023334	0.976666
MEN_SphBru_KAA8894947.1	Eukaryota	Fungi	Ascomycota	Pezizomycetes	Pezizales	Pyronemataceae	Sphaerosporella brunnea	Metalloenzyme, LuxS/M16 peptidase-like protein	OTHER	0.000319	0.999681
MEN_TryHyb_KAF8540370.1	Eukaryota	Fungi	Ascomycota	Pezizomycetes	Pezizales	Pyronemataceae	Trichophaea hybrida	Metalloenzyme, LuxS/M16 peptidase-like protein	SP(Sec/SPI)	0.815188	0.184812	CS pos: 23-24. AVA-TR. Pr: 0.5761
LuxS_WilMik_KAF8253042.1	Eukaryota	Fungi	Ascomycota	Pezizomycetes	Pezizales	Pyronemataceae	Wilcoxina mikolae CBS 423.85	LuxS/MPP-like metallohydrolase	SP(Sec/SPI)	0.523327	0.476673	CS pos: 23-24. AAA-AR. Pr: 0.2562
LuxS_ChoVen_RPB03877.1	Eukaryota	Fungi	Ascomycota	Pezizomycetes	Pezizales	Tuberaceae	Choiromyces venosus 120613-1	LuxS/MPP-like metallohydrolase	OTHER	0.000304	0.999696
Unn_TubAes_CUS07597.1	Eukaryota	Fungi	Ascomycota	Pezizomycetes	Pezizales	Tuberaceae	Tuber aestivum	d8ec39b9-95f9-42d1-85cb-2453800d54d1	OTHER	0.000431	0.999569
MEN_TubBor_PUU79501.1	Eukaryota	Fungi	Ascomycota	Pezizomycetes	Pezizales	Tuberaceae	Tuber borchii	Metalloenzyme, LuxS/M16 peptidase-like protein	OTHER	0.000374	0.999626
MEN_TubBru_KAG0637204.1	Eukaryota	Fungi	Ascomycota	Pezizomycetes	Pezizales	Tuberaceae	Tuber brumale	Metalloenzyme, LuxS/M16 peptidase-like protein	OTHER	0.001699	0.998301
MEN_TubInd_KAG0133786.1	Eukaryota	Fungi	Ascomycota	Pezizomycetes	Pezizales	Tuberaceae	Tuber indicum	Metalloenzyme, LuxS/M16 peptidase-like protein	OTHER	0.001812	0.998188
Unn_TubMel_CAZ79187.1	Eukaryota	Fungi	Ascomycota	Pezizomycetes	Pezizales	Tuberaceae	Tuber melanosporum	unnamed protein product	OTHER	0.001824	0.998176
LuxS_XylHev_KZF20164.1	Eukaryota	Fungi	Ascomycota	Pezizomycetes	Xylonales	Xylonaceae	Xylona heveae TC161	LuxS/MPP-like metallohydrolase	OTHER	0.0004	0.9996
pAFA_CanDub_CAX41215.1	Eukaryota	Fungi	Ascomycota	Saccharomycetes	Saccharomycetales	Debaryomycetaceae	Candida dubliniensis CD36	a-factor pheromone maturation protease, putative	OTHER	0.000711	0.999289
pAFA_CanMal_EMG48080.1	Eukaryota	Fungi	Ascomycota	Saccharomycetes	Saccharomycetales	Debaryomycetaceae	Candida maltosa Xu316	putative a-factor pheromone maturation protease	OTHER	0.000695	0.999305
RAV2_CanOrt_CCG25326.1	Eukaryota	Fungi	Ascomycota	Saccharomycetes	Saccharomycetales	Debaryomycetaceae	Candida orthopsilosis Co 90-125	Rav2 protein	OTHER	0.011962	0.988038
IDE_CanPar_KAF6043688.1	Eukaryota	Fungi	Ascomycota	Saccharomycetes	Saccharomycetales	Debaryomycetaceae	Candida parapsilosis	Insulinase (Peptidase M16) family protein	OTHER	0.000326	0.999674
AFA_CanVis_RCK55025.1	Eukaryota	Fungi	Ascomycota	Saccharomycetes	Saccharomycetales	Debaryomycetaceae	Candida viswanathii	A-factor-processing enzyme	OTHER	0.000641	0.999359
AFA_CanVis_RCK67850.1	Eukaryota	Fungi	Ascomycota	Saccharomycetes	Saccharomycetales	Debaryomycetaceae	Candida viswanathii	A-factor-processing enzyme	OTHER	0.00065	0.99935
Unn_DebHan_CAG84502.2	Eukaryota	Fungi	Ascomycota	Saccharomycetes	Saccharomycetales	Debaryomycetaceae	Debaryomyces hansenii CBS767	CYFA0S11e03620g1_1	OTHER	0.000455	0.999545
AFA_MeyJA9_RLV84557.1	Eukaryota	Fungi	Ascomycota	Saccharomycetes	Saccharomycetales	Debaryomycetaceae	Meyerozyma sp. JA9	A-factor-processing enzyme	OTHER	0.000941	0.999059
Unn_MilFar_CCE78146.1	Eukaryota	Fungi	Ascomycota	Saccharomycetes	Saccharomycetales	Debaryomycetaceae	Millerozyma farinosa CBS 7064	KLTH0D14278p	OTHER	0.000669	0.999331
Unn_MilFar_CCE78733.1	Eukaryota	Fungi	Ascomycota	Saccharomycetes	Saccharomycetales	Debaryomycetaceae	Millerozyma farinosa CBS 7064	Piso0_000762	OTHER	0.001294	0.998706
AFA_SpaJA1_RLV89243.1	Eukaryota	Fungi	Ascomycota	Saccharomycetes	Saccharomycetales	Debaryomycetaceae	Spathaspora sp. JA1	A-factor-processing enzyme	OTHER	0.000688	0.999312
Unn_SapIng_VVT49745.1	Eukaryota	Fungi	Ascomycota	Saccharomycetes	Saccharomycetales	Dipodascaceae	Saprochaete ingens	Pc21g14590	OTHER	0.00069	0.99931
AFA_YarLip_QNP99408.1	Eukaryota	Fungi	Ascomycota	Saccharomycetes	Saccharomycetales	Dipodascaceae	Yarrowia lipolytica	A-factor-processing enzyme	OTHER	0.001011	0.998989
MEN_YarLip_RDW37180.1	Eukaryota	Fungi	Ascomycota	Saccharomycetes	Saccharomycetales	Dipodascaceae	Yarrowia lipolytica	Metalloenzyme, LuxS/M16 peptidase-like protein	OTHER	0.001313	0.998687
IDE_ClaLus_KAF7583032.1	Eukaryota	Fungi	Ascomycota	Saccharomycetes	Saccharomycetales	Metschnikowiaceae	Clavispora lusitaniae	Insulinase (Peptidase M16) family protein	OTHER	0.000961	0.999039
pAFA_ClaLus_QFZ29606.1	Eukaryota	Fungi	Ascomycota	Saccharomycetes	Saccharomycetales	Metschnikowiaceae	Clavispora lusitaniae	putative A-factor-processing enzyme	OTHER	0.00242	0.99758
IDE_MetPul_QBM88393.1	Eukaryota	Fungi	Ascomycota	Saccharomycetes	Saccharomycetales	Metschnikowiaceae	Metschnikowia aff. pulcherrima	insulysin	OTHER	0.001237	0.998763
Unn_KomPas_ANZ77113.1	Eukaryota	Fungi	Ascomycota	Saccharomycetes	Saccharomycetales	Phaffomycetaceae	Komagataella pastoris	KLLA0D15631p	OTHER	0.000127	0.999873
BC1_KomPha_SOP80005.1	Eukaryota	Fungi	Ascomycota	Saccharomycetes	Saccharomycetales	Phaffomycetaceae	Komagataella phaffii CBS 7435	Cytochrome Bc1 Complex| Chain A| domain 1	OTHER	9.7e-05	0.999903
IDE_WicCif_CCH46140.1	Eukaryota	Fungi	Ascomycota	Saccharomycetes	Saccharomycetales	Phaffomycetaceae	Wickerhamomyces ciferrii	insulysin	OTHER	0.002016	0.997984
Cat_CanBoi_OWB67784.1	Eukaryota	Fungi	Ascomycota	Saccharomycetes	Saccharomycetales	Pichiaceae	[Candida] boidinii	catalytic activity protein	OTHER	0.004451	0.995549
IDE_CanCal_KAG0676063.1	Eukaryota	Fungi	Ascomycota	Saccharomycetes	Saccharomycetales	Pichiaceae	[Candida] californica	Insulinase (Peptidase M16)	OTHER	0.000853	0.999147
AFA_CanGla_KTB06139.1	Eukaryota	Fungi	Ascomycota	Saccharomycetes	Saccharomycetales	Pichiaceae	[Candida] glabrata	A-factor-processing enzyme	OTHER	0.001751	0.998249
Unn_CanInt_SGZ54365.1	Eukaryota	Fungi	Ascomycota	Saccharomycetes	Saccharomycetales	Pichiaceae	[Candida] intermedia	DEKNAAC103637	OTHER	0.001247	0.998753
S23_BreBru_VUG15804.1	Eukaryota	Fungi	Ascomycota	Saccharomycetes	Saccharomycetales	Pichiaceae	Brettanomyces bruxellensis	STE23	SP(Sec/SPI)	0.826727	0.173273	CS pos: 28-29. VST-MV. Pr: 0.3388
Unn_BreBru_VAX56546.1	Eukaryota	Fungi	Ascomycota	Saccharomycetes	Saccharomycetales	Pichiaceae	Brettanomyces bruxellensis	unnamed protein product [Aspergillus niger]	OTHER	0.000585	0.999415
AFA_BreBru_EIF49513.1	Eukaryota	Fungi	Ascomycota	Saccharomycetes	Saccharomycetales	Pichiaceae	Brettanomyces bruxellensis AWRI1499	a-factor pheromone maturation	OTHER	0.082318	0.917682
Unn_BreNaa_VEU20229.1	Eukaryota	Fungi	Ascomycota	Saccharomycetes	Saccharomycetales	Pichiaceae	Brettanomyces naardenensis	unnamed protein product	OTHER	0.000533	0.999467
Unn_BreNaa_VEU22574.1	Eukaryota	Fungi	Ascomycota	Saccharomycetes	Saccharomycetales	Pichiaceae	Brettanomyces naardenensis	DEKNAAC100968	OTHER	0.000887	0.999113
MTP_OgaPar_ESW97891.1	Eukaryota	Fungi	Ascomycota	Saccharomycetes	Saccharomycetales	Pichiaceae	Ogataea parapolymorpha DL-1	Metalloprotease	OTHER	0.000424	0.999576
AFA_PenSub_ONH71120.1	Eukaryota	Fungi	Ascomycota	Saccharomycetes	Saccharomycetales	Pichiaceae	Pichia kudriavzevii	A-factor-processing enzyme	OTHER	0.001282	0.998718
Unn_EreGos_NP_984913.2	Eukaryota	Fungi	Ascomycota	Saccharomycetes	Saccharomycetales	Saccharomycetaceae	Eremothecium gossypii ATCC 10895	DEHA2A05192p	OTHER	0.000224	0.999776
Unn_EreSin_AMD19919.1	Eukaryota	Fungi	Ascomycota	Saccharomycetes	Saccharomycetales	Saccharomycetaceae	Eremothecium sinecaudum	AER053Cp	OTHER	0.001283	0.998717
Unc_HanGui_SGZ39653.1	Eukaryota	Fungi	Ascomycota	Saccharomycetes	Saccharomycetales	Saccharomycetaceae	Hanseniaspora guilliermondii	ubiquitin carboxyl-terminal hydrolase-like protein	OTHER	0.001787	0.998213
AFA_HanOsm_OEJ86355.1	Eukaryota	Fungi	Ascomycota	Saccharomycetes	Saccharomycetales	Saccharomycetaceae	Hanseniaspora osmophila	A-factor-processing enzyme	OTHER	0.000814	0.999186
pAXL1_HanOsm_OEJ80399.1	Eukaryota	Fungi	Ascomycota	Saccharomycetes	Saccharomycetales	Saccharomycetaceae	Hanseniaspora osmophila	putative protease AXL1	OTHER	0.000586	0.999414
IDE_KazExi_KAG0672386.1	Eukaryota	Fungi	Ascomycota	Saccharomycetes	Saccharomycetales	Saccharomycetaceae	Kazachstania exigua	Insulinase (Peptidase M16)	OTHER	0.000335	0.999665
sS23_KazSau_SMN22678.1	Eukaryota	Fungi	Ascomycota	Saccharomycetes	Saccharomycetales	Saccharomycetaceae	Kazachstania saulgeensis	Similar to Insulin-degrading enzyme; acc. no. Q24K02	OTHER	0.00068	0.99932
IDE_KazUni_KAG0658444.1	Eukaryota	Fungi	Ascomycota	Saccharomycetes	Saccharomycetales	Saccharomycetaceae	Kazachstania unispora	Insulinase (Peptidase M16)	OTHER	0.000303	0.999697
Unn_KluDob_CDO93950.1	Eukaryota	Fungi	Ascomycota	Saccharomycetes	Saccharomycetales	Saccharomycetaceae	Kluyveromyces dobzhanskii CBS 2104	unnamed protein product	OTHER	0.001119	0.998881
Unn_KluDob_CDO94319.1	Eukaryota	Fungi	Ascomycota	Saccharomycetes	Saccharomycetales	Saccharomycetaceae	Kluyveromyces dobzhanskii CBS 2104	unnamed protein product	OTHER	0.00054	0.99946
AXL1_KluLac_QEU60968.1	Eukaryota	Fungi	Ascomycota	Saccharomycetes	Saccharomycetales	Saccharomycetaceae	Kluyveromyces lactis	Axl1	OTHER	0.001195	0.998805
Unn_KluLac_CAG99262.1	Eukaryota	Fungi	Ascomycota	Saccharomycetes	Saccharomycetales	Saccharomycetaceae	Kluyveromyces lactis	unnamed protein product	OTHER	0.003401	0.996599
Unn_KluLac_CAH00846.1	Eukaryota	Fungi	Ascomycota	Saccharomycetes	Saccharomycetales	Saccharomycetaceae	Kluyveromyces lactis	KLLA0E05105p	OTHER	0.001235	0.998765
AFA_KluMar_BAO41915.1	Eukaryota	Fungi	Ascomycota	Saccharomycetes	Saccharomycetales	Saccharomycetaceae	Kluyveromyces marxianus DMKU3-1042	A-factor-processing enzyme	OTHER	0.002598	0.997402
Unn_LacDas_SCU88854.1	Eukaryota	Fungi	Ascomycota	Saccharomycetes	Saccharomycetales	Saccharomycetaceae	Lachancea dasiensis	LAFA_0D09318g1_1	OTHER	0.007929	0.992071
Unn_LacDas_SCU97656.1	Eukaryota	Fungi	Ascomycota	Saccharomycetes	Saccharomycetales	Saccharomycetaceae	Lachancea dasiensis	LADA_0E12420g1_1	OTHER	0.001674	0.998326
Unn_LacFer_SCW01809.1	Eukaryota	Fungi	Ascomycota	Saccharomycetes	Saccharomycetales	Saccharomycetaceae	Lachancea fermentati	LADA_0H07470g1_1	OTHER	0.000878	0.999122
Unn_LacLan_CEP60420.1	Eukaryota	Fungi	Ascomycota	Saccharomycetes	Saccharomycetales	Saccharomycetaceae	Lachancea lanzarotensis	LAFE_0E07734g1_1	OTHER	0.000596	0.999404
Unn_LacLan_CEP60596.1	Eukaryota	Fungi	Ascomycota	Saccharomycetes	Saccharomycetales	Saccharomycetaceae	Lachancea lanzarotensis	LALA0S01e10484g1_1	OTHER	0.003012	0.996988
Unn_LacMey_SCU94449.1	Eukaryota	Fungi	Ascomycota	Saccharomycetes	Saccharomycetales	Saccharomycetaceae	Lachancea meyersii CBS 8951	LALA0S01e14576g1_1	OTHER	0.000341	0.999659
Unn_LacMir_SCU77844.1	Eukaryota	Fungi	Ascomycota	Saccharomycetes	Saccharomycetales	Saccharomycetaceae	Lachancea mirantina	LAME_0F07492g1_1	OTHER	0.000759	0.999241
Unn_LacNot_SCV05946.1	Eukaryota	Fungi	Ascomycota	Saccharomycetes	Saccharomycetales	Saccharomycetaceae	Lachancea nothofagi CBS 11611	LAMI_0A02542g1_1	OTHER	0.002286	0.997714
Unn_LacQue_CUS20265.1	Eukaryota	Fungi	Ascomycota	Saccharomycetes	Saccharomycetales	Saccharomycetaceae	Lachancea quebecensis	LANO_0H18668g1_1	OTHER	0.000367	0.999633
Unn_LacQue_CUS23583.1	Eukaryota	Fungi	Ascomycota	Saccharomycetes	Saccharomycetales	Saccharomycetaceae	Lachancea quebecensis	LAQU0S01e02718g1_1	OTHER	0.004298	0.995702
Unn_LacCBS_SCU84320.1	Eukaryota	Fungi	Ascomycota	Saccharomycetes	Saccharomycetales	Saccharomycetaceae	Lachancea sp. CBS 6924	unnamed protein product	OTHER	0.001383	0.998617
Unn_LacThe_CAR22892.1	Eukaryota	Fungi	Ascomycota	Saccharomycetes	Saccharomycetales	Saccharomycetaceae	Lachancea thermotolerans CBS 6340	LAQU0S10e03730g1_1	OTHER	0.000572	0.999428
S23p_SacCer_EWG94525.1	Eukaryota	Fungi	Ascomycota	Saccharomycetes	Saccharomycetales	Saccharomycetaceae	Saccharomyces cerevisiae R103	Ste23p	OTHER	0.006072	0.993928
AXL1p_SacCer_EHM99725.1	Eukaryota	Fungi	Ascomycota	Saccharomycetes	Saccharomycetales	Saccharomycetaceae	Saccharomyces cerevisiae x Saccharomyces kudriavzevii VIN7	Axl1p	OTHER	0.001589	0.998411
S23p_SacCer_EHN01070.1	Eukaryota	Fungi	Ascomycota	Saccharomycetes	Saccharomycetales	Saccharomycetaceae	Saccharomyces cerevisiae YJM195	Ste23p	OTHER	0.000318	0.999682
AXL1l_SacEub_KOG96410.1	Eukaryota	Fungi	Ascomycota	Saccharomycetes	Saccharomycetales	Saccharomycetaceae	Saccharomyces eubayanus	AXL1-like protein	OTHER	0.001596	0.998404
S23l_SacEub_KOG98060.1	Eukaryota	Fungi	Ascomycota	Saccharomycetes	Saccharomycetales	Saccharomycetaceae	Saccharomyces eubayanus	STE23-like protein	OTHER	0.004259	0.995741
S23l_SacKud_EJT42971.1	Eukaryota	Fungi	Ascomycota	Saccharomycetes	Saccharomycetales	Saccharomycetaceae	Saccharomyces kudriavzevii IFO 1802	STE23-like protein	OTHER	0.058865	0.941135
S23_SacPar_QHS75090.1	Eukaryota	Fungi	Ascomycota	Saccharomycetes	Saccharomycetales	Saccharomycetaceae	Saccharomyces paradoxus	Ste23	OTHER	0.012925	0.987075
Unn_AshAce_AGO11932.1	Eukaryota	Fungi	Ascomycota	Saccharomycetes	Saccharomycetales	Saccharomycetaceae	Saccharomycetaceae sp. 'Ashbya aceri'	TPA: Uncharacterized protein A8136_1799	OTHER	0.001125	0.998875
Unn_AshAce_AGO12407.1	Eukaryota	Fungi	Ascomycota	Saccharomycetes	Saccharomycetales	Saccharomycetaceae	Saccharomycetaceae sp. 'Ashbya aceri'	AaceriAGR251Cp	OTHER	0.000345	0.999655
S23p_SugLig_ANB12559.1	Eukaryota	Fungi	Ascomycota	Saccharomycetes	Saccharomycetales	Saccharomycetaceae	Sugiyamaella lignohabitans	Ste23p	OTHER	0.000638	0.999362
pAFA_ZygBai_CDH17192.1	Eukaryota	Fungi	Ascomycota	Saccharomycetes	Saccharomycetales	Saccharomycetaceae	Zygosaccharomyces bailii ISA1307	probable A-factor-processing enzyme	OTHER	0.000331	0.999669
IDE_ZygMel_GCE98733.1	Eukaryota	Fungi	Ascomycota	Saccharomycetes	Saccharomycetales	Saccharomycetaceae	Zygosaccharomyces mellis	Insulinase	OTHER	0.00028	0.99972
S23_ZygPar_AQZ13712.1	Eukaryota	Fungi	Ascomycota	Saccharomycetes	Saccharomycetales	Saccharomycetaceae	Zygosaccharomyces parabailii	STE23 (YLR389C)	OTHER	0.000326	0.999674
Unn_ZygRou_CAR26546.1	Eukaryota	Fungi	Ascomycota	Saccharomycetes	Saccharomycetales	Saccharomycetaceae	Zygosaccharomyces rouxii	zinc protease	OTHER	0.00013	0.99987
rAFA_SacLud_SSD58379.1	Eukaryota	Fungi	Ascomycota	Saccharomycetes	Saccharomycetales	Saccharomycodaceae	Saccharomycodes ludwigii	related to A-factor-processing enzyme	OTHER	0.00061	0.99939
AFA_WicSor_PRT53711.1	Eukaryota	Fungi	Ascomycota	Saccharomycetes	Saccharomycetales	Trichocomonascaceae	Wickerhamiella sorbophila	A-factor-processing enzyme	OTHER	0.000762	0.999238
Unn_KurCap_CDK28106.1	Eukaryota	Fungi	Ascomycota	Saccharomycetes	Saccharomycetales		Kuraishia capsulata CBS 1993	BA75_04064T0	OTHER	0.000299	0.999701
MTP_SchCry_EPY53272.1	Eukaryota	Fungi	Ascomycota	Schizosaccharomycetes	Schizosaccharomycetales	Schizosaccharomycetaceae	Schizosaccharomyces cryophilus OY26	metallopeptidase	OTHER	0.000662	0.999338
MTP_SchJap_EEB06386.1	Eukaryota	Fungi	Ascomycota	Schizosaccharomycetes	Schizosaccharomycetales	Schizosaccharomycetaceae	Schizosaccharomyces japonicus yFS275	metallopeptidase	OTHER	0.000618	0.999382
MTP_SchOct_EPX71511.1	Eukaryota	Fungi	Ascomycota	Schizosaccharomycetes	Schizosaccharomycetales	Schizosaccharomycetaceae	Schizosaccharomyces octosporus yFS286	metallopeptidase	OTHER	0.000676	0.999324
pMTP_SchPom_NP_593966.1	Eukaryota	Fungi	Ascomycota	Schizosaccharomycetes	Schizosaccharomycetales	Schizosaccharomycetaceae	Schizosaccharomyces pombe	putative metallopeptidase	OTHER	0.000423	0.999577
UCH_ConLig_OIW34047.1	Eukaryota	Fungi	Ascomycota	Sordariomycetes	Coniochaetales	Coniochaetaceae	Coniochaeta ligniaria NRRL 30616	CSN-associated deubiquitinating enzyme Ubp12	OTHER	0.001241	0.998759
IDE_ConPul_RKU44224.1	Eukaryota	Fungi	Ascomycota	Sordariomycetes	Coniochaetales	Coniochaetaceae	Coniochaeta pulveracea	Insulinase (Peptidase M16)	OTHER	0.000543	0.999457
MEN_Con2T2_KAB5515605.1	Eukaryota	Fungi	Ascomycota	Sordariomycetes	Coniochaetales	Coniochaetaceae	Coniochaeta sp. 2T2.1	Metalloenzyme, LuxS/M16 peptidase-like protein	OTHER	0.001078	0.998922
MEN_Con2T2_KAB5570815.1	Eukaryota	Fungi	Ascomycota	Sordariomycetes	Coniochaetales	Coniochaetaceae	Coniochaeta sp. 2T2.1	Metalloenzyme, LuxS/M16 peptidase-like protein	OTHER	0.001753	0.998247
UHYDl_Con2T2_KAB5557913.1	Eukaryota	Fungi	Ascomycota	Sordariomycetes	Coniochaetales	Coniochaetaceae	Coniochaeta sp. 2T2.1	ubiquitin carboxyl-terminal hydrolase-like protein	OTHER	0.001753	0.998247
pAFA_DiaAmp_KKY38883.1	Eukaryota	Fungi	Ascomycota	Sordariomycetes	Diaporthales	Diaporthaceae	Diaporthe ampelina	putative a-factor-processing enzyme	OTHER	0.000698	0.999302
S23_DiaHel_POS73455.1	Eukaryota	Fungi	Ascomycota	Sordariomycetes	Diaporthales	Diaporthaceae	Diaporthe helianthi	a-pheromone processing metallopeptidase Ste23	OTHER	0.000632	0.999368
MEN_ConLus_PSS03756.1	Eukaryota	Fungi	Ascomycota	Sordariomycetes	Diaporthales	Schizoparmaceae	Coniella lustricola	Metalloenzyme, LuxS/M16 peptidase-like protein	OTHER	0.000799	0.999201
pMUG_ColAen_KAF5526828.1	Eukaryota	Fungi	Ascomycota	Sordariomycetes	Glomerellales	Glomerellaceae	Colletotrichum aenigma	putative zinc protease mug138	OTHER	0.000524	0.999476
pZNP_ColChl_OLN81840.1	Eukaryota	Fungi	Ascomycota	Sordariomycetes	Glomerellales	Glomerellaceae	Colletotrichum chlorophyti	putative zinc protease	OTHER	0.002047	0.997953
UHYD_ColFio_EXF81118.1	Eukaryota	Fungi	Ascomycota	Sordariomycetes	Glomerellales	Glomerellaceae	Colletotrichum fioriniae PJ7	UCH-domain-containing protein [Coniochaeta ligniaria NRRL 30616]	OTHER	0.002482	0.997518
pMUG_ColFru_KAF4881156.1	Eukaryota	Fungi	Ascomycota	Sordariomycetes	Glomerellales	Glomerellaceae	Colletotrichum fructicola	putative zinc protease mug138	OTHER	0.000419	0.999581
pMUG_ColFru_KAF5514474.1	Eukaryota	Fungi	Ascomycota	Sordariomycetes	Glomerellales	Glomerellaceae	Colletotrichum fructicola	putative zinc protease mug138	OTHER	0.000524	0.999476
pZNP_ColFru_KAE9566647.1	Eukaryota	Fungi	Ascomycota	Sordariomycetes	Glomerellales	Glomerellaceae	Colletotrichum fructicola	putative zinc protease	OTHER	0.001097	0.998903
pMUG_ColFru_KAF4473895.1	Eukaryota	Fungi	Ascomycota	Sordariomycetes	Glomerellales	Glomerellaceae	Colletotrichum fructicola Nara gc5	putative zinc protease mug138	OTHER	0.001178	0.998822
pMUG_ColFru_KAF4486554.1	Eukaryota	Fungi	Ascomycota	Sordariomycetes	Glomerellales	Glomerellaceae	Colletotrichum fructicola Nara gc5	putative zinc protease mug138	OTHER	0.000629	0.999371
pZNP_ColGlo_KAF3806409.1	Eukaryota	Fungi	Ascomycota	Sordariomycetes	Glomerellales	Glomerellaceae	Colletotrichum gloeosporioides	putative zinc protease	OTHER	0.000524	0.999476
M16i_ColGra_EFQ33335.1	Eukaryota	Fungi	Ascomycota	Sordariomycetes	Glomerellales	Glomerellaceae	Colletotrichum graminicola M1.001	Peptidase M16 inactive domain-containing protein	OTHER	0.000884	0.999116
M16i_ColInc_KZL83221.1	Eukaryota	Fungi	Ascomycota	Sordariomycetes	Glomerellales	Glomerellaceae	Colletotrichum incanum	Peptidase M16 inactive domain-containing protein	OTHER	0.002115	0.997885
M16i_ColInc_OHW96411.1	Eukaryota	Fungi	Ascomycota	Sordariomycetes	Glomerellales	Glomerellaceae	Colletotrichum incanum	Peptidase M16 inactive domain-containing protein	OTHER	0.002115	0.997885
M16i_ColKar_KAF9875601.1	Eukaryota	Fungi	Ascomycota	Sordariomycetes	Glomerellales	Glomerellaceae	Colletotrichum karsti	Peptidase M16 inactive domain-containing protein	OTHER	0.000693	0.999307
ZNP_ColMus_KAF6824712.1	Eukaryota	Fungi	Ascomycota	Sordariomycetes	Glomerellales	Glomerellaceae	Colletotrichum musicola	unnamed protein product	OTHER	0.000296	0.999704
ZNP_ColMus_KAF6840167.1	Eukaryota	Fungi	Ascomycota	Sordariomycetes	Glomerellales	Glomerellaceae	Colletotrichum musicola	zinc protease	OTHER	0.001214	0.998786
M16i_ColNym_KXH32713.1	Eukaryota	Fungi	Ascomycota	Sordariomycetes	Glomerellales	Glomerellaceae	Colletotrichum nymphaeae SA-01	Peptidase M16 inactive domain-containing protein	OTHER	0.000977	0.999023
pZNP_ColOrb_TDZ18510.1	Eukaryota	Fungi	Ascomycota	Sordariomycetes	Glomerellales	Glomerellaceae	Colletotrichum orbiculare MAFF 240422	putative zinc protease	OTHER	0.000831	0.999169
M16i_ColOrc_OHE92792.1	Eukaryota	Fungi	Ascomycota	Sordariomycetes	Glomerellales	Glomerellaceae	Colletotrichum orchidophilum	Peptidase M16 inactive domain-containing protein	OTHER	0.001286	0.998714
M16i_ColSal_KXH54605.1	Eukaryota	Fungi	Ascomycota	Sordariomycetes	Glomerellales	Glomerellaceae	Colletotrichum salicis	Peptidase M16 inactive domain-containing protein	OTHER	0.002204	0.997796
UHYD_ColSco_KAF4783595.1	Eukaryota	Fungi	Ascomycota	Sordariomycetes	Glomerellales	Glomerellaceae	Colletotrichum scovillei	ubiquitin carboxyl-terminal hydrolase	OTHER	0.00089	0.99911
pZNP_ColShi_TQN71733.1	Eukaryota	Fungi	Ascomycota	Sordariomycetes	Glomerellales	Glomerellaceae	Colletotrichum shisoi	putative zinc protease	OTHER	0.001272	0.998728
pMUG_ColSia_KAF4875854.1	Eukaryota	Fungi	Ascomycota	Sordariomycetes	Glomerellales	Glomerellaceae	Colletotrichum siamense	putative zinc protease mug138	OTHER	0.000524	0.999476
pZNP_ColSid_TEA21509.1	Eukaryota	Fungi	Ascomycota	Sordariomycetes	Glomerellales	Glomerellaceae	Colletotrichum sidae	putative zinc protease	OTHER	0.000831	0.999169
UHYD_ColSim_KXH29119.1	Eukaryota	Fungi	Ascomycota	Sordariomycetes	Glomerellales	Glomerellaceae	Colletotrichum simmondsii	ubiquitin carboxyl-terminal hydrolase	OTHER	0.002413	0.997587
ZNP_ColSoj_KAF6785196.1	Eukaryota	Fungi	Ascomycota	Sordariomycetes	Glomerellales	Glomerellaceae	Colletotrichum sojae	zinc protease	OTHER	0.000718	0.999282
pZNP_ColSpi_TDZ29572.1	Eukaryota	Fungi	Ascomycota	Sordariomycetes	Glomerellales	Glomerellaceae	Colletotrichum spinosum	putative zinc protease	OTHER	0.00031	0.99969
pM16i_ColSub_KDN64436.1	Eukaryota	Fungi	Ascomycota	Sordariomycetes	Glomerellales	Glomerellaceae	Colletotrichum sublineola	putative peptidase m16 inactive domain-containing protein	OTHER	0.000519	0.999481
pM16i_ColSub_KDN64444.1	Eukaryota	Fungi	Ascomycota	Sordariomycetes	Glomerellales	Glomerellaceae	Colletotrichum sublineola	putative peptidase m16 inactive domain-containing protein	OTHER	0.001568	0.998432
pZNP_ColTan_TKW50323.1	Eukaryota	Fungi	Ascomycota	Sordariomycetes	Glomerellales	Glomerellaceae	Colletotrichum tanaceti	putative zinc protease	OTHER	0.001396	0.998604
S23_ColTof_KZL70506.1	Eukaryota	Fungi	Ascomycota	Sordariomycetes	Glomerellales	Glomerellaceae	Colletotrichum tofieldiae	a-pheromone processing metallopeptidase Ste23	OTHER	0.000346	0.999654
S23_ColTru_KAF6793908.1	Eukaryota	Fungi	Ascomycota	Sordariomycetes	Glomerellales	Glomerellaceae	Colletotrichum truncatum	a-pheromone processing metallopeptidase Ste23	OTHER	0.000786	0.999214
ZNP_ColTru_KAF6784487.1	Eukaryota	Fungi	Ascomycota	Sordariomycetes	Glomerellales	Glomerellaceae	Colletotrichum truncatum	zinc protease	OTHER	0.001361	0.998639
ZNP_ColTru_KAF6793884.1	Eukaryota	Fungi	Ascomycota	Sordariomycetes	Glomerellales	Glomerellaceae	Colletotrichum truncatum	zinc protease	OTHER	0.00037	0.99963
LuxS_ROT35881.1	Eukaryota	Fungi	Ascomycota	Sordariomycetes	Glomerellales	Plectosphaerellaceae	Sodiomyces alkalinus F11	LuxS/MPP-like metallohydrolase	OTHER	0.000844	0.999156
IMP3_VerDah_KAF3352793.1	Eukaryota	Fungi	Ascomycota	Sordariomycetes	Glomerellales	Plectosphaerellaceae	Verticillium dahliae VDG1	U3 small nucleolar ribonucleoprotein IMP3	OTHER	0.001069	0.998931
IDE_VerDah_EGY14598.1	Eukaryota	Fungi	Ascomycota	Sordariomycetes	Glomerellales	Plectosphaerellaceae	Verticillium dahliae VdLs.17	insulin-degrading enzyme	OTHER	0.001069	0.998931
U12_VerNon_RNJ58944.1	Eukaryota	Fungi	Ascomycota	Sordariomycetes	Glomerellales	Plectosphaerellaceae	Verticillium nonalfalfae	similar to a-pheromone processing metallopeptidase Ste23	OTHER	0.001109	0.998891
rIDE_ClaPur_CCE33691.1	Eukaryota	Fungi	Ascomycota	Sordariomycetes	Hypocreales	Clavicipitaceae	Claviceps purpurea 20.1	related to insulysin precursor (metalloendopeptidase)	OTHER	0.000676	0.999324
S23_MetAcr_EFY90749.1	Eukaryota	Fungi	Ascomycota	Sordariomycetes	Hypocreales	Clavicipitaceae	Metarhizium acridum CQMa 102	a-pheromone processing metallopeptidase Ste23	OTHER	0.001728	0.998272
S23_MetAlb_KHN95135.1	Eukaryota	Fungi	Ascomycota	Sordariomycetes	Hypocreales	Clavicipitaceae	Metarhizium album ARSEF 1941	a-pheromone processing metallopeptidase Ste23	OTHER	0.001196	0.998804
pZNP_MetAni_KAF5134302.1	Eukaryota	Fungi	Ascomycota	Sordariomycetes	Hypocreales	Clavicipitaceae	Metarhizium anisopliae	putative zinc protease	OTHER	0.001769	0.998231
S23_MetAni_KFG81806.1	Eukaryota	Fungi	Ascomycota	Sordariomycetes	Hypocreales	Clavicipitaceae	Metarhizium anisopliae	a-pheromone processing metallopeptidase Ste23	OTHER	0.001769	0.998231
pZNP_MetAni_KJK77678.1	Eukaryota	Fungi	Ascomycota	Sordariomycetes	Hypocreales	Clavicipitaceae	Metarhizium anisopliae BRIP 53293	putative zinc protease	OTHER	0.001769	0.998231
S23_MetGui_KID81830.1	Eukaryota	Fungi	Ascomycota	Sordariomycetes	Hypocreales	Clavicipitaceae	Metarhizium guizhouense ARSEF 977	a-pheromone processing metallopeptidase Ste23	OTHER	0.002992	0.997008
IDE_MetRil_TWU71714.1	Eukaryota	Fungi	Ascomycota	Sordariomycetes	Hypocreales	Clavicipitaceae	Metarhizium rileyi	Insulinase (Peptidase M16)	OTHER	0.002534	0.997466
S23_MetRil_OAA43133.1	Eukaryota	Fungi	Ascomycota	Sordariomycetes	Hypocreales	Clavicipitaceae	Metarhizium rileyi RCEF 4871	a-pheromone processing metallopeptidase Ste23	OTHER	0.000905	0.999095
M16i_MetRob_EXU94901.1	Eukaryota	Fungi	Ascomycota	Sordariomycetes	Hypocreales	Clavicipitaceae	Metarhizium robertsii	Peptidase M16 inactive domain-containing protein	OTHER	0.002534	0.997466
S23_MoeLib_OAA33084.1	Eukaryota	Fungi	Ascomycota	Sordariomycetes	Hypocreales	Clavicipitaceae	Moelleriella libera RCEF 2490	a-pheromone processing metallopeptidase Ste23	OTHER	0.00093	0.99907
S23_PocChl_OWT43283.1	Eukaryota	Fungi	Ascomycota	Sordariomycetes	Hypocreales	Clavicipitaceae	Pochonia chlamydosporia 170	a-pheromone processing metallopeptidase Ste23	OTHER	0.001009	0.998991
pM16i_TorHem_CEJ86840.1	Eukaryota	Fungi	Ascomycota	Sordariomycetes	Hypocreales	Clavicipitaceae	Torrubiella hemipterigena	putative peptidase m16 inactive domain-containing protein	OTHER	0.000269	0.999731
UHYD_UstVir_KDB11564.1	Eukaryota	Fungi	Ascomycota	Sordariomycetes	Hypocreales	Clavicipitaceae	Ustilaginoidea virens	ubiquitin carboxyl-terminal hydrolase 15	OTHER	0.00043	0.99957
S23_AkaLec_OAA74612.1	Eukaryota	Fungi	Ascomycota	Sordariomycetes	Hypocreales	Cordycipitaceae	Akanthomyces lecanii RCEF 1005	a-pheromone processing metallopeptidase Ste23	OTHER	0.00161	0.99839
pZNP_BeaBas_KAF1732177.1	Eukaryota	Fungi	Ascomycota	Sordariomycetes	Hypocreales	Cordycipitaceae	Beauveria bassiana	putative zinc protease	OTHER	0.050658	0.949342
S23_BeaBro_OAA39491.1	Eukaryota	Fungi	Ascomycota	Sordariomycetes	Hypocreales	Cordycipitaceae	Beauveria brongniartii RCEF 3172	a-pheromone processing metallopeptidase Ste23	OTHER	0.001655	0.998345
MEN_CorFum_OAA74109.1	Eukaryota	Fungi	Ascomycota	Sordariomycetes	Hypocreales	Cordycipitaceae	Cordyceps fumosorosea ARSEF 2679	Metalloenzyme, LuxS/M16 peptidase-like, metal-binding protein	OTHER	0.00137	0.99863
S23_CorJav_TQV94561.1	Eukaryota	Fungi	Ascomycota	Sordariomycetes	Hypocreales	Cordycipitaceae	Cordyceps javanica	a-pheromone processing metallopeptidase Ste23	OTHER	0.001199	0.998801
S23_CorMil_ATY60666.1	Eukaryota	Fungi	Ascomycota	Sordariomycetes	Hypocreales	Cordycipitaceae	Cordyceps militaris	a-pheromone processing metallopeptidase Ste23	OTHER	0.001863	0.998137
S23_CorMil_EGX94390.1	Eukaryota	Fungi	Ascomycota	Sordariomycetes	Hypocreales	Cordycipitaceae	Cordyceps militaris CM01	a-pheromone processing metallopeptidase Ste23	OTHER	0.000642	0.999358
pMUG_EscWeb_KOS19222.1	Eukaryota	Fungi	Ascomycota	Sordariomycetes	Hypocreales	Hypocreaceae	Escovopsis weberi	putative zinc protease mug138	OTHER	0.002278	0.997722
UHYD_FusAcu_KAF4435710.1	Eukaryota	Fungi	Ascomycota	Sordariomycetes	Hypocreales	Nectriaceae	Fusarium acutatum	ubiquitin carboxyl-terminal hydrolase	OTHER	0.001255	0.998745
IDE_FusAga_KAF4473836.1	Eukaryota	Fungi	Ascomycota	Sordariomycetes	Hypocreales	Nectriaceae	Fusarium agapanthi	insulysin	OTHER	0.001151	0.998849
IDE_FusAga_KAF4496710.1	Eukaryota	Fungi	Ascomycota	Sordariomycetes	Hypocreales	Nectriaceae	Fusarium agapanthi	insulysin	OTHER	0.001362	0.998638
IDE_FusAlb_KAF4470172.1	Eukaryota	Fungi	Ascomycota	Sordariomycetes	Hypocreales	Nectriaceae	Fusarium albosuccineum	insulysin	OTHER	0.000786	0.999214
IDE_FusAus_KAF4455927.1	Eukaryota	Fungi	Ascomycota	Sordariomycetes	Hypocreales	Nectriaceae	Fusarium austroafricanum	insulysin	OTHER	0.00076	0.99924
IDE_FusBeo_KAF4331909.1	Eukaryota	Fungi	Ascomycota	Sordariomycetes	Hypocreales	Nectriaceae	Fusarium beomiforme	insulysin	OTHER	0.001031	0.998969
UHYD_FusBeo_KAF4335389.1	Eukaryota	Fungi	Ascomycota	Sordariomycetes	Hypocreales	Nectriaceae	Fusarium beomiforme	ubiquitin carboxyl-terminal hydrolase 12	OTHER	0.001303	0.998697
IDE_FusBul_KAF5973461.1	Eukaryota	Fungi	Ascomycota	Sordariomycetes	Hypocreales	Nectriaceae	Fusarium bulbicola	insulysin	OTHER	0.000662	0.999338
IDE_FusCir_KAF5687964.1	Eukaryota	Fungi	Ascomycota	Sordariomycetes	Hypocreales	Nectriaceae	Fusarium circinatum	insulysin	OTHER	0.001255	0.998745
IDE_FusCoi_KAF5978410.1	Eukaryota	Fungi	Ascomycota	Sordariomycetes	Hypocreales	Nectriaceae	Fusarium coicis	insulysin	OTHER	0.001209	0.998791
UHYD_FusDen_KAF5661572.1	Eukaryota	Fungi	Ascomycota	Sordariomycetes	Hypocreales	Nectriaceae	Fusarium denticulatum	ubiquitin carboxyl-terminal hydrolase	OTHER	0.001276	0.998724
IDE_FusFla_RFN51010.1	Eukaryota	Fungi	Ascomycota	Sordariomycetes	Hypocreales	Nectriaceae	Fusarium flagelliforme	insulysin	OTHER	0.001634	0.998366
IDE_FusFuj_KLP09850.1	Eukaryota	Fungi	Ascomycota	Sordariomycetes	Hypocreales	Nectriaceae	Fusarium fujikuroi	insulysin precursor (metalloendopeptidase)	OTHER	0.001255	0.998745
rIDE_FusFuj_SCO54130.1	Eukaryota	Fungi	Ascomycota	Sordariomycetes	Hypocreales	Nectriaceae	Fusarium fujikuroi	related to insulysin precursor (metalloendopeptidase)	OTHER	0.000512	0.999488
rIDE_FusFuj_SCV61193.1	Eukaryota	Fungi	Ascomycota	Sordariomycetes	Hypocreales	Nectriaceae	Fusarium fujikuroi	related to insulysin precursor (metalloendopeptidase)	OTHER	0.000805	0.999195
Unn_FusGra_VTO85465.1	Eukaryota	Fungi	Ascomycota	Sordariomycetes	Hypocreales	Nectriaceae	Fusarium graminearum	HCL232Cp	OTHER	0.001204	0.998796
IDE_FusHet_KAF5676739.1	Eukaryota	Fungi	Ascomycota	Sordariomycetes	Hypocreales	Nectriaceae	Fusarium heterosporum	insulysin	OTHER	0.001075	0.998925
IDE_FusLan_KPA46405.1	Eukaryota	Fungi	Ascomycota	Sordariomycetes	Hypocreales	Nectriaceae	Fusarium langsethiae	insulysin	OTHER	0.001105	0.998895
IDE_FusLon_RGP81614.1	Eukaryota	Fungi	Ascomycota	Sordariomycetes	Hypocreales	Nectriaceae	Fusarium longipes	insulysin	OTHER	0.001173	0.998827
rIDE_FusMan_CVK89108.1	Eukaryota	Fungi	Ascomycota	Sordariomycetes	Hypocreales	Nectriaceae	Fusarium mangiferae	related to insulysin precursor (metalloendopeptidase)	OTHER	0.001255	0.998745
rIDE_FusMan_CVL08241.1	Eukaryota	Fungi	Ascomycota	Sordariomycetes	Hypocreales	Nectriaceae	Fusarium mangiferae	related to insulysin precursor (metalloendopeptidase)	OTHER	0.001039	0.998961
UHYD_FusMex_KAF5547240.1	Eukaryota	Fungi	Ascomycota	Sordariomycetes	Hypocreales	Nectriaceae	Fusarium mexicanum	ubiquitin carboxyl-terminal hydrolase	OTHER	0.00118	0.99882
IDE_FusMun_KAF5723176.1	Eukaryota	Fungi	Ascomycota	Sordariomycetes	Hypocreales	Nectriaceae	Fusarium mundagurra	insulysin	OTHER	0.000865	0.999135
UHYD_FusNap_KAF5535352.1	Eukaryota	Fungi	Ascomycota	Sordariomycetes	Hypocreales	Nectriaceae	Fusarium napiforme	ubiquitin carboxyl-terminal hydrolase	OTHER	0.001029	0.998971
pZNP_FusOxy_RKK10889.1	Eukaryota	Fungi	Ascomycota	Sordariomycetes	Hypocreales	Nectriaceae	Fusarium oxysporum f. sp. cepae	putative zinc protease	OTHER	0.000686	0.999314
pZNP_FusOxy_RKK21279.1	Eukaryota	Fungi	Ascomycota	Sordariomycetes	Hypocreales	Nectriaceae	Fusarium oxysporum f. sp. cepae	putative zinc protease	OTHER	0.000686	0.999314
IDE_FusOxy_EXL64182.1	Eukaryota	Fungi	Ascomycota	Sordariomycetes	Hypocreales	Nectriaceae	Fusarium oxysporum f. sp. conglutinans race 2 54008	insulysin	OTHER	0.000622	0.999378
pZNP_FusOxy_TVY75370.1	Eukaryota	Fungi	Ascomycota	Sordariomycetes	Hypocreales	Nectriaceae	Fusarium oxysporum f. sp. cubense	putative zinc protease	OTHER	0.001437	0.998563
IDE_FusOxy_KNB13988.1	Eukaryota	Fungi	Ascomycota	Sordariomycetes	Hypocreales	Nectriaceae	Fusarium oxysporum f. sp. lycopersici 4287	insulysin	OTHER	0.000694	0.999306
IDE_FusOxy_EWZ98467.1	Eukaryota	Fungi	Ascomycota	Sordariomycetes	Hypocreales	Nectriaceae	Fusarium oxysporum f. sp. lycopersici MN25	insulysin	OTHER	0.00118	0.99882
IDE_FusOxy_EXK26530.1	Eukaryota	Fungi	Ascomycota	Sordariomycetes	Hypocreales	Nectriaceae	Fusarium oxysporum f. sp. melonis 26406	insulysin	OTHER	0.000713	0.999287
IDE_FusOxy_EXK76516.1	Eukaryota	Fungi	Ascomycota	Sordariomycetes	Hypocreales	Nectriaceae	Fusarium oxysporum f. sp. raphani 54005	insulysin	OTHER	0.000676	0.999324
IDE_FusOxy_EXK76904.1	Eukaryota	Fungi	Ascomycota	Sordariomycetes	Hypocreales	Nectriaceae	Fusarium oxysporum f. sp. raphani 54005	insulysin	OTHER	0.000691	0.999309
IDE_FusOxy_EXK79020.1	Eukaryota	Fungi	Ascomycota	Sordariomycetes	Hypocreales	Nectriaceae	Fusarium oxysporum f. sp. raphani 54005	insulysin	OTHER	0.000498	0.999502
IDE_FusOxy_EXL00632.1	Eukaryota	Fungi	Ascomycota	Sordariomycetes	Hypocreales	Nectriaceae	Fusarium oxysporum f. sp. raphani 54005	insulysin	OTHER	0.00118	0.99882
IDE_FusOxy_EXM13950.1	Eukaryota	Fungi	Ascomycota	Sordariomycetes	Hypocreales	Nectriaceae	Fusarium oxysporum f. sp. vasinfectum 25433	insulysin	OTHER	0.000747	0.999253
IDE_FusOxy_EXM14919.1	Eukaryota	Fungi	Ascomycota	Sordariomycetes	Hypocreales	Nectriaceae	Fusarium oxysporum f. sp. vasinfectum 25433	insulysin	OTHER	0.000713	0.999287
IDE_FusOxy_EXM15893.1	Eukaryota	Fungi	Ascomycota	Sordariomycetes	Hypocreales	Nectriaceae	Fusarium oxysporum f. sp. vasinfectum 25433	insulysin	OTHER	0.000616	0.999384
IDE_FusOxy_EWY79466.1	Eukaryota	Fungi	Ascomycota	Sordariomycetes	Hypocreales	Nectriaceae	Fusarium oxysporum NRRL 32931	insulysin	OTHER	0.000939	0.999061
pZNP_FusPro_RKL29466.1	Eukaryota	Fungi	Ascomycota	Sordariomycetes	Hypocreales	Nectriaceae	Fusarium proliferatum	putative zinc protease	OTHER	0.001951	0.998049
rIDE_FusPro_CZR49746.1	Eukaryota	Fungi	Ascomycota	Sordariomycetes	Hypocreales	Nectriaceae	Fusarium proliferatum ET1	related to insulysin precursor (metalloendopeptidase)	OTHER	0.000878	0.999122
IDE_FusPse_KAF5592685.1	Eukaryota	Fungi	Ascomycota	Sordariomycetes	Hypocreales	Nectriaceae	Fusarium pseudoanthophilum	insulysin	OTHER	0.001255	0.998745
IDE_FusNRR_KAF5630210.1	Eukaryota	Fungi	Ascomycota	Sordariomycetes	Hypocreales	Nectriaceae	Fusarium sp. NRRL 25303	insulysin	OTHER	0.001255	0.998745
UHYD_FusNRR_KAF5650395.1	Eukaryota	Fungi	Ascomycota	Sordariomycetes	Hypocreales	Nectriaceae	Fusarium sp. NRRL 52700	ubiquitin carboxyl-terminal hydrolase	OTHER	0.001394	0.998606
Unn_FusVen_CEI38965.1	Eukaryota	Fungi	Ascomycota	Sordariomycetes	Hypocreales	Nectriaceae	Fusarium venenatum	unnamed protein product	OTHER	0.001313	0.998687
pZNP_NeoDit_KPM40656.1	Eukaryota	Fungi	Ascomycota	Sordariomycetes	Hypocreales	Nectriaceae	Neonectria ditissima	putative zinc protease	OTHER	0.000647	0.999353
S23_DreCon_KYK58315.1	Eukaryota	Fungi	Ascomycota	Sordariomycetes	Hypocreales	Ophiocordycipitaceae	Drechmeria coniospora	a-pheromone processing metallopeptidase Ste23	OTHER	0.000745	0.999255
S23_OphCam_KAF4585729.1	Eukaryota	Fungi	Ascomycota	Sordariomycetes	Hypocreales	Ophiocordycipitaceae	Ophiocordyceps camponoti-floridani	a-pheromone processing metallopeptidase Ste23	OTHER	0.001149	0.998851
S23_OphSin_EQL01902.1	Eukaryota	Fungi	Ascomycota	Sordariomycetes	Hypocreales	Ophiocordycipitaceae	Ophiocordyceps sinensis CO18	a-pheromone processing metallopeptidase Ste23	OTHER	0.000711	0.999289
S23_PurLil_OAQ84490.1	Eukaryota	Fungi	Ascomycota	Sordariomycetes	Hypocreales	Ophiocordycipitaceae	Purpureocillium lilacinum	a-pheromone processing metallopeptidase Ste23	OTHER	0.000627	0.999373
S23_PurLil_PWI74546.1	Eukaryota	Fungi	Ascomycota	Sordariomycetes	Hypocreales	Ophiocordycipitaceae	Purpureocillium lilacinum	a-pheromone processing metallopeptidase Ste23	OTHER	0.003866	0.996134
ZNP_TolCap_PNY25874.1	Eukaryota	Fungi	Ascomycota	Sordariomycetes	Hypocreales	Ophiocordycipitaceae	Tolypocladium capitatum	Ptr Secreted-periplasmic Zn-dependent peptidase insulinase	OTHER	0.00051	0.99949
pZNP_TolOph_KND95013.1	Eukaryota	Fungi	Ascomycota	Sordariomycetes	Hypocreales	Ophiocordycipitaceae	Tolypocladium ophioglossoides CBS 100239	putative zinc protease	OTHER	0.006477	0.993523
S23_TriAru_RFU72416.1	Eukaryota	Fungi	Ascomycota	Sordariomycetes	Hypocreales	Trichoderma	Trichoderma arundinaceum	a-pheromone processing metallopeptidase Ste23	OTHER	0.001222	0.998778
pMUG_TriAsp_GFP54006.1	Eukaryota	Fungi	Ascomycota	Sordariomycetes	Hypocreales	Trichoderma	Trichoderma asperellum	putative zinc protease mug138	OTHER	0.00099	0.99901
MTP_TriCit_PTB67383.1	Eukaryota	Fungi	Ascomycota	Sordariomycetes	Hypocreales	Trichoderma	Trichoderma citrinoviride	metallopeptidase	OTHER	0.001055	0.998945
IDE_TriGam_PON27902.1	Eukaryota	Fungi	Ascomycota	Sordariomycetes	Hypocreales	Trichoderma	Trichoderma gamsii	insulysin	OTHER	0.006893	0.993107
IDE_TriHar_KKP05215.1	Eukaryota	Fungi	Ascomycota	Sordariomycetes	Hypocreales	Trichoderma	Trichoderma harzianum	insulysin	OTHER	0.001548	0.998452
pZNP_TriLen_KAF3072004.1	Eukaryota	Fungi	Ascomycota	Sordariomycetes	Hypocreales	Trichoderma	Trichoderma lentiforme	putative zinc protease	OTHER	0.001468	0.998532
MTP_TriLon_PTB79373.1	Eukaryota	Fungi	Ascomycota	Sordariomycetes	Hypocreales	Trichoderma	Trichoderma longibrachiatum ATCC 18648	metallopeptidase	OTHER	0.001094	0.998906
S23_TriPar_OTA01800.1	Eukaryota	Fungi	Ascomycota	Sordariomycetes	Hypocreales	Trichoderma	Trichoderma parareesei	metallopeptidase, Ste23	OTHER	0.001003	0.998997
MTP_TriRee_EGR52259.1	Eukaryota	Fungi	Ascomycota	Sordariomycetes	Hypocreales	Trichoderma	Trichoderma reesei QM6a	metallopeptidase	OTHER	0.001003	0.998997
S23_TriRee_ETS06453.1	Eukaryota	Fungi	Ascomycota	Sordariomycetes	Hypocreales	Trichoderma	Trichoderma reesei RUT C-30	a-pheromone processing metallopeptidase Ste23	OTHER	0.001003	0.998997
pZNP_AcrChr_KFH47887.1	Eukaryota	Fungi	Ascomycota	Sordariomycetes	Hypocreales		Acremonium chrysogenum ATCC 11550	putative zinc protease-like protein	OTHER	0.000806	0.999194
AFA_GaeTri_EJT81381.1	Eukaryota	Fungi	Ascomycota	Sordariomycetes	Magnaporthales	Magnaporthaceae	Gaeumannomyces tritici R3-111a-1	A-factor-processing enzyme	OTHER	0.002105	0.997895
AFA_MagPoa_KLU87596.1	Eukaryota	Fungi	Ascomycota	Sordariomycetes	Magnaporthales	Magnaporthaceae	Magnaporthiopsis poae ATCC 64411	A-factor-processing enzyme	OTHER	0.002094	0.997906
AFA_PyrOry_EHA57952.1	Eukaryota	Fungi	Ascomycota	Sordariomycetes	Magnaporthales	Pyriculariaceae	Pyricularia oryzae 70-15	A-factor-processing enzyme	OTHER	0.002088	0.997912
UHYD_PyrOry_ELQ61272.1	Eukaryota	Fungi	Ascomycota	Sordariomycetes	Magnaporthales	Pyriculariaceae	Pyricularia oryzae P131	ubiquitin carboxyl-terminal hydrolase 15	OTHER	0.000698	0.999302
UHYD_PyrOry_ELQ36916.1	Eukaryota	Fungi	Ascomycota	Sordariomycetes	Magnaporthales	Pyriculariaceae	Pyricularia oryzae Y34	ubiquitin carboxyl-terminal hydrolase	OTHER	0.000698	0.999302
pMUG_CerFim_PHH55390.1	Eukaryota	Fungi	Ascomycota	Sordariomycetes	Microascales	Ceratocystidaceae	Ceratocystis fimbriata CBS 114723	putative zinc protease mug138	OTHER	0.001173	0.998827
pMUG_CerPla_KKF95955.1	Eukaryota	Fungi	Ascomycota	Sordariomycetes	Microascales	Ceratocystidaceae	Ceratocystis platani	putative zinc protease mug138	OTHER	0.008823	0.991177
S23_GroCla_EFX00418.1	Eukaryota	Fungi	Ascomycota	Sordariomycetes	Ophiostomatales	Ophiostomataceae	Grosmannia clavigera kw1407	a-pheromone processing metallopeptidase Ste23	OTHER	0.000977	0.999023
M16i_OphPic_EPE07343.1	Eukaryota	Fungi	Ascomycota	Sordariomycetes	Ophiostomatales	Ophiostomataceae	Ophiostoma piceae UAMH 11346	Peptidase M16 inactive domain-containing protein	OTHER	0.000261	0.999739
IDE_SpoBra_KIH92948.1	Eukaryota	Fungi	Ascomycota	Sordariomycetes	Ophiostomatales	Ophiostomataceae	Sporothrix brasiliensis 5110	insulysin	OTHER	0.00073	0.99927
S23_SpoIns_OAA58393.1	Eukaryota	Fungi	Ascomycota	Sordariomycetes	Ophiostomatales	Ophiostomataceae	Sporothrix insectorum RCEF 264	a-pheromone processing metallopeptidase Ste23	OTHER	0.000788	0.999212
IDE_SpoSch_KJR88681.1	Eukaryota	Fungi	Ascomycota	Sordariomycetes	Ophiostomatales	Ophiostomataceae	Sporothrix schenckii 1099-18	insulysin	OTHER	0.000696	0.999304
Unn_CybFab_CDR43303.1	Eukaryota	Fungi	Ascomycota	Sordariomycetes	Saccharomycetales	Phaffomycetaceae	Cyberlindnera fabianii	CIC11C00000001896	OTHER	0.001781	0.998219
UHYDl_ChaThe_EGS20804.1	Eukaryota	Fungi	Ascomycota	Sordariomycetes	Sordariales	Chaetomiaceae	Chaetomium thermophilum var. thermophilum DSM 1495	ubiquitin carboxyl-terminal hydrolase	OTHER	0.000407	0.999593
pZNP_PodCom_VBB86638.1	Eukaryota	Fungi	Ascomycota	Sordariomycetes	Sordariales	Chaetomiaceae	Podospora comata	putative zinc protease	OTHER	0.000118	0.999882
S23_NeuCra_EAA26930.2	Eukaryota	Fungi	Ascomycota	Sordariomycetes	Sordariales	Sordariaceae	Neurospora crassa OR74A	a-pheromone processing metallopeptidase Ste23	OTHER	0.000371	0.999629
IDE_MadMyc_KXX73626.1	Eukaryota	Fungi	Ascomycota	Sordariomycetes	Sordariales		Madurella mycetomatis	insulin-degrading enzyme	OTHER	0.000477	0.999523
AFA_PhaMin_EON98117.1	Eukaryota	Fungi	Ascomycota	Sordariomycetes	Togniniales	Togniniaceae	Phaeoacremonium minimum UCRPA7	putative a-factor-processing enzyme protein	OTHER	0.000774	0.999226
pM16i_EutLat_EMR66695.1	Eukaryota	Fungi	Ascomycota	Sordariomycetes	Xylariales	Diatrypaceae	Eutypa lata UCREL1	putative peptidase m16 inactive domain-containing protein	OTHER	0.001003	0.998997
M16i_HypEC38_OTA59926.1	Eukaryota	Fungi	Ascomycota	Sordariomycetes	Xylariales	Hypoxylaceae	Hypoxylon sp. EC38	Peptidase M16 inactive domain-containing protein	OTHER	0.000581	0.999419
M16i_MicBol_KXJ85139.1	Eukaryota	Fungi	Ascomycota	Sordariomycetes	Xylariales	Microdochiaceae	Microdochium bolleyi	Peptidase M16 inactive domain-containing protein	OTHER	0.001096	0.998904
M16i_MicBol_KXJ85284.1	Eukaryota	Fungi	Ascomycota	Sordariomycetes	Xylariales	Microdochiaceae	Microdochium bolleyi	Peptidase M16 inactive domain-containing protein	OTHER	0.001468	0.998532
MTP_MicBol_KXJ87314.1	Eukaryota	Fungi	Ascomycota	Sordariomycetes	Xylariales	Microdochiaceae	Microdochium bolleyi	metallopeptidase	OTHER	0.000638	0.999362
M16i_PseVex_ORY69720.1	Eukaryota	Fungi	Ascomycota	Sordariomycetes	Xylariales	Pseudomassariaceae	Pseudomassariella vexata	Peptidase M16 inactive domain-containing protein	OTHER	0.001415	0.998585
IDE_Neo37M_KAF3022464.1	Eukaryota	Fungi	Ascomycota	Sordariomycetes	Xylariales	Sporocadaceae	Neopestalotiopsis sp. 37M	Insulinase (Peptidase M16)	OTHER	0.000745	0.999255
IDEp_RosNec_GAP88488.1	Eukaryota	Fungi	Ascomycota	Sordariomycetes	Xylariales	Xylariaceae	Rosellinia necatrix	putative insulysin	OTHER	0.001337	0.998663
MEN_ProLac_ORY83170.1	Eukaryota	Fungi	Ascomycota	Taphrinomycota	Taphrinales	Protomycetaceae	Protomyces lactucaedebilis	Metalloenzyme, LuxS/M16 peptidase-like protein	OTHER	0.000467	0.999533
IDE_LeuSym_KXN92195.1	Eukaryota	Fungi	Basidiomycota	Agaricomycetes	Agaricales	Agaricaceae	Leucoagaricus sp. SymC.cos	insulin-degrading enzyme	OTHER	0.001293	0.998707
IDE_MacFul_KAF9454625.1	Eukaryota	Fungi	Basidiomycota	Agaricomycetes	Agaricales	Agaricaceae	Macrolepiota fuliginosa MF-IS2	insulin-degrading enzyme	OTHER	0.000727	0.999273
LuxS_AmaRub_KAF8350590.1	Eukaryota	Fungi	Basidiomycota	Agaricomycetes	Agaricales	Amanitaceae	Amanita rubescens	Metalloenzyme, LuxS/M16 peptidase-like protein	OTHER	0.017223	0.982777
Unn_AgrAeg_CAA7271576.1	Eukaryota	Fungi	Basidiomycota	Agaricomycetes	Agaricales	Bolbitiaceae	Agrocybe aegerita	unnamed protein product	OTHER	0.160923	0.839077
LuxS_PanPap_KAF9052834.1	Eukaryota	Fungi	Basidiomycota	Agaricomycetes	Agaricales	Bolbitiaceae	Panaeolus papilionaceus	Metalloenzyme, LuxS/M16 peptidase-like protein	OTHER	0.000286	0.999714
LuxS_GymJun_KAF8911060.1	Eukaryota	Fungi	Basidiomycota	Agaricomycetes	Agaricales	Cortinariaceae	Gymnopilus junonius	Metalloenzyme, LuxS/M16 peptidase-like protein	OTHER	0.000513	0.999487
IDE_GymAnd_KAE9393629.1	Eukaryota	Fungi	Basidiomycota	Agaricomycetes	Agaricales	Cortinariaceae	Gymnopus androsaceus JB14	insulin-degrading enzyme	OTHER	0.000375	0.999625
IDE_GymAnd_KAE9395045.1	Eukaryota	Fungi	Basidiomycota	Agaricomycetes	Agaricales	Cortinariaceae	Gymnopus androsaceus JB14	insulin-degrading enzyme	OTHER	0.00071	0.99929
LuxS_CraFun_KAF8163442.1	Eukaryota	Fungi	Basidiomycota	Agaricomycetes	Agaricales	Crassisporiaceae	Crassisporium funariophilum	Metalloenzyme, LuxS/M16 peptidase-like protein	OTHER	0.000578	0.999422
LuxS_LyoAtr_KAF8059523.1	Eukaryota	Fungi	Basidiomycota	Agaricomycetes	Agaricales	Lyophyllaceae	Lyophyllum atratum	Metalloenzyme, LuxS/M16 peptidase-like protein	SP(Sec/SPI)	0.784818	0.215182	CS pos: 31-32. ATS-ST. Pr: 0.5555
LuxS_LyoAtr_KAF8077798.1	Eukaryota	Fungi	Basidiomycota	Agaricomycetes	Agaricales	Lyophyllaceae	Lyophyllum atratum	Metalloenzyme, LuxS/M16 peptidase-like protein	OTHER	0.001493	0.998507
pZNP_TerJ13_KNZ78447.1	Eukaryota	Fungi	Basidiomycota	Agaricomycetes	Agaricales	Lyophyllaceae	Termitomyces sp. J132	Putative zinc protease	OTHER	0.003247	0.996753
IDE_MonRor_ESK89443.1	Eukaryota	Fungi	Basidiomycota	Agaricomycetes	Agaricales	Marasmiaceae	Moniliophthora roreri MCA 2997	insulin-degrading enzyme	OTHER	0.000648	0.999352
S23_MonRor_ESK94169.1	Eukaryota	Fungi	Basidiomycota	Agaricomycetes	Agaricales	Marasmiaceae	Moniliophthora roreri MCA 2997	a-pheromone processing metallopeptidase ste23	OTHER	0.001051	0.998949
IDE_MycChl_GAT43337.1	Eukaryota	Fungi	Basidiomycota	Agaricomycetes	Agaricales	Mycenaceae	Mycena chlorophos	insulin-degrading enzyme	OTHER	0.000375	0.999625
IDE_MycChl_GAT43338.1	Eukaryota	Fungi	Basidiomycota	Agaricomycetes	Agaricales	Mycenaceae	Mycena chlorophos	insulin-degrading enzyme	OTHER	0.000375	0.999625
IDE_MycChl_KAF7322388.1	Eukaryota	Fungi	Basidiomycota	Agaricomycetes	Agaricales	Mycenaceae	Mycena chlorophos	insulin-degrading enzyme	OTHER	0.002688	0.997312
IDE_MycInd_KAF7295456.1	Eukaryota	Fungi	Basidiomycota	Agaricomycetes	Agaricales	Mycenaceae	Mycena indigotica	insulin-degrading enzyme	OTHER	0.000348	0.999652
IDE_MycKen_KAF7311385.1	Eukaryota	Fungi	Basidiomycota	Agaricomycetes	Agaricales	Mycenaceae	Mycena kentingensis	insulin-degrading enzyme	OTHER	0.0057	0.9943
IDE_MycKen_KAF7323964.1	Eukaryota	Fungi	Basidiomycota	Agaricomycetes	Agaricales	Mycenaceae	Mycena kentingensis	insulin-degrading enzyme	OTHER	0.000278	0.999722
IDE_MycSan_KAF7363794.1	Eukaryota	Fungi	Basidiomycota	Agaricomycetes	Agaricales	Mycenaceae	Mycena sanguinolenta	insulin-degrading enzyme	OTHER	0.002753	0.997247
IDE_MycVen_KAF7338000.1	Eukaryota	Fungi	Basidiomycota	Agaricomycetes	Agaricales	Mycenaceae	Mycena venus	insulin-degrading enzyme	OTHER	0.003081	0.996919
IDE_LenEdo_GAW00770.1	Eukaryota	Fungi	Basidiomycota	Agaricomycetes	Agaricales	Omphalotaceae	Lentinula edodes	insulin-degrading enzyme	OTHER	0.000827	0.999173
LuxS_RhoBut_KAF9075695.1	Eukaryota	Fungi	Basidiomycota	Agaricomycetes	Agaricales	Omphalotaceae	Rhodocollybia butyracea	Metalloenzyme, LuxS/M16 peptidase-like protein	OTHER	0.000539	0.999461
IDE_ArmGal_PBK92988.1	Eukaryota	Fungi	Basidiomycota	Agaricomycetes	Agaricales	Physalacriaceae	Armillaria gallica	insulin-degrading enzyme	OTHER	0.001709	0.998291
IDE_ArmSol_PBK78604.1	Eukaryota	Fungi	Basidiomycota	Agaricomycetes	Agaricales	Physalacriaceae	Armillaria solidipes	insulin-degrading enzyme	OTHER	0.001709	0.998291
IDE_CylTor_KIY63428.1	Eukaryota	Fungi	Basidiomycota	Agaricomycetes	Agaricales	Physalacriaceae	Cylindrobasidium torrendii FP15055 ss-10	insulin-degrading enzyme	OTHER	0.001754	0.998246
IDE_MucMuc_KAF8913506.1	Eukaryota	Fungi	Basidiomycota	Agaricomycetes	Agaricales	Physalacriaceae	Mucidula mucida	insulin-degrading enzyme	OTHER	0.000333	0.999667
IDE_PleOst_KAF7440232.1	Eukaryota	Fungi	Basidiomycota	Agaricomycetes	Agaricales	Pleurotaceae	Pleurotus ostreatus	Insulinase (Peptidase M16)	OTHER	0.000633	0.999367
IDE_PlePul_KAF4576320.1	Eukaryota	Fungi	Basidiomycota	Agaricomycetes	Agaricales	Pleurotaceae	Pleurotus pulmonarius	Insulinase (Peptidase M16)	OTHER	0.000629	0.999371
IDE_PlePul_KAF4579270.1	Eukaryota	Fungi	Basidiomycota	Agaricomycetes	Agaricales	Pleurotaceae	Pleurotus pulmonarius	Insulinase (Peptidase M16)	OTHER	0.000629	0.999371
IDE_PlePul_KAF4608214.1	Eukaryota	Fungi	Basidiomycota	Agaricomycetes	Agaricales	Pleurotaceae	Pleurotus pulmonarius	Insulinase (Peptidase M16)	OTHER	0.000629	0.999371
IDE_PluCer_TFK76345.1	Eukaryota	Fungi	Basidiomycota	Agaricomycetes	Agaricales	Pluteaceae	Pluteus cervinus	insulin-degrading enzyme	OTHER	0.000707	0.999293
IDE_CopAng_KAF6764010.1	Eukaryota	Fungi	Basidiomycota	Agaricomycetes	Agaricales	Psathyrellaceae	Coprinellus angulatus	insulin-degrading enzyme	OTHER	0.000597	0.999403
IDE_CopMic_TEB26530.1	Eukaryota	Fungi	Basidiomycota	Agaricomycetes	Agaricales	Psathyrellaceae	Coprinellus micaceus	insulin-degrading enzyme	OTHER	0.000534	0.999466
IDE_CopCin_EAU88742.1	Eukaryota	Fungi	Basidiomycota	Agaricomycetes	Agaricales	Psathyrellaceae	Coprinopsis cinerea okayama7#130	insulin-degrading enzyme	OTHER	0.000331	0.999669
IDE_CopMar_TFK30068.1	Eukaryota	Fungi	Basidiomycota	Agaricomycetes	Agaricales	Psathyrellaceae	Coprinopsis marcescibilis	insulin-degrading enzyme	OTHER	0.001303	0.998697
LuxS_AurAmp_TRM59294.1	Eukaryota	Fungi	Basidiomycota	Agaricomycetes	Agaricales	Schizophyllaceae	Auriculariopsis ampla	Metalloenzyme, LuxS/M16 peptidase-like protein	OTHER	0.000933	0.999067
LuxS_InfGib_KAF8892443.1	Eukaryota	Fungi	Basidiomycota	Agaricomycetes	Agaricales	Tricholomataceae	Infundibulicybe gibba	Metalloenzyme, LuxS/M16 peptidase-like protein	OTHER	0.00306	0.99694
LuxS_LepNud_KAF9469217.1	Eukaryota	Fungi	Basidiomycota	Agaricomycetes	Agaricales	Tricholomataceae	Lepista nuda	Metalloenzyme, LuxS/M16 peptidase-like protein	OTHER	0.000391	0.999609
LuxS_CruLae_TFK42449.1	Eukaryota	Fungi	Basidiomycota	Agaricomycetes	Agaricales		Crucibulum laeve	Metalloenzyme, LuxS/M16 peptidase-like protein	OTHER	0.000229	0.999771
IDE_BolEdu_KAF8447769.1	Eukaryota	Fungi	Basidiomycota	Agaricomycetes	Boletales	Boletaceae	Boletus edulis BED1	insulin-degrading enzyme	OTHER	0.000498	0.999502
LuxS_MelBro_KAF9246345.1	Eukaryota	Fungi	Basidiomycota	Agaricomycetes	Boletales	Melanogastraceae	Melanogaster broomeianus	Metalloenzyme, LuxS/M16 peptidase-like protein	OTHER	0.000352	0.999648
LuxS_SuiAmp_KAG0697015.1	Eukaryota	Fungi	Basidiomycota	Agaricomycetes	Boletales	Suillaceae	Suillus ampliporus	Metalloenzyme, LuxS/M16 peptidase-like protein	OTHER	0.000642	0.999358
IDE_SuiBre_KAF3877334.1	Eukaryota	Fungi	Basidiomycota	Agaricomycetes	Boletales	Suillaceae	Suillus brevipes Sb2	insulin-degrading enzyme	OTHER	0.000637	0.999363
LuxS_CanAnz_KAF8322863.1	Eukaryota	Fungi	Basidiomycota	Agaricomycetes	Cantharellales	Cantharellaceae	Cantharellus anzutake	Metalloenzyme, LuxS/M16 peptidase-like protein	OTHER	0.002046	0.997954
IDE_CerAgI_KAF8605452.1	Eukaryota	Fungi	Basidiomycota	Agaricomycetes	Cantharellales	Ceratobasidiaceae	Ceratobasidium sp. AG-I	insulin-degrading enzyme	OTHER	0.00094	0.99906
IDE_CerThe_KAB5596225.1	Eukaryota	Fungi	Basidiomycota	Agaricomycetes	Cantharellales	Ceratobasidiaceae	Ceratobasidium theobromae	Insulysin	OTHER	0.001328	0.998672
IDE_RhiSol_CUA67752.1	Eukaryota	Fungi	Basidiomycota	Agaricomycetes	Cantharellales	Ceratobasidiaceae	Rhizoctonia solani	insulysin	OTHER	0.001388	0.998612
M16_RhiSol_KAF8743460.1	Eukaryota	Fungi	Basidiomycota	Agaricomycetes	Cantharellales	Ceratobasidiaceae	Rhizoctonia solani	Peptidase M16	OTHER	0.000593	0.999407
M16_RhiSol_KAF8759880.1	Eukaryota	Fungi	Basidiomycota	Agaricomycetes	Cantharellales	Ceratobasidiaceae	Rhizoctonia solani	Peptidase M16	OTHER	0.001119	0.998881
IDE_RhiSol_CCO27594.1	Eukaryota	Fungi	Basidiomycota	Agaricomycetes	Cantharellales	Ceratobasidiaceae	Rhizoctonia solani AG-1 IB	insulysin	OTHER	0.000705	0.999295
IDE_RhiSol_CEL63782.1	Eukaryota	Fungi	Basidiomycota	Agaricomycetes	Cantharellales	Ceratobasidiaceae	Rhizoctonia solani AG-1 IB	insulysin	OTHER	0.000598	0.999402
IDE_RhiSol_EUC66320.1	Eukaryota	Fungi	Basidiomycota	Agaricomycetes	Cantharellales	Ceratobasidiaceae	Rhizoctonia solani AG-3 Rhs1AP	insulin-degrading enzyme	OTHER	0.002621	0.997379
LuxS_GauMor_KAF8499918.1	Eukaryota	Fungi	Basidiomycota	Agaricomycetes	Gomphales	Gautieriaceae	Gautieria morchelliformis	Metalloenzyme, LuxS/M16 peptidase-like protein	OTHER	0.002179	0.997821
IDE_FomMed_EJD02194.1	Eukaryota	Fungi	Basidiomycota	Agaricomycetes	Hymenochaetales	Hymenochaetaceae	Fomitiporia mediterranea MF3/22	insulin-degrading enzyme	OTHER	0.001065	0.998935
IDE_FomMed_EJD07221.1	Eukaryota	Fungi	Basidiomycota	Agaricomycetes	Hymenochaetales	Hymenochaetaceae	Fomitiporia mediterranea MF3/22	insulin-degrading enzyme	OTHER	0.000832	0.999168
IDE_FomMed_EJD07222.1	Eukaryota	Fungi	Basidiomycota	Agaricomycetes	Hymenochaetales	Hymenochaetaceae	Fomitiporia mediterranea MF3/22	insulin-degrading enzyme	OTHER	0.000258	0.999742
LuxS_FomMed_EJD03327.1	Eukaryota	Fungi	Basidiomycota	Agaricomycetes	Hymenochaetales	Hymenochaetaceae	Fomitiporia mediterranea MF3/22	LuxS/MPP-like metallohydrolase	OTHER	0.001216	0.998784
LuxS_FomMed_EJD07209.1	Eukaryota	Fungi	Basidiomycota	Agaricomycetes	Hymenochaetales	Hymenochaetaceae	Fomitiporia mediterranea MF3/22	LuxS/MPP-like metallohydrolase	OTHER	0.002504	0.997496
IDE_PyrNox_PAV23798.1	Eukaryota	Fungi	Basidiomycota	Agaricomycetes	Hymenochaetales	Hymenochaetaceae	Pyrrhoderma noxium	insulin-degrading enzyme	OTHER	0.004019	0.995981
IDE_SanBau_OCB83991.1	Eukaryota	Fungi	Basidiomycota	Agaricomycetes	Hymenochaetales	Hymenochaetaceae	Sanghuangporus baumii	insulin-degrading enzyme	OTHER	0.001471	0.998529
IDE_SanBau_OCB88017.1	Eukaryota	Fungi	Basidiomycota	Agaricomycetes	Hymenochaetales	Hymenochaetaceae	Sanghuangporus baumii	insulin-degrading enzyme	OTHER	0.001229	0.998771
IDE_SchPar_KLO19145.1	Eukaryota	Fungi	Basidiomycota	Agaricomycetes	Hymenochaetales	Schizoporaceae	Schizopora paradoxa	insulin-degrading enzyme	OTHER	0.000863	0.999137
IDE_RicMel_TDL24920.1	Eukaryota	Fungi	Basidiomycota	Agaricomycetes	Hymenochaetales		Rickenella mellea	insulin-degrading enzyme	OTHER	0.002847	0.997153
LuxS_HysSto_KAF8517536.1	Eukaryota	Fungi	Basidiomycota	Agaricomycetes	Hysterangiales	Hysterangiaceae	Hysterangium stoloniferum	Metalloenzyme, LuxS/M16 peptidase-like protein	OTHER	0.000918	0.999082
LuxS_HysSto_KAF8525603.1	Eukaryota	Fungi	Basidiomycota	Agaricomycetes	Hysterangiales	Hysterangiaceae	Hysterangium stoloniferum	LuxS/MPP-like metallohydrolase	OTHER	0.003008	0.996992
LuxS_DaeQue_KZT69510.1	Eukaryota	Fungi	Basidiomycota	Agaricomycetes	Polyporales	Fomitopsidaceae	Daedalea quercina L-15889	LuxS/MPP-like metallohydrolase	OTHER	0.000759	0.999241
IDE_ObbRiv_OCH92098.1	Eukaryota	Fungi	Basidiomycota	Agaricomycetes	Polyporales	Gelatoporiaceae	Obba rivulosa	insulin-degrading enzyme	OTHER	0.000342	0.999658
LuxS_ObbRiv_OCH85237.1	Eukaryota	Fungi	Basidiomycota	Agaricomycetes	Polyporales	Gelatoporiaceae	Obba rivulosa	LuxS/MPP-like metallohydrolase	OTHER	0.001001	0.998999
IDE_GriFro_OBZ78124.1	Eukaryota	Fungi	Basidiomycota	Agaricomycetes	Polyporales	Grifolaceae	Grifola frondosa	insulin-degrading enzyme	OTHER	0.00057	0.99943
IDE_LaeSul_KZT02312.1	Eukaryota	Fungi	Basidiomycota	Agaricomycetes	Polyporales	Laetiporaceae	Laetiporus sulphureus 93-53	insulin-degrading enzyme	OTHER	0.000336	0.999664
LuxS_LaeSul_KZT12293.1	Eukaryota	Fungi	Basidiomycota	Agaricomycetes	Polyporales	Laetiporaceae	Laetiporus sulphureus 93-53	LuxS/MPP-like metallohydrolase	OTHER	0.001426	0.998574
LuxS_WolCoc_PCH40557.1	Eukaryota	Fungi	Basidiomycota	Agaricomycetes	Polyporales	Laetiporaceae	Wolfiporia cocos MD-104 SS10	LuxS/MPP-like metallohydrolase	OTHER	0.000804	0.999196
LuxS_DicSqu_TBU24117.1	Eukaryota	Fungi	Basidiomycota	Agaricomycetes	Polyporales	Polyporaceae	Dichomitus squalens	LuxS/MPP-like metallohydrolase	OTHER	0.000629	0.999371
LuxS_DicSqu_TBU47821.1	Eukaryota	Fungi	Basidiomycota	Agaricomycetes	Polyporales	Polyporaceae	Dichomitus squalens	LuxS/MPP-like metallohydrolase	OTHER	0.000629	0.999371
LuxS_DicSqu_TBU56419.1	Eukaryota	Fungi	Basidiomycota	Agaricomycetes	Polyporales	Polyporaceae	Dichomitus squalens	LuxS/MPP-like metallohydrolase	OTHER	0.000628	0.999372
LuxS_DicSqu_TBU65520.1	Eukaryota	Fungi	Basidiomycota	Agaricomycetes	Polyporales	Polyporaceae	Dichomitus squalens	Metalloenzyme, LuxS/M16 peptidase-like protein	OTHER	0.003078	0.996922
LuxS_DicSqu_EJF58981.1	Eukaryota	Fungi	Basidiomycota	Agaricomycetes	Polyporales	Polyporaceae	Dichomitus squalens LYAD-421 SS1	LuxS/MPP-like metallohydrolase	OTHER	0.000629	0.999371
LuxS_LenTig_RPD65209.1	Eukaryota	Fungi	Basidiomycota	Agaricomycetes	Polyporales	Polyporaceae	Lentinus tigrinus ALCF2SS1-6	LuxS/MPP-like metallohydrolase	OTHER	0.00093	0.99907
LuxS_LenTig_RPD79383.1	Eukaryota	Fungi	Basidiomycota	Agaricomycetes	Polyporales	Polyporaceae	Lentinus tigrinus ALCF2SS1-7	LuxS/MPP-like metallohydrolase	OTHER	0.00093	0.99907
LuxS_PolArc_TFK91904.1	Eukaryota	Fungi	Basidiomycota	Agaricomycetes	Polyporales	Polyporaceae	Polyporus arcularius HHB13444	LuxS/MPP-like metallohydrolase	OTHER	0.000866	0.999134
LuxS_PolBru_RDX46467.1	Eukaryota	Fungi	Basidiomycota	Agaricomycetes	Polyporales	Polyporaceae	Polyporus brumalis	LuxS/MPP-like metallohydrolase	OTHER	0.000866	0.999134
IDE_TraCoc_OSD08550.1	Eukaryota	Fungi	Basidiomycota	Agaricomycetes	Polyporales	Polyporaceae	Trametes coccinea BRFM310	insulin-degrading enzyme	OTHER	0.022152	0.977848
LuxS_TraCoc_OSD07763.1	Eukaryota	Fungi	Basidiomycota	Agaricomycetes	Polyporales	Polyporaceae	Trametes coccinea BRFM310	LuxS/MPP-like metallohydrolase	OTHER	0.001693	0.998307
IDE_TraPub_OJT06440.1	Eukaryota	Fungi	Basidiomycota	Agaricomycetes	Polyporales	Polyporaceae	Trametes pubescens	insulin-degrading enzyme	OTHER	0.000912	0.999088
IDE_TraPub_OJT08672.1	Eukaryota	Fungi	Basidiomycota	Agaricomycetes	Polyporales	Polyporaceae	Trametes pubescens	insulin-degrading enzyme	OTHER	0.001491	0.998509
IDE_TraVer_EIW60180.1	Eukaryota	Fungi	Basidiomycota	Agaricomycetes	Polyporales	Polyporaceae	Trametes versicolor FP-101664 SS1	insulin-degrading enzyme	OTHER	0.001498	0.998502
LuxS_TraVer_EIW56019.1	Eukaryota	Fungi	Basidiomycota	Agaricomycetes	Polyporales	Polyporaceae	Trametes versicolor FP-101664 SS1	LuxS/MPP-like metallohydrolase	OTHER	0.001051	0.998949
pZNP_SpaCri_GBE81709.1	Eukaryota	Fungi	Basidiomycota	Agaricomycetes	Polyporales	Sparassidaceae	Sparassis crispa	Putative zinc protease	OTHER	0.000279	0.999721
pZNP_SpaCri_GBE85090.1	Eukaryota	Fungi	Basidiomycota	Agaricomycetes	Polyporales	Sparassidaceae	Sparassis crispa	Putative zinc protease	OTHER	0.000735	0.999265
IDE_SteOch_TCD63541.1	Eukaryota	Fungi	Basidiomycota	Agaricomycetes	Polyporales	Steccherinaceae	Steccherinum ochraceum	Insulinase (Peptidase M16)	OTHER	0.00051	0.99949
M16B_HetIrr_ETW86188.1	Eukaryota	Fungi	Basidiomycota	Agaricomycetes	Russulales	Bondarzewiaceae	Heterobasidion irregulare TC 32-1	Metallo peptidase M16B	OTHER	0.002196	0.997804
Unn_PenCbm_VDB82697.1	Eukaryota	Fungi	Basidiomycota	Agaricomycetes	Russulales	Peniophoraceae	Peniophora sp. CBMAI 1063	unnamed protein product	OTHER	0.000708	0.999292
IDE_LacQui_KAF8275178.1	Eukaryota	Fungi	Basidiomycota	Agaricomycetes	Russulales	Russulaceae	Lactarius quietus	insulin-degrading enzyme	OTHER	0.001326	0.998674
LuxS_RusEme_KAF8503707.1	Eukaryota	Fungi	Basidiomycota	Agaricomycetes	Russulales	Russulaceae	Russula emetica	Metalloenzyme, LuxS/M16 peptidase-like protein	OTHER	0.000497	0.999503
LuxS_RusOch_KAF8479275.1	Eukaryota	Fungi	Basidiomycota	Agaricomycetes	Russulales	Russulaceae	Russula ochroleuca	Metalloenzyme, LuxS/M16 peptidase-like protein	OTHER	0.000903	0.999097
S23_SerInd_CCA70314.1	Eukaryota	Fungi	Basidiomycota	Agaricomycetes	Sebacinales	Serendipitaceae	Serendipita indica DSM 11827	related to STE23-Metalloprotease involved in a-factor processing	OTHER	0.000402	0.999598
LuxS_TheGan_KAF9651581.1	Eukaryota	Fungi	Basidiomycota	Agaricomycetes	Thelephorales	Thelephoraceae	Thelephora ganbajun	LuxS/MPP-like metallohydrolase	OTHER	0.000811	0.999189
LuxS_TheTer_KAF9778650.1	Eukaryota	Fungi	Basidiomycota	Agaricomycetes	Thelephorales	Thelephoraceae	Thelephora terrestris	LuxS/MPP-like metallohydrolase	OTHER	0.00169	0.99831
LuxS_TheTer_KAF9792824.1	Eukaryota	Fungi	Basidiomycota	Agaricomycetes	Thelephorales	Thelephoraceae	Thelephora terrestris	Metalloenzyme, LuxS/M16 peptidase-like protein	OTHER	0.010262	0.989738
IDE_SisNiv_KZS90042.1	Eukaryota	Fungi	Basidiomycota	Agaricomycetes	Trechisporales	Hydnodontaceae	Sistotremastrum niveocremeum HHB9708	insulin-degrading enzyme	OTHER	0.00025	0.99975
IDE_DacPri_EJU00764.1	Eukaryota	Fungi	Basidiomycota	Dacrymycetes	Dacrymycetales	Dacrymycetaceae	Dacryopinax primogenitus	insulin-degrading enzyme	OTHER	0.003788	0.996212
S23_CerBom_CEH18771.1	Eukaryota	Fungi	Basidiomycota	Exobasidiomycetes	Ceraceosorales	Ceraceosoraceae	Ceraceosorus bombacis	related to ste23-metalloprotease involved in a-factor processing	OTHER	0.001866	0.998134
S23_MalPac_KOS15541.1	Eukaryota	Fungi	Basidiomycota	Malasseziomycetes	Malasseziales	Malasseziaceae	Malassezia pachydermatis	ste23-metalloprotease involved in a-factor processing	OTHER	0.003008	0.996992
IDE_MalRes_AXA51854.1	Eukaryota	Fungi	Basidiomycota	Malasseziomycetes	Malasseziales	Malasseziaceae	Malassezia restricta	insulysin	OTHER	0.000742	0.999258
Unn_MalSym_CCU97604.1	Eukaryota	Fungi	Basidiomycota	Malasseziomycetes	Malasseziales	Malasseziaceae	Malassezia sympodialis ATCC 42132	unnamed protein product	OTHER	0.001248	0.998752
IDE_MalVes_PKI85324.1	Eukaryota	Fungi	Basidiomycota	Malasseziomycetes	Malasseziales	Malasseziaceae	Malassezia vespertilionis	Ide1p	OTHER	0.00179	0.99821
LuxS_LeuCre_ORY54263.1	Eukaryota	Fungi	Basidiomycota	Microbotryomycetes	Leucosporidiales	Leucosporidiaceae	Leucosporidium creatinivorum	Metalloenzyme, LuxS/M16 peptidase-like protein	OTHER	0.008026	0.991974
LuxS_LeuCre_ORY56460.1	Eukaryota	Fungi	Basidiomycota	Microbotryomycetes	Leucosporidiales	Leucosporidiaceae	Leucosporidium creatinivorum	Metalloenzyme, LuxS/M16 peptidase-like protein	OTHER	0.000976	0.999024
Unn_MicInt_SCV66942.1	Eukaryota	Fungi	Basidiomycota	Microbotryomycetes	Microbotryales	Microbotryaceae	Microbotryum intermedium	BQ2448_5588	OTHER	0.003182	0.996818
Unn_MicInt_SCV68931.1	Eukaryota	Fungi	Basidiomycota	Microbotryomycetes	Microbotryales	Microbotryaceae	Microbotryum intermedium	BQ2448_1951	OTHER	0.000723	0.999277
Unn_MicSap_SCZ95767.1	Eukaryota	Fungi	Basidiomycota	Microbotryomycetes	Microbotryales	Microbotryaceae	Microbotryum saponariae	BZ3500_MvSof-1268-A1-R1_Chr8-1g09784	OTHER	0.003101	0.996899
Unn_MicSap_SCZ96677.1	Eukaryota	Fungi	Basidiomycota	Microbotryomycetes	Microbotryales	Microbotryaceae	Microbotryum saponariae	BZ3500_MvSof-1268-A1-R1_Chr4-4g07543	OTHER	0.001721	0.998279
Unn_MicSap_SDA07204.1	Eukaryota	Fungi	Basidiomycota	Microbotryomycetes	Microbotryales	Microbotryaceae	Microbotryum saponariae	BZ3501_MvSof-1269-A2-R1_Chr4-3g07251	OTHER	0.001721	0.998279
Unn_MicSil_SGY41131.1	Eukaryota	Fungi	Basidiomycota	Microbotryomycetes	Microbotryales	Microbotryaceae	Microbotryum silenes-dioicae	BQ5605_C003g02474	OTHER	0.002469	0.997531
Unn_MicSil_SGZ22687.1	Eukaryota	Fungi	Basidiomycota	Microbotryomycetes	Microbotryales	Microbotryaceae	Microbotryum silenes-dioicae	BQ5605_C022g09525	OTHER	0.00275	0.99725
LuxS_RhoDio_TNY17878.1	Eukaryota	Fungi	Basidiomycota	Microbotryomycetes	Sporidiobolales	Sporidiobolaceae	Rhodotorula diobovata	Metalloenzyme, LuxS/M16 peptidase-like protein	OTHER	0.001432	0.998568
LuxS_RhoDio_TNY19879.1	Eukaryota	Fungi	Basidiomycota	Microbotryomycetes	Sporidiobolales	Sporidiobolaceae	Rhodotorula diobovata	Metalloenzyme, LuxS/M16 peptidase-like protein	OTHER	0.004425	0.995575
IDE_RhoMuc_KAG0666661.1	Eukaryota	Fungi	Basidiomycota	Microbotryomycetes	Sporidiobolales	Sporidiobolaceae	Rhodotorula mucilaginosa	Insulinase (Peptidase M16) [Rhodotorula mucilaginosa]	OTHER	0.000757	0.999243
LuxS_RhoTor_PRQ73973.1	Eukaryota	Fungi	Basidiomycota	Microbotryomycetes	Sporidiobolales	Sporidiobolaceae	Rhodotorula toruloides	Metalloenzyme, LuxS/M16 peptidase-like protein	OTHER	0.001605	0.998395
LuxS_RhoTor_PRQ74010.1	Eukaryota	Fungi	Basidiomycota	Microbotryomycetes	Sporidiobolales	Sporidiobolaceae	Rhodotorula toruloides	Metalloenzyme, LuxS/M16 peptidase-like protein	OTHER	0.000805	0.999195
S23_RhoTor_GEM11649.1	Eukaryota	Fungi	Basidiomycota	Microbotryomycetes	Sporidiobolales	Sporidiobolaceae	Rhodotorula toruloides	a-pheromone processing metallopeptidase ste23	OTHER	0.000738	0.999262
S23_RhoTor_GEM11677.1	Eukaryota	Fungi	Basidiomycota	Microbotryomycetes	Sporidiobolales	Sporidiobolaceae	Rhodotorula toruloides	a-pheromone processing metallopeptidase ste23	OTHER	0.001114	0.998886
S23_RhoTor_EMS25431.1	Eukaryota	Fungi	Basidiomycota	Microbotryomycetes	Sporidiobolales	Sporidiobolaceae	Rhodotorula toruloides NP11	a-pheromone processing metallopeptidase ste23	OTHER	0.002524	0.997476
S23_RhoTor_EMS25466.1	Eukaryota	Fungi	Basidiomycota	Microbotryomycetes	Sporidiobolales	Sporidiobolaceae	Rhodotorula toruloides NP11	a-pheromone processing metallopeptidase ste23	OTHER	0.001093	0.998907
Unn_SpoSal_CEQ39984.1	Eukaryota	Fungi	Basidiomycota	Microbotryomycetes	Sporidiobolales	Sporidiobolaceae	Sporidiobolus salmonicolor	SPOSA6832_01575	OTHER	0.001214	0.998786
Unn_SpoSal_CEQ40004.1	Eukaryota	Fungi	Basidiomycota	Microbotryomycetes	Sporidiobolales	Sporidiobolaceae	Sporidiobolus salmonicolor	SPOSA6832_01587	OTHER	0.001387	0.998613
S23_MelLar_EGG00253.1	Eukaryota	Fungi	Basidiomycota	Pucciniomycetes	Pucciniales	Melampsoraceae	Melampsora larici-populina 98AG31	putative a-pheromone processing metallopeptidase Ste23	OTHER	0.000329	0.999671
IDE_PucGra_KAA1068439.1	Eukaryota	Fungi	Basidiomycota	Pucciniomycetes	Pucciniales	Pucciniaceae	Puccinia graminis f. sp. tritici	Insulinase (Peptidase M16)	OTHER	0.000777	0.999223
IDE_PucGra_KAA1130975.1	Eukaryota	Fungi	Basidiomycota	Pucciniomycetes	Pucciniales	Pucciniaceae	Puccinia graminis f. sp. tritici	Insulinase (Peptidase M16)	OTHER	0.00097	0.99903
S23_PhaRho_CDZ96447.1	Eukaryota	Fungi	Basidiomycota	Tremellomycetes	Cystofilobasidiales	Mrakiaceae	Phaffia rhodozyma	related to ste23-metalloprotease involved in a-factor processing	OTHER	0.000814	0.999186
IDE_CryDep_ODO04213.1	Eukaryota	Fungi	Basidiomycota	Tremellomycetes	Tremellales	Cryptococcaceae	Cryptococcus depauperatus CBS 7855	Insulysin	OTHER	0.001484	0.998516
IDE_CryGat_KIR59554.1	Eukaryota	Fungi	Basidiomycota	Tremellomycetes	Tremellales	Cryptococcaceae	Cryptococcus gattii CA1873	Insulysin	OTHER	0.000262	0.999738
IDE_CryGat_KIR81045.1	Eukaryota	Fungi	Basidiomycota	Tremellomycetes	Tremellales	Cryptococcaceae	Cryptococcus gattii EJB2	Insulysin	OTHER	0.00031	0.99969
IDE_CryGat_KIR25213.1	Eukaryota	Fungi	Basidiomycota	Tremellomycetes	Tremellales	Cryptococcaceae	Cryptococcus gattii VGII LA55	Insulysin	OTHER	0.000198	0.999802
IDE_CryGat_KIR85192.1	Eukaryota	Fungi	Basidiomycota	Tremellomycetes	Tremellales	Cryptococcaceae	Cryptococcus gattii VGIV IND107	Insulysin	OTHER	0.000296	0.999704
IDE_CryNeo_OXG29646.1	Eukaryota	Fungi	Basidiomycota	Tremellomycetes	Tremellales	Cryptococcaceae	Cryptococcus neoformans var. grubii Ze90-1	Insulysin	OTHER	0.000303	0.999697
pIDE_CryNeo_AAW46588.1	Eukaryota	Fungi	Basidiomycota	Tremellomycetes	Tremellales	Cryptococcaceae	Cryptococcus neoformans var. neoformans JEC21	insulin degrading enzyme, putative	OTHER	0.000212	0.999788
IDE_CryWin_ODO03594.1	Eukaryota	Fungi	Basidiomycota	Tremellomycetes	Tremellales	Cryptococcaceae	Cryptococcus wingfieldii CBS 7118	Insulysin	OTHER	0.00103	0.99897
IDE_KwoBes_OCF22367.1	Eukaryota	Fungi	Basidiomycota	Tremellomycetes	Tremellales	Cryptococcaceae	Kwoniella bestiolae CBS 10118	insulysin	OTHER	0.001402	0.998598
IDE_KwoDej_OBR82357.1	Eukaryota	Fungi	Basidiomycota	Tremellomycetes	Tremellales	Cryptococcaceae	Kwoniella dejecticola CBS 10117	insulysin	OTHER	0.001097	0.998903
IDE_KwoHev_OCF40654.1	Eukaryota	Fungi	Basidiomycota	Tremellomycetes	Tremellales	Cryptococcaceae	Kwoniella heveanensis CBS 569	insulysin	OTHER	0.001021	0.998979
IDE_KwoMan_OCF61867.1	Eukaryota	Fungi	Basidiomycota	Tremellomycetes	Tremellales	Cryptococcaceae	Kwoniella mangroviensis CBS 10435	insulysin	OTHER	0.418888	0.581112
IDE_KwoPin_OCF48039.1	Eukaryota	Fungi	Basidiomycota	Tremellomycetes	Tremellales	Cryptococcaceae	Kwoniella pini CBS 10737	insulysin	OTHER	0.000992	0.999008
LuxS_KocImp_ORX37612.1	Eukaryota	Fungi	Basidiomycota	Tremellomycetes	Tremellales	Cuniculitremaceae	Kockovaella imperatae	Metalloenzyme, LuxS/M16 peptidase-like protein	OTHER	0.001051	0.998949
pAFA_NaeEnc_ORY34641.1	Eukaryota	Fungi	Basidiomycota	Tremellomycetes	Tremellales	Naemateliaceae	Naematelia encephala	putative A-factor processing enzyme	OTHER	0.001042	0.998958
IDE_TreMes_RXK37995.1	Eukaryota	Fungi	Basidiomycota	Tremellomycetes	Tremellales	Tremellaceae	Tremella mesenterica	insulysin	OTHER	0.001331	0.998669
IDE_SaiPod_RSH93175.1	Eukaryota	Fungi	Basidiomycota	Tremellomycetes	Tremellales	Trimorphomycetaceae	Saitozyma podzolica	Insulinase (Peptidase M16)	OTHER	0.001051	0.998949
IDE_ApiPor_RSH78152.1	Eukaryota	Fungi	Basidiomycota	Tremellomycetes	Trichosporonales	Trichosporonaceae	Apiotrichum porosum	Insulinase (Peptidase M16)	SP(Sec/SPI)	0.584527	0.415473	CS pos: 24-25. VYR-SS. Pr: 0.0891
AFA_TriAsa_EJT51314.1	Eukaryota	Fungi	Basidiomycota	Tremellomycetes	Trichosporonales	Trichosporonaceae	Trichosporon asahii var. asahii CBS 2479	a-factor processing enzyme	OTHER	0.00051	0.99949
AFA_TriAsa_EKC99638.1	Eukaryota	Fungi	Basidiomycota	Tremellomycetes	Trichosporonales	Trichosporonaceae	Trichosporon asahii var. asahii CBS 8904	a-factor processing enzyme	OTHER	0.000584	0.999416
S23_AntFlo_SPO41170.1	Eukaryota	Fungi	Basidiomycota	Ustilaginomycetes	Ustilaginales	Ustilaginaceae	Anthracocystis flocculosa	related to STE23 - Metalloprotease involved in a-factor processing	SP(Sec/SPI)	0.607077	0.392923	CS pos: 27-28. SSS-SS. Pr: 0.2539
M16_KalBra_EST05004.1	Eukaryota	Fungi	Basidiomycota	Ustilaginomycetes	Ustilaginales	Ustilaginaceae	Kalmanozyma brasiliensis GHG001	Peptidase M16, N-terminal	OTHER	0.004759	0.995241
S23_MelPen_CDI54077.1	Eukaryota	Fungi	Basidiomycota	Ustilaginomycetes	Ustilaginales	Ustilaginaceae	Melanopsichium pennsylvanicum 4	related to STE23-Metalloprotease involved in a-factor processing	OTHER	0.000551	0.999449
AFA_MoeAnt_GAK64728.1	Eukaryota	Fungi	Basidiomycota	Ustilaginomycetes	Ustilaginales	Ustilaginaceae	Moesziomyces antarcticus	a-factor processing enzyme	OTHER	0.000553	0.999447
NRD1_MoeAnt_GAC75156.1	Eukaryota	Fungi	Basidiomycota	Ustilaginomycetes	Ustilaginales	Ustilaginaceae	Moesziomyces antarcticus T-34	N-arginine dibasic convertase NRD1 and related Zn2+-dependent endopeptidases	OTHER	0.000613	0.999387
S23_SpoRei_SJX63498.1	Eukaryota	Fungi	Basidiomycota	Ustilaginomycetes	Ustilaginales	Ustilaginaceae	Sporisorium reilianum f. sp. reilianum	related to STE23-Metalloprotease involved in a-factor processing	OTHER	0.000452	0.999548
S23_SpoSci_CDR88475.1	Eukaryota	Fungi	Basidiomycota	Ustilaginomycetes	Ustilaginales	Ustilaginaceae	Sporisorium scitamineum	related to STE23-Metalloprotease involved in a-factor processing	OTHER	0.001362	0.998638
S23_UstBro_SAM82685.1	Eukaryota	Fungi	Basidiomycota	Ustilaginomycetes	Ustilaginales	Ustilaginaceae	Ustilago bromivora	related to STE23-Metalloprotease involved in a-factor processing	OTHER	0.000626	0.999374
S23_UstHor_CCF51961.1	Eukaryota	Fungi	Basidiomycota	Ustilaginomycetes	Ustilaginales	Ustilaginaceae	Ustilago hordei	related to STE23-Metalloprotease involved in a-factor processing	OTHER	0.000554	0.999446
S23_UstTri_SPO26728.1	Eukaryota	Fungi	Basidiomycota	Ustilaginomycetes	Ustilaginales	Ustilaginaceae	Ustilago trichophora	related to STE23-Metalloprotease involved in a-factor processing	OTHER	0.001429	0.998571
IDE_WalIch_EOR03788.1	Eukaryota	Fungi	Basidiomycota	Wallemiomycetes	Wallemiales	Wallemiaceae	Wallemia ichthyophaga EXF-994	Insulin-degrading enzyme	OTHER	0.000642	0.999358
S23_WalMel_EIM21531.1	Eukaryota	Fungi	Basidiomycota	Wallemiomycetes	Wallemiales	Wallemiaceae	Wallemia mellicola CBS 633.66	a-pheromone processing metallopeptidase Ste23	OTHER	0.000361	0.999639
IDE_RhiGlo_ORY46352.1	Eukaryota	Fungi	Chytridiomycota	Chytridiomycetes	Chytridiales	Chytriomycetaceae	Rhizoclosmatium globosum	insulin-degrading enzyme	OTHER	0.001272	0.998728
LuxS_GonPro_KXS09469.1	Eukaryota	Fungi	Chytridiomycota	Monoblepharidomycetes	Monoblepharidaes	Gonapodyaceae	Gonapodya prolifera JEL478	LuxS/MPP-like metallohydrolase	OTHER	0.000928	0.999072
pPR3_GonPro_KXS19755.1	Eukaryota	Fungi	Chytridiomycota	Monoblepharidomycetes	Monoblepharidaes	Gonapodyaceae	Gonapodya prolifera JEL478	putative ptr insulinase family/protease III	OTHER	0.000888	0.999112
hUnn_AnaRob_ORX72599.1	Eukaryota	Fungi	Chytridiomycota	Neocallimastigomycetes	Neocallimastigales	Neocallimastigaceae	Anaeromyces robustus	hypothetical protein BCR32DRAFT_237726 [Anaeromyces robustus]	OTHER	0.000461	0.999539
hUnn_AnaRob_ORX84731.1	Eukaryota	Fungi	Chytridiomycota	Neocallimastigomycetes	Neocallimastigales	Neocallimastigaceae	Anaeromyces robustus	hypothetical protein BCR32DRAFT_217577 [Anaeromyces robustus]	OTHER	0.000345	0.999655
S23_NeoCal_ORY73023.1	Eukaryota	Fungi	Chytridiomycota	Neocallimastigomycetes	Neocallimastigales	Neocallimastigaceae	Neocallimastix californiae	a-pheromone processing metallopeptidase-like protein Ste23	OTHER	0.0005	0.9995
hUnn_NeoCal_ORY56229.1	Eukaryota	Fungi	Chytridiomycota	Neocallimastigomycetes	Neocallimastigales	Neocallimastigaceae	Neocallimastix californiae	hypothetical protein LY90DRAFT_382013 [Neocallimastix californiae]	OTHER	0.00031	0.99969
S23_NeoCal_ORY73023.1	Eukaryota	Fungi	Chytridiomycota	Neocallimastigomycetes	Neocallimastigales	Neocallimastigaceae	Neocallimastix californiae	a-pheromone processing metallopeptidase-like protein Ste23 [Neocallimastix californiae]	OTHER	0.0005	0.9995
hPirFin_ORX49271.1	Eukaryota	Fungi	Chytridiomycota	Neocallimastigomycetes	Neocallimastigales	Neocallimastigaceae	Piromyces finnis	hypothetical protein BCR36DRAFT_412791 [Piromyces finnis]	OTHER	0.000874	0.999126
hUnn_PirFin_ORX57728.1	Eukaryota	Fungi	Chytridiomycota	Neocallimastigomycetes	Neocallimastigales	Neocallimastigaceae	Piromyces finnis	hypothetical protein BCR36DRAFT_277844 [Piromyces finnis]	OTHER	0.00069	0.99931
hPirSe2_OUM68252.1	Eukaryota	Fungi	Chytridiomycota	Neocallimastigomycetes	Neocallimastigales	Neocallimastigaceae	Piromyces sp. E2	hypothetical protein PIROE2DRAFT_39354 [Piromyces sp. E2]	OTHER	0.000533	0.999467
hUnn_PirSe2_OUM67499.1	Eukaryota	Fungi	Chytridiomycota	Neocallimastigomycetes	Neocallimastigales	Neocallimastigaceae	Piromyces sp. E2	hypothetical protein PIROE2DRAFT_68824 [Piromyces sp. E2]	OTHER	0.000383	0.999617
IDE_NosGra_KAF9762193.1	Eukaryota	Fungi	Microsporidia			Nosematidae	Nosema granulosis	Insulin-degrading enzyme	OTHER	0.000994	0.999006
IDEl_EncInt_ADM11675.2	Eukaryota	Fungi	Microsporidia			Unikaryonidae	Encephalitozoon intestinalis ATCC 50506	secreted/periplasmic Zn-dependent insulinase-like peptidase	OTHER	0.004899	0.995101
MTE_JimFla_RUP49766.1	Eukaryota	Fungi	Mucuromycota	Endogonomycetes	Endogonales	Endogonaceae	Jimgerdemannia flammicorona	Metalloenzyme, LuxS/M16 peptidase-like protein	OTHER	0.022191	0.977809
MTE_JimFla_RUS32698.1	Eukaryota	Fungi	Mucuromycota	Endogonomycetes	Endogonales	Endogonaceae	Jimgerdemannia flammicorona	Metalloenzyme, LuxS/M16 peptidase-like protein	OTHER	0.003106	0.996894
MTE_GigMar_KAF0381427.1	Eukaryota	Fungi	Mucoromycota	Glomeromycetes	Diversisporales	Gigasporaceae	Gigaspora margarita	Metalloenzyme, LuxS/M16 peptidase-like protein	OTHER	0.000814	0.999186
S23_GigMar_KAF0437767.1	Eukaryota	Fungi	Mucoromycota	Glomeromycetes	Diversisporales	Gigasporaceae	Gigaspora margarita	a-pheromone processing metallopeptidase ste23	OTHER	0.000661	0.999339
MTE_GigRos_RIB06084.1	Eukaryota	Fungi	Mucoromycota	Glomeromycetes	Diversisporales	Gigasporaceae	Gigaspora rosea	Metalloenzyme, LuxS/M16 peptidase-like protein	OTHER	0.000923	0.999077
MTE_GigRos_RIB27927.1	Eukaryota	Fungi	Mucoromycota	Glomeromycetes	Diversisporales	Gigasporaceae	Gigaspora rosea	Metalloenzyme, LuxS/M16 peptidase-like protein	OTHER	0.000589	0.999411
MTE_GloCer_RIA82106.1	Eukaryota	Fungi	Mucoromycota	Glomeromycetes	Glomerales	Glomeraceae	Glomus cerebriforme	Metalloenzyme, LuxS/M16 peptidase-like protein	OTHER	0.000437	0.999563
MTE_GloCer_RIA87179.1	Eukaryota	Fungi	Mucoromycota	Glomeromycetes	Glomerales	Glomeraceae	Glomus cerebriforme	Metalloenzyme, LuxS/M16 peptidase-like protein	OTHER	0.000824	0.999176
MTE_GloCer_RIA87766.1	Eukaryota	Fungi	Mucoromycota	Glomeromycetes	Glomerales	Glomeraceae	Glomus cerebriforme	Metalloenzyme, LuxS/M16 peptidase-like protein	OTHER	0.003233	0.996767
MTE_GloCer_RIA91634.1	Eukaryota	Fungi	Mucoromycota	Glomeromycetes	Glomerales	Glomeraceae	Glomus cerebriforme	Metalloenzyme, LuxS/M16 peptidase-like protein	OTHER	0.000355	0.999645
MTE_GloCer_RIA99019.1	Eukaryota	Fungi	Mucoromycota	Glomeromycetes	Glomerales	Glomeraceae	Glomus cerebriforme	Metalloenzyme, LuxS/M16 peptidase-like protein	OTHER	0.000538	0.999462
S23_RhiCla_GES93634.1	Eukaryota	Fungi	Mucoromycota	Glomeromycetes	Glomerales	Glomeraceae	Rhizophagus clarus	a-pheromone processing metallopeptidase ste23	OTHER	0.000569	0.999431
S23_RhiCla_GES93635.1	Eukaryota	Fungi	Mucoromycota	Glomeromycetes	Glomerales	Glomeraceae	Rhizophagus clarus	a-pheromone processing metallopeptidase ste23	OTHER	0.001183	0.998817
LuxS_RhiIrr_PKC04831.1	Eukaryota	Fungi	Mucoromycota	Glomeromycetes	Glomerales	Glomeraceae	Rhizophagus irregularis	LuxS/MPP-like metallohydrolase	OTHER	0.000357	0.999643
LuxS_RhiIrr_PKC57443.1	Eukaryota	Fungi	Mucoromycota	Glomeromycetes	Glomerales	Glomeraceae	Rhizophagus irregularis	LuxS/MPP-like metallohydrolase	OTHER	0.000357	0.999643
LuxS_RhiIrr_PKK65621.1	Eukaryota	Fungi	Mucoromycota	Glomeromycetes	Glomerales	Glomeraceae	Rhizophagus irregularis	LuxS/MPP-like metallohydrolase	OTHER	0.000357	0.999643
LuxS_RhiIrr_PKY56009.1	Eukaryota	Fungi	Mucoromycota	Glomeromycetes	Glomerales	Glomeraceae	Rhizophagus irregularis	LuxS/MPP-like metallohydrolase	OTHER	0.000357	0.999643
IDE_RhiIrr_GBC18058.1	Eukaryota	Fungi	Mucoromycota	Glomeromycetes	Glomerales	Glomeraceae	Rhizophagus irregularis DAOM 181602=DAOM 197198	Insulysin	OTHER	0.001039	0.998961
ZNP_RhiIrr_GBC48468.1	Eukaryota	Fungi	Mucoromycota	Glomeromycetes	Glomerales	Glomeraceae	Rhizophagus irregularis DAOM 181602=DAOM 197198	Secreted/periplasmic Zn-dependent insulinase-like peptidase	OTHER	0.000357	0.999643
S23_RhiIrr_EXX62370.1	Eukaryota	Fungi	Mucoromycota	Glomeromycetes	Glomerales	Glomeraceae	Rhizophagus irregularis DAOM 197198w	Ste23p	OTHER	0.00254	0.99746
S23_RhiIrr_EXX70993.1	Eukaryota	Fungi	Mucoromycota	Glomeromycetes	Glomerales	Glomeraceae	Rhizophagus irregularis DAOM 197198w	Ste23p	OTHER	0.000433	0.999567
MTE_RhiDia_RGB26641.1	Eukaryota	Fungi	Mucoromycota	Glomeromycetes	Glomerales	Glomeraceae	Rhizophagus sp. MUCL 43196	Metalloenzyme, LuxS/M16 peptidase-like protein	OTHER	0.000434	0.999566
MTE_RhiDia_RGB38515.1	Eukaryota	Fungi	Mucoromycota	Glomeromycetes	Glomerales	Glomeraceae	Rhizophagus sp. MUCL 43196	Metalloenzyme, LuxS/M16 peptidase-like protein	OTHER	0.000672	0.999328
MTE_RhiDia_RGB42800.1	Eukaryota	Fungi	Mucoromycota	Glomeromycetes	Glomerales	Glomeraceae	Rhizophagus sp. MUCL 43196	Metalloenzyme, LuxS/M16 peptidase-like protein	OTHER	0.000354	0.999646
IDE_ChoCuc_OBZ83270.1	Eukaryota	Fungi	Mucuromycota	Mucuromycetes	Mucorales	Choanephoraceae	Choanephora cucurbitarum	Insulin-degrading enzyme	OTHER	0.000698	0.999302
MTE_AbsRep_ORZ13145.1	Eukaryota	Fungi	Mucuromycota	Mucuromycetes	Mucorales	Cunninghamellaceae	Absidia repens	Metalloenzyme, LuxS/M16 peptidase-like protein	OTHER	0.000804	0.999196
MTE_AbsRep_ORZ22115.1	Eukaryota	Fungi	Mucuromycota	Mucuromycetes	Mucorales	Cunninghamellaceae	Absidia repens	Metalloenzyme, LuxS/M16 peptidase-like protein	OTHER	0.000677	0.999323
MTE_AbsRep_ORZ23200.1	Eukaryota	Fungi	Mucuromycota	Mucuromycetes	Mucorales	Cunninghamellaceae	Absidia repens	Metalloenzyme, LuxS/M16 peptidase-like protein	OTHER	0.001138	0.998862
MTE_AbsRep_ORZ23957.1	Eukaryota	Fungi	Mucuromycota	Mucuromycetes	Mucorales	Cunninghamellaceae	Absidia repens	Metalloenzyme, LuxS/M16 peptidase-like protein	OTHER	0.001237	0.998763
S23_LicCor_CDH56831.1	Eukaryota	Fungi	Mucuromycota	Mucuromycetes	Mucorales	Lichteimiaceae	Lichtheimia corymbifera JMRC:FSU:9682	a-pheromone processing metallopeptidase ste23	OTHER	0.000772	0.999228
S23_LicCor_CDH56832.1	Eukaryota	Fungi	Mucuromycota	Mucuromycetes	Mucorales	Lichteimiaceae	Lichtheimia corymbifera JMRC:FSU:9682	a-pheromone processing metallopeptidase ste23	OTHER	0.002377	0.997623
S23_LicCor_CDH59941.1	Eukaryota	Fungi	Mucuromycota	Mucuromycetes	Mucorales	Lichteimiaceae	Lichtheimia corymbifera JMRC:FSU:9682	a-pheromone processing metallopeptidase ste23	OTHER	0.000623	0.999377
IDE_ApoOss_KAF7722305.1	Eukaryota	Fungi	Mucuromycota	Mucuromycetes	Mucorales	Mucoraceae	Apophysomyces ossiformis	Insulinase (Peptidase M16)	OTHER	0.000669	0.999331
IDE_ApoOss_KAF7727647.1	Eukaryota	Fungi	Mucuromycota	Mucuromycetes	Mucorales	Mucoraceae	Apophysomyces ossiformis	Insulinase (Peptidase M16)	OTHER	0.000414	0.999586
IDE_ApoOss_KAF7728621.1	Eukaryota	Fungi	Mucuromycota	Mucuromycetes	Mucorales	Mucoraceae	Apophysomyces ossiformis	Insulinase (Peptidase M16)	OTHER	0.000829	0.999171
IDE_ApoBc1_KAG0165438.1	Eukaryota	Fungi	Mucuromycota	Mucuromycetes	Mucorales	Mucoraceae	Apophysomyces sp. BC1015	Insulinase (Peptidase M16)	OTHER	0.00086	0.99914
IDE_ApoBc1_KAG0170307.1	Eukaryota	Fungi	Mucuromycota	Mucuromycetes	Mucorales	Mucoraceae	Apophysomyces sp. BC1015	Insulinase (Peptidase M16)	OTHER	0.000531	0.999469
IDE_ApoBc1_KAG0173230.1	Eukaryota	Fungi	Mucuromycota	Mucuromycetes	Mucorales	Mucoraceae	Apophysomyces sp. BC1015	Insulinase (Peptidase M16)	OTHER	0.001134	0.998866
IDE_ApoBc1_KAG0191526.1	Eukaryota	Fungi	Mucuromycota	Mucuromycetes	Mucorales	Mucoraceae	Apophysomyces sp. BC1034	Insulinase (Peptidase M16)	OTHER	0.001134	0.998866
UCC_MucLus_KAF1800029.1	Eukaryota	Fungi	Mucuromycota	Mucuromycetes	Mucorales	Mucoraceae	Mucor lusitanicus	ubiquinol-cytochrome c reductase core subunit 1	OTHER	0.00291	0.99709
UCC_MucLus_OAD05909.1	Eukaryota	Fungi	Mucuromycota	Mucuromycetes	Mucorales	Mucoraceae	Mucor lusitanicus CBS 277.49	ubiquinol-cytochrome c reductase core subunit 2	OTHER	0.001609	0.998391
UCC_PhyBla_OAD72736.1	Eukaryota	Fungi	Mucuromycota	Mucuromycetes	Mucorales	Phycomycetaceae	Phycomyces blakesleeanus NRRL 1555(-)	ubiquinol-cytochrome c reductase core subunit 1	OTHER	0.00094	0.99906
UCC_PhyBla_OAD77934.1	Eukaryota	Fungi	Mucuromycota	Mucuromycetes	Mucorales	Phycomycetaceae	Phycomyces blakesleeanus NRRL 1555(-)	ubiquinol-cytochrome c reductase core subunit 1	OTHER	0.000693	0.999307
UCC_PhyBla_OAD78710.1	Eukaryota	Fungi	Mucuromycota	Mucuromycetes	Mucorales	Phycomycetaceae	Phycomyces blakesleeanus NRRL 1555(-)	ubiquinol-cytochrome c reductase core subunit 2	OTHER	0.000589	0.999411
IDE_RhiAzy_RCH85425.1	Eukaryota	Fungi	Mucuromycota	Mucuromycetes	Mucorales	Rhizopodaceae	Rhizopus azygosporus	Insulinase (Peptidase M16)	OTHER	0.000354	0.999646
IDE_RhiAzy_RCH90073.1	Eukaryota	Fungi	Mucuromycota	Mucuromycetes	Mucorales	Rhizopodaceae	Rhizopus azygosporus	Insulinase (Peptidase M16)	OTHER	0.001863	0.998137
IDE_RhiAzy_RCH90074.1	Eukaryota	Fungi	Mucuromycota	Mucuromycetes	Mucorales	Rhizopodaceae	Rhizopus azygosporus	Insulinase (Peptidase M16)	OTHER	0.000437	0.999563
pNRD_RhiMic_CEJ04444.1	Eukaryota	Fungi	Mucuromycota	Mucuromycetes	Mucorales	Rhizopodaceae	Rhizopus microsporus	Putative N-arginine dibasic convertase NRD1 and related Zn2-dependent endopeptidases	OTHER	0.018855	0.981145
pS23_RhiMic_CEG63445.1	Eukaryota	Fungi	Mucuromycota	Mucuromycetes	Mucorales	Rhizopodaceae	Rhizopus microsporus	Putative A-pheromone processing metallopeptidase ste23 (Fragment)	OTHER	0.000921	0.999079
pS23_RhiMic_CEG79038.1	Eukaryota	Fungi	Mucuromycota	Mucuromycetes	Mucorales	Rhizopodaceae	Rhizopus microsporus	Putative A-pheromone processing metallopeptidase ste23 (Fragment)	OTHER	0.000809	0.999191
pS23_RhiMic_CEI95503.1	Eukaryota	Fungi	Mucuromycota	Mucuromycetes	Mucorales	Rhizopodaceae	Rhizopus microsporus	Putative A-pheromone processing metallopeptidase ste23 (Fragment)	OTHER	0.01686	0.98314
IDE_RhiSto_RCI06352.1	Eukaryota	Fungi	Mucuromycota	Mucuromycetes	Mucorales	Rhizopodaceae	Rhizopus stolonifer	Insulinase (Peptidase M16)	OTHER	0.000947	0.999053
MTE_SynRac_ORY90971.1	Eukaryota	Fungi	Mucuromycota	Mucuromycetes	Mucorales	Syncephalastraceae	Syncephalastrum racemosum	Metalloenzyme, LuxS/M16 peptidase-like protein	OTHER	0.000655	0.999345
MTE_SynRac_ORZ03405.1	Eukaryota	Fungi	Mucuromycota	Mucuromycetes	Mucorales	Syncephalastraceae	Syncephalastrum racemosum	Metalloenzyme, LuxS/M16 peptidase-like protein	OTHER	0.000679	0.999321
IDE_EntMus_KAF7744335.1	Eukaryota	Fungi	Zoopagomycota	Entomophthoromycetes	Entomophthorales	Entomophthoraceae	Entomophthora muscae	Insulinase (Peptidase M16)	SP(Sec/SPI)	0.663132	0.336868	CS pos: 17-18. AVA-RD. Pr: 0.5589
IDE_EntMus_KAF7745659.1	Eukaryota	Fungi	Zoopagomycota	Entomophthoromycetes	Entomophthorales	Entomophthoraceae	Entomophthora muscae	Insulinase (Peptidase M16)	SP(Sec/SPI)	0.765302	0.234698	CS pos: 17-18. VVG-QD. Pr: 0.5403
IDE_EntMus_KAF7745662.1	Eukaryota	Fungi	Zoopagomycota	Entomophthoromycetes	Entomophthorales	Entomophthoraceae	Entomophthora muscae	Insulinase (Peptidase M16)	OTHER	0.001233	0.998767
IDE_EntMus_KAF7745665.1	Eukaryota	Fungi	Zoopagomycota	Entomophthoromycetes	Entomophthorales	Entomophthoraceae	Entomophthora muscae	Insulinase (Peptidase M16)	OTHER	0.005965	0.994035
IDE_EntMus_KAF7748799.1	Eukaryota	Fungi	Zoopagomycota	Entomophthoromycetes	Entomophthorales	Entomophthoraceae	Entomophthora muscae	Insulinase (Peptidase M16)	SP(Sec/SPI)	0.753565	0.246435	CS pos: 17-18. VVG-QD. Pr: 0.5326
IDE_EntMus_KAF7749128.1	Eukaryota	Fungi	Zoopagomycota	Entomophthoromycetes	Entomophthorales	Entomophthoraceae	Entomophthora muscae	Insulinase (Peptidase M16)	OTHER	0.000731	0.999269
IDE_EntMus_KAF7751581.1	Eukaryota	Fungi	Zoopagomycota	Entomophthoromycetes	Entomophthorales	Entomophthoraceae	Entomophthora muscae	Insulinase (Peptidase M16)	SP(Sec/SPI)	0.74561	0.25439	CS pos: 20-21. AAA-KD. Pr: 0.4934
IDE_EntMus_KAF7752640.1	Eukaryota	Fungi	Zoopagomycota	Entomophthoromycetes	Entomophthorales	Entomophthoraceae	Entomophthora muscae	Insulinase (Peptidase M16)	OTHER	0.079168	0.920832
IDE_EntMus_KAF7759308.1	Eukaryota	Fungi	Zoopagomycota	Entomophthoromycetes	Entomophthorales	Entomophthoraceae	Entomophthora muscae	Insulinase (Peptidase M16)	OTHER	0.000743	0.999257
VIRIDIPLANTAE
Sequence #ID	Superkingdom	Kingdom	Phylum	Class	Order	Family	Scientific Name	Protein	Prediction	SP(Sec/SPI)	OTHER	CS Position
LuxS_DunSal_KAF5827024.1	Eukaryota	Viridiplantae	Chlorophyta	Chlorophyceae	Chlamydomonadales	Dunaliellaceae	Dunaliella salina	Metalloenzyme, LuxS/M16 peptidase-like protein	OTHER	0.001174	0.998826
LuxS_DunSal_KAF5827025.1	Eukaryota	Viridiplantae	Chlorophyta	Chlorophyceae	Chlamydomonadales	Dunaliellaceae	Dunaliella salina	Metalloenzyme, LuxS/M16 peptidase-like protein	OTHER	0.001174	0.998826
LuxS_DunSal_KAF5840754.1	Eukaryota	Viridiplantae	Chlorophyta	Chlorophyceae	Chlamydomonadales	Dunaliellaceae	Dunaliella salina	Metalloenzyme, LuxS/M16 peptidase-like protein	OTHER	0.003033	0.996967
LuxS_SceNre_KAF6252746.1	Eukaryota	Viridiplantae	Chlorophyta	Chlorophyceae	Sphaeropleales	Scenedesmaceae	Scenedesmus sp. NREL 46B-D3	Metalloenzyme, LuxS/M16 peptidase-like protein	OTHER	0.003627	0.996373
LuxS_SceNre_KAF6256270.1	Eukaryota	Viridiplantae	Chlorophyta	Chlorophyceae	Sphaeropleales	Scenedesmaceae	Scenedesmus sp. NREL 46B-D3	Metalloenzyme, LuxS/M16 peptidase-like protein	OTHER	0.004141	0.995859
NRDl_ScePab_KAF8065904.1	Eukaryota	Viridiplantae	Chlorophyta	Chlorophyceae	Sphaeropleales	Scenedesmaceae	Scenedesmus sp. PABB004	nardilysin-like protein	OTHER	0.013297	0.986703
IDE_RapSub_GBF97149.1	Eukaryota	Viridiplantae	Chlorophyta	Chlorophyceae	Sphaeropleales	Selenastraceae	Raphidocelis subcapitata	insulin-degrading-like metalloprotease	OTHER	0.001981	0.998019
IDEl_RapSub_GBF93239.1	Eukaryota	Viridiplantae	Chlorophyta	Chlorophyceae	Sphaeropleales	Selenastraceae	Raphidocelis subcapitata	insulin-degrading enzyme-like	OTHER	0.001667	0.998333
ZNP_RapSub_GBF88943.1	Eukaryota	Viridiplantae	Chlorophyta	Chlorophyceae	Sphaeropleales	Selenastraceae	Raphidocelis subcapitata	zinc protease	OTHER	0.003471	0.996529
IDEl_ChlPri_QDZ21486.1	Eukaryota	Viridiplantae	Chlorophyta	Chloropicophyaceae	Chloropicales	Chloropicaceae	Chloropicon primus	insulinase-like metalloprotease	OTHER	0.002308	0.997692
IDEl_ChlPri_QDZ23491.1	Eukaryota	Viridiplantae	Chlorophyta	Chloropicophyaceae	Chloropicales	Chloropicaceae	Chloropicon primus	insulinase-like metalloprotease	OTHER	0.002205	0.997795
IDE_AuxPro_KFM22670.1	Eukaryota	Viridiplantae	Chlorophyta	Trebouxiophyceae	Chlorellales	Chlorellaceae	Auxenochlorella protothecoides	Insulin-degrading enzyme	OTHER	0.000971	0.999029
ZNP_AuxPro_KFM26121.1	Eukaryota	Viridiplantae	Chlorophyta	Trebouxiophyceae	Chlorellales	Chlorellaceae	Auxenochlorella protothecoides	Zinc-metallopeptidase, peroxisomal	OTHER	0.002541	0.997459
IDE_ChlSor_PRW39329.1	Eukaryota	Viridiplantae	Chlorophyta	Trebouxiophyceae	Chlorellales	Chlorellaceae	Chlorella sorokiniana	Insulin-degrading enzyme	OTHER	0.001712	0.998288
ZNP_ChlSor_PRW57697.1	Eukaryota	Viridiplantae	Chlorophyta	Trebouxiophyceae	Chlorellales	Chlorellaceae	Chlorella sorokiniana	Zinc- peroxisomal	OTHER	0.001551	0.998449
IDE_MicCon_PSC73378.1	Eukaryota	Viridiplantae	Chlorophyta	Trebouxiophyceae	Chlorellales	Chlorellaceae	Micractinium conductrix	Insulin-degrading enzyme	OTHER	0.000454	0.999546
ZNP_MicCon_PSC73920.1	Eukaryota	Viridiplantae	Chlorophyta	Trebouxiophyceae	Chlorellales	Chlorellaceae	Micractinium conductrix	Zinc-peroxisomal	OTHER	0.000782	0.999218
IDE_TreA12_KAA6426178.1	Eukaryota	Viridiplantae	Chlorophyta	Trebouxiophyceae	Trebouxiales	Trebouxiaceae	Trebouxia sp. A1-2	insulin-degrading enzyme-like	OTHER	0.003661	0.996339
IDE_ZosMar_KMZ70691.1	Eukaryota	Viridiplantae	Streptophyta	Magnoliopsida	Alismatales	Zosteraceae	Zostera marina	Insulin-degrading enzyme	OTHER	0.00164	0.99836
pIDE_ZosMar_KMZ64567.1	Eukaryota	Viridiplantae	Streptophyta	Magnoliopsida	Alismatales	Zosteraceae	Zostera marina	putative Insulin-degrading enzyme	OTHER	0.000593	0.999407
pIDE_ZosMar_KMZ64568.1	Eukaryota	Viridiplantae	Streptophyta	Magnoliopsida	Alismatales	Zosteraceae	Zostera marina	putative Insulin-degrading enzyme	OTHER	0.000875	0.999125
ZNP_ZosMar_KMZ63933.1	Eukaryota	Viridiplantae	Streptophyta	Magnoliopsida	Alismatales	Zosteraceae	Zostera marina	Zinc-metallopeptidase, peroxisomal	OTHER	0.001011	0.998989
IDEl_CocNuc_KAG1368760.1	Eukaryota	Viridiplantae	Streptophyta	Magnoliopsida	Arecales	Arecaceae	Cocos nucifera	Insulin-degrading enzyme-like 1, peroxisomal	OTHER	0.000731	0.999269
NRD_CocNuc_KAG1338961.1	Eukaryota	Viridiplantae	Streptophyta	Magnoliopsida	Arecales	Arecaceae	Cocos nucifera	Nardilysin-like	OTHER	0.000788	0.999212
Unc_AspOff_ONK62566.1	Eukaryota	Viridiplantae	Streptophyta	Magnoliopsida	Asparagales	Asparagaceae	Asparagus officinalis	uncharacterized protein A4U43_C07F5450	OTHER	0.000223	0.999777
Unc_AspOff_ONK75239.1	Eukaryota	Viridiplantae	Streptophyta	Magnoliopsida	Asparagales	Asparagaceae	Asparagus officinalis	uncharacterized protein A4U43_C03F14810	OTHER	0.000699	0.999301
ZNP_ApoShe_PKA63852.1	Eukaryota	Viridiplantae	Streptophyta	Magnoliopsida	Asparagales	Orchidaceae	Apostasia shenzhenica	Zinc-metallopeptidase, peroxisomal	OTHER	0.00155	0.99845
ZNP_DenCat_PKU87606.1	Eukaryota	Viridiplantae	Streptophyta	Magnoliopsida	Asparagales	Orchidaceae	Dendrobium catenatum	Zinc-metallopeptidase, peroxisomal	OTHER	0.001889	0.998111
INS_ArtAnn_PWA53338.1	Eukaryota	Viridiplantae	Streptophyta	Magnoliopsida	Asterales	Asteraceae	Artemisia annua	Insulinase (Peptidase family M16) family protein	OTHER	0.002818	0.997182
INS_ArtAnn_PWA98415.1	Eukaryota	Viridiplantae	Streptophyta	Magnoliopsida	Asterales	Asteraceae	Artemisia annua	Insulinase (Peptidase family M16) family protein	OTHER	0.00079	0.99921
INS_ArtAnn_PWA98416.1	Eukaryota	Viridiplantae	Streptophyta	Magnoliopsida	Asterales	Asteraceae	Artemisia annua	Insulinase (Peptidase family M16) family protein	OTHER	0.00079	0.99921
INS_ArtAnn_PWA98417.1	Eukaryota	Viridiplantae	Streptophyta	Magnoliopsida	Asterales	Asteraceae	Artemisia annua	Insulinase (Peptidase family M16) family protein	OTHER	0.009364	0.990636
INS_ArtAnn_PWA98418.1	Eukaryota	Viridiplantae	Streptophyta	Magnoliopsida	Asterales	Asteraceae	Artemisia annua	Insulinase (Peptidase family M16) family protein	OTHER	0.009364	0.990636
INS_ArtAnn_PWA98419.1	Eukaryota	Viridiplantae	Streptophyta	Magnoliopsida	Asterales	Asteraceae	Artemisia annua	Insulinase (Peptidase family M16) family protein	OTHER	0.009364	0.990636
LuxS_CynCar_KVH94149.1	Eukaryota	Viridiplantae	Streptophyta	Magnoliopsida	Asterales	Asteraceae	Cynara cardunculus var. scolymus	Metalloenzyme, LuxS/M16 peptidase-like protein	OTHER	0.004135	0.995865
pIDE_HelAnn_KAF5785892.1	Eukaryota	Viridiplantae	Streptophyta	Magnoliopsida	Asterales	Asteraceae	Helianthus annuus	putative insulysin	OTHER	0.001334	0.998666
pIDE_HelAnn_KAF5796026.1	Eukaryota	Viridiplantae	Streptophyta	Magnoliopsida	Asterales	Asteraceae	Helianthus annuus	putative insulysin	OTHER	0.001048	0.998952
Unn_LacSal_CAB4112870.1	Eukaryota	Viridiplantae	Streptophyta	Magnoliopsida	Asterales	Asteraceae	Lactuca saligna	unnamed protein product	OTHER	0.000692	0.999308
Unn_LacSal_CAB4113250.1	Eukaryota	Viridiplantae	Streptophyta	Magnoliopsida	Asterales	Asteraceae	Lactuca saligna	unnamed protein product	OTHER	0.186046	0.813954
IDEl_TanCin_GEX00214.1	Eukaryota	Viridiplantae	Streptophyta	Magnoliopsida	Asterales	Asteraceae	Tanacetum cinerariifolium	Insulin-degrading enzyme-like 1, peroxisomal	OTHER	0.001647	0.998353
INS_TanCin_GEW19435.1	Eukaryota	Viridiplantae	Streptophyta	Magnoliopsida	Asterales	Asteraceae	Tanacetum cinerariifolium	Insulinase (Peptidase family M16) family protein	OTHER	0.000382	0.999618
M16_AraLyr_EFH54412.1	Eukaryota	Viridiplantae	Streptophyta	Magnoliopsida	Brassicales	Brassicaceae	Arabidopsis lyrata subsp. lyrata	peptidase M16 family protein	OTHER	0.001244	0.998756
M16_AraLyr_EFH56202.1	Eukaryota	Viridiplantae	Streptophyta	Magnoliopsida	Brassicales	Brassicaceae	Arabidopsis lyrata subsp. lyrata	peptidase M16 family protein	OTHER	0.000802	0.999198
M16_AraLyr_EFH58056.1	Eukaryota	Viridiplantae	Streptophyta	Magnoliopsida	Brassicales	Brassicaceae	Arabidopsis lyrata subsp. lyrata	peptidase M16 family protein	OTHER	0.000838	0.999162
MEP_AraLyr_EFH68623.1	Eukaryota	Viridiplantae	Streptophyta	Magnoliopsida	Brassicales	Brassicaceae	Arabidopsis lyrata subsp. lyrata	metalloendopeptidase	OTHER	0.000134	0.999866
INS_AraTha_NP_001190118.1	Eukaryota	Viridiplantae	Streptophyta	Magnoliopsida	Brassicales	Brassicaceae	Arabidopsis thaliana	Insulinase (Peptidase family M16) family protein	OTHER	0.001117	0.998883
INS_AraTha_NP_001319782.1	Eukaryota	Viridiplantae	Streptophyta	Magnoliopsida	Brassicales	Brassicaceae	Arabidopsis thaliana	Insulinase (Peptidase family M16) family protein	OTHER	0.001376	0.998624
INS_AraTha_NP_001326450.1	Eukaryota	Viridiplantae	Streptophyta	Magnoliopsida	Brassicales	Brassicaceae	Arabidopsis thaliana	Insulinase (Peptidase family M16) family protein	OTHER	0.001117	0.998883
INS_AraTha_NP_172173.2	Eukaryota	Viridiplantae	Streptophyta	Magnoliopsida	Brassicales	Brassicaceae	Arabidopsis thaliana	Insulinase (Peptidase family M16) family protein	OTHER	0.000327	0.999673
INS_AraTha_NP_181710.1	Eukaryota	Viridiplantae	Streptophyta	Magnoliopsida	Brassicales	Brassicaceae	Arabidopsis thaliana	Insulinase (Peptidase family M16) family protein	OTHER	0.000838	0.999162
INS_AraTha_NP_567049.3	Eukaryota	Viridiplantae	Streptophyta	Magnoliopsida	Brassicales	Brassicaceae	Arabidopsis thaliana	Insulinase (Peptidase family M16) family protein	OTHER	0.001376	0.998624
NRDp_AraTha_AAF63132.1	Eukaryota	Viridiplantae	Streptophyta	Magnoliopsida	Brassicales	Brassicaceae	Arabidopsis thaliana	Putative N-arginine dibasic convertase	OTHER	0.000327	0.999673
PRTl_AraTha_CAB66104.1	Eukaryota	Viridiplantae	Streptophyta	Magnoliopsida	Brassicales	Brassicaceae	Arabidopsis thaliana	protease-like protein	OTHER	0.001376	0.998624
Unn_AraTha_CAA0173260.1	Eukaryota	Viridiplantae	Streptophyta	Magnoliopsida	Brassicales	Brassicaceae	Arabidopsis thaliana	unnamed protein product	OTHER	0.000327	0.999673
Unn_AraTha_CAA0387012.1	Eukaryota	Viridiplantae	Streptophyta	Magnoliopsida	Brassicales	Brassicaceae	Arabidopsis thaliana	unnamed protein product	OTHER	0.001211	0.998789
Unn_AraTha_CAD5311953.1	Eukaryota	Viridiplantae	Streptophyta	Magnoliopsida	Brassicales	Brassicaceae	Arabidopsis thaliana	unnamed protein product	OTHER	0.000327	0.999673
Unn_AraTha_CAD5321083.1	Eukaryota	Viridiplantae	Streptophyta	Magnoliopsida	Brassicales	Brassicaceae	Arabidopsis thaliana	unnamed protein product	OTHER	0.000838	0.999162
Unn_AraTha_CAD5326087.1	Eukaryota	Viridiplantae	Streptophyta	Magnoliopsida	Brassicales	Brassicaceae	Arabidopsis thaliana	unnamed protein product	OTHER	0.001284	0.998716
Unn_AraNem_VVA90240.1	Eukaryota	Viridiplantae	Streptophyta	Magnoliopsida	Brassicales	Brassicaceae	Arabis nemorensis	unnamed protein product	OTHER	0.000392	0.999608
Unn_AraNem_VVB03050.1	Eukaryota	Viridiplantae	Streptophyta	Magnoliopsida	Brassicales	Brassicaceae	Arabis nemorensis	unnamed protein product	OTHER	0.000677	0.999323
Unn_AraNem_VVB05993.1	Eukaryota	Viridiplantae	Streptophyta	Magnoliopsida	Brassicales	Brassicaceae	Arabis nemorensis	unnamed protein product	OTHER	0.000841	0.999159
Unn_AraNem_VVB06043.1	Eukaryota	Viridiplantae	Streptophyta	Magnoliopsida	Brassicales	Brassicaceae	Arabis nemorensis	unnamed protein product	OTHER	0.001489	0.998511
Unn_AraNem_VVB06044.1	Eukaryota	Viridiplantae	Streptophyta	Magnoliopsida	Brassicales	Brassicaceae	Arabis nemorensis	unnamed protein product	OTHER	0.000542	0.999458
Unn_BraNap_CDY09948.1	Eukaryota	Viridiplantae	Streptophyta	Magnoliopsida	Brassicales	Brassicaceae	Brassica napus	BnaC08g45030D	OTHER	0.000253	0.999747
Unn_BraNap_CDY10234.1	Eukaryota	Viridiplantae	Streptophyta	Magnoliopsida	Brassicales	Brassicaceae	Brassica napus	BnaC05g04770D	OTHER	0.000321	0.999679
Unn_BraNap_CDY15592.1	Eukaryota	Viridiplantae	Streptophyta	Magnoliopsida	Brassicales	Brassicaceae	Brassica napus	BnaA08g28760D	OTHER	0.000529	0.999471
Unn_BraNap_CDY31008.1	Eukaryota	Viridiplantae	Streptophyta	Magnoliopsida	Brassicales	Brassicaceae	Brassica napus	BnaC04g24160D	OTHER	0.001578	0.998422
Unn_BraNap_CDY33819.1	Eukaryota	Viridiplantae	Streptophyta	Magnoliopsida	Brassicales	Brassicaceae	Brassica napus	BnaCnng07370D	OTHER	0.016953	0.983047
Unn_BraNap_CDY48762.1	Eukaryota	Viridiplantae	Streptophyta	Magnoliopsida	Brassicales	Brassicaceae	Brassica napus	BnaC04g02150D	OTHER	0.000658	0.999342
Unn_BraNap_CDY54887.1	Eukaryota	Viridiplantae	Streptophyta	Magnoliopsida	Brassicales	Brassicaceae	Brassica napus	BnaA10g27980D	OTHER	0.000223	0.999777
Unn_BraNap_CDY61872.1	Eukaryota	Viridiplantae	Streptophyta	Magnoliopsida	Brassicales	Brassicaceae	Brassica napus	BnaCnng38570D	OTHER	0.000403	0.999597
Unn_BraOle_VDD04295.1	Eukaryota	Viridiplantae	Streptophyta	Magnoliopsida	Brassicales	Brassicaceae	Brassica oleracea	unnamed protein product	OTHER	0.000658	0.999342
Unn_BraOle_VDD53840.1	Eukaryota	Viridiplantae	Streptophyta	Magnoliopsida	Brassicales	Brassicaceae	Brassica oleracea	unnamed protein product	OTHER	0.000469	0.999531
Unn_BraOle_VDD57672.1	Eukaryota	Viridiplantae	Streptophyta	Magnoliopsida	Brassicales	Brassicaceae	Brassica oleracea	unnamed protein product	OTHER	0.001049	0.998951
Unn_BraOle_VDD59393.1	Eukaryota	Viridiplantae	Streptophyta	Magnoliopsida	Brassicales	Brassicaceae	Brassica oleracea	unnamed protein product	OTHER	0.000253	0.999747
Unn_BraOle_VDD62147.1	Eukaryota	Viridiplantae	Streptophyta	Magnoliopsida	Brassicales	Brassicaceae	Brassica oleracea	unnamed protein product	OTHER	0.011733	0.988267
Unn_BraOle_VDD62148.1	Eukaryota	Viridiplantae	Streptophyta	Magnoliopsida	Brassicales	Brassicaceae	Brassica oleracea	unnamed protein product	OTHER	0.000403	0.999597
Unn_BraRap_VDC62876.1	Eukaryota	Viridiplantae	Streptophyta	Magnoliopsida	Brassicales	Brassicaceae	Brassica rapa	unnamed protein product	OTHER	0.001103	0.998897
Unn_BraRap_VDC69532.1	Eukaryota	Viridiplantae	Streptophyta	Magnoliopsida	Brassicales	Brassicaceae	Brassica rapa	unnamed protein product	OTHER	0.000589	0.999411
Unn_BraRap_VDD08318.1	Eukaryota	Viridiplantae	Streptophyta	Magnoliopsida	Brassicales	Brassicaceae	Brassica rapa	unnamed protein product	OTHER	0.000165	0.999835
Unn_BraRap_VDD10580.1	Eukaryota	Viridiplantae	Streptophyta	Magnoliopsida	Brassicales	Brassicaceae	Brassica rapa	unnamed protein product	OTHER	0.00165	0.99835
Unn_BraRap_VDD17096.1	Eukaryota	Viridiplantae	Streptophyta	Magnoliopsida	Brassicales	Brassicaceae	Brassica rapa	unnamed protein product	OTHER	0.000223	0.999777
Unn_MicErr_CAA7026379.1	Eukaryota	Viridiplantae	Streptophyta	Magnoliopsida	Brassicales	Brassicaceae	Microthlaspi erraticum	unnamed protein product	OTHER	0.001527	0.998473
Unn_MicErr_CAA7057143.1	Eukaryota	Viridiplantae	Streptophyta	Magnoliopsida	Brassicales	Brassicaceae	Microthlaspi erraticum	unnamed protein product	OTHER	0.000664	0.999336
Unn_MicErr_CAA7060592.1	Eukaryota	Viridiplantae	Streptophyta	Magnoliopsida	Brassicales	Brassicaceae	Microthlaspi erraticum	unnamed protein product	OTHER	0.002186	0.997814
NRDl_TriWil_KAF5744448.1	Eukaryota	Viridiplantae	Streptophyta	Magnoliopsida	Celastrales	Celastraceae	Tripterygium wilfordii	nardilysin-like isoform X1	OTHER	0.00056	0.99944
ZNP_TriWil_KAF5750215.1	Eukaryota	Viridiplantae	Streptophyta	Magnoliopsida	Celastrales	Celastraceae	Tripterygium wilfordii	zinc-metallopeptidase peroxisomal-like	OTHER	0.000937	0.999063
IDEl_CucMel_KAA0043678.1	Eukaryota	Viridiplantae	Streptophyta	Magnoliopsida	Cucurbitales	Cucurbitaceae	Cucumis melo var. makuwa	insulin-degrading enzyme-like 1, peroxisomal isoform X1	OTHER	0.000438	0.999562
NRDl_CucMel_KAA0033496.1	Eukaryota	Viridiplantae	Streptophyta	Magnoliopsida	Cucurbitales	Cucurbitaceae	Cucumis melo var. makuwa	Nardilysin-like	OTHER	0.000193	0.999807
NRDl_CucMel_TYK26833.1	Eukaryota	Viridiplantae	Streptophyta	Magnoliopsida	Cucurbitales	Cucurbitaceae	Cucumis melo var. makuwa	Nardilysin-like	OTHER	0.000193	0.999807
IDEl_ActChi_PSS15673.1	Eukaryota	Viridiplantae	Streptophyta	Magnoliopsida	Ericales	Actinidiaceae	Actinidia chinensis var. chinensis	Insulin-degrading enzyme-like 1, peroxisomal	OTHER	0.000661	0.999339
IDEl_ActChi_PSS15677.1	Eukaryota	Viridiplantae	Streptophyta	Magnoliopsida	Ericales	Actinidiaceae	Actinidia chinensis var. chinensis	Insulin-degrading enzyme-like 1, peroxisomal	OTHER	0.00037	0.99963
NRDl_ActChi_PSR86234.1	Eukaryota	Viridiplantae	Streptophyta	Magnoliopsida	Ericales	Actinidiaceae	Actinidia chinensis var. chinensis	Nardilysin-like	OTHER	0.000664	0.999336
INS_ActRuf_GFY98227.1	Eukaryota	Viridiplantae	Streptophyta	Magnoliopsida	Ericales	Actinidiaceae	Actinidia rufa	insulinase (Peptidase family M16) family protein	OTHER	0.00925	0.99075
INS_ActRuf_GFZ19968.1	Eukaryota	Viridiplantae	Streptophyta	Magnoliopsida	Ericales	Actinidiaceae	Actinidia rufa	insulinase (Peptidase family M16) family protein	OTHER	0.001459	0.998541
IDE_AraHyp_QHO18418.1	Eukaryota	Viridiplantae	Streptophyta	Magnoliopsida	Fabales	Fabaceae	Arachis hypogaea	Insulin-degrading enzyme	OTHER	0.000454	0.999546
IDE_AraHyp_QHO18419.1	Eukaryota	Viridiplantae	Streptophyta	Magnoliopsida	Fabales	Fabaceae	Arachis hypogaea	Insulin-degrading enzyme	OTHER	0.000454	0.999546
IDE_AraHyp_QHO48482.1	Eukaryota	Viridiplantae	Streptophyta	Magnoliopsida	Fabales	Fabaceae	Arachis hypogaea	Insulin-degrading enzyme	OTHER	0.000441	0.999559
IDE_AraHyp_QHO48483.1	Eukaryota	Viridiplantae	Streptophyta	Magnoliopsida	Fabales	Fabaceae	Arachis hypogaea	Insulin-degrading enzyme	OTHER	0.000441	0.999559
ZNP_AraHyp_QHN84498.1	Eukaryota	Viridiplantae	Streptophyta	Magnoliopsida	Fabales	Fabaceae	Arachis hypogaea	zinc-metallopeptidase, peroxisomal isoform [Arachis hypogaea]	OTHER	0.002307	0.997693
ZNP_AraHyp_QHO44775.1	Eukaryota	Viridiplantae	Streptophyta	Magnoliopsida	Fabales	Fabaceae	Arachis hypogaea	zinc-metallopeptidase, peroxisomal isoform	OTHER	0.00186	0.99814
IDE_CajCaj_KYP44512.1	Eukaryota	Viridiplantae	Streptophyta	Magnoliopsida	Fabales	Fabaceae	Cajanus cajan	Insulin-degrading enzyme	OTHER	0.000427	0.999573
IDE_CajCaj_KYP70521.1	Eukaryota	Viridiplantae	Streptophyta	Magnoliopsida	Fabales	Fabaceae	Cajanus cajan	Insulin-degrading enzyme	OTHER	0.000894	0.999106
IDE_GlySoj_KHN04241.1	Eukaryota	Viridiplantae	Streptophyta	Magnoliopsida	Fabales	Fabaceae	Glycine soja	Insulin-degrading enzyme	OTHER	0.006877	0.993123
IDE_GlySoj_KHN48410.1	Eukaryota	Viridiplantae	Streptophyta	Magnoliopsida	Fabales	Fabaceae	Glycine soja	Insulin-degrading enzyme	OTHER	0.007275	0.992725
IDElc_GlySoj_RZC20545.1	Eukaryota	Viridiplantae	Streptophyta	Magnoliopsida	Fabales	Fabaceae	Glycine soja	Insulin-degrading enzyme-like 1, peroxisomal isoform C	OTHER	0.000966	0.999034
IDEld_GlySoj_RZC20546.1	Eukaryota	Viridiplantae	Streptophyta	Magnoliopsida	Fabales	Fabaceae	Glycine soja	Insulin-degrading enzyme-like 1, peroxisomal isoform D	OTHER	0.281023	0.718977
NRDl_GlySoj_RZB80709.1	Eukaryota	Viridiplantae	Streptophyta	Magnoliopsida	Fabales	Fabaceae	Glycine soja	Nardilysin-like	OTHER	0.000143	0.999857
NRDlb_GlySoj_RZB50797.1	Eukaryota	Viridiplantae	Streptophyta	Magnoliopsida	Fabales	Fabaceae	Glycine soja	Nardilysin-like isoform B	OTHER	0.000378	0.999622
NRDlc_GlySoj_RZB50798.1	Eukaryota	Viridiplantae	Streptophyta	Magnoliopsida	Fabales	Fabaceae	Glycine soja	Nardilysin-like isoform C	OTHER	0.000378	0.999622
NRDle_GlySoj_RZB50800.1	Eukaryota	Viridiplantae	Streptophyta	Magnoliopsida	Fabales	Fabaceae	Glycine soja	Nardilysin-like isoform E	OTHER	0.000378	0.999622
ZNP_GlySoj_KHN07373.1	Eukaryota	Viridiplantae	Streptophyta	Magnoliopsida	Fabales	Fabaceae	Glycine soja	Zinc-metallopeptidase, peroxisomal	OTHER	0.000966	0.999034
ZNP_GlySoj_KHN26315.1	Eukaryota	Viridiplantae	Streptophyta	Magnoliopsida	Fabales	Fabaceae	Glycine soja	Zinc-metallopeptidase, peroxisomal	OTHER	0.000966	0.999034
pIDE_LupAlb_KAE9594482.1	Eukaryota	Viridiplantae	Streptophyta	Magnoliopsida	Fabales	Fabaceae	Lupinus albus	putative insulysin	OTHER	0.000144	0.999856
pIDE_LupAlb_KAE9621676.1	Eukaryota	Viridiplantae	Streptophyta	Magnoliopsida	Fabales	Fabaceae	Lupinus albus	putative insulysin	OTHER	0.000614	0.999386
IDE_MedTru_KEH23639.1	Eukaryota	Viridiplantae	Streptophyta	Magnoliopsida	Fabales	Fabaceae	Medicago truncatula	Insulin-degrading enzyme	OTHER	0.002138	0.997862
IDE_MedTru_KEH23640.1	Eukaryota	Viridiplantae	Streptophyta	Magnoliopsida	Fabales	Fabaceae	Medicago truncatula	Insulin-degrading enzyme	OTHER	0.002138	0.997862
pIDE_MedTru_RHN67859.1	Eukaryota	Viridiplantae	Streptophyta	Magnoliopsida	Fabales	Fabaceae	Medicago truncatula	putative insulysin	SP(Sec/SPI)	0.800521	0.199479	CS pos: 21-22. LSC-SK. Pr: 0.2909
IDEl_SenTor_KAF7819028.1	Eukaryota	Viridiplantae	Streptophyta	Magnoliopsida	Fabales	Fabaceae	Senna tora	Insulin-degrading enzyme-like 1, peroxisomal	OTHER	0.030877	0.969123
NRDl_SenTor_KAF7816228.1	Eukaryota	Viridiplantae	Streptophyta	Magnoliopsida	Fabales	Fabaceae	Senna tora	nardilysin-like	OTHER	0.000906	0.999094
IDE_SpaSub_TKY45519.1	Eukaryota	Viridiplantae	Streptophyta	Magnoliopsida	Fabales	Fabaceae	Spatholobus suberectus	Insulin-degrading enzyme	OTHER	0.000588	0.999412
IDE_SpaSub_TKY47248.1	Eukaryota	Viridiplantae	Streptophyta	Magnoliopsida	Fabales	Fabaceae	Spatholobus suberectus	Insulin-degrading enzyme	OTHER	0.00046	0.99954
ZNP_SpaSub_TKY62616.1	Eukaryota	Viridiplantae	Streptophyta	Magnoliopsida	Fabales	Fabaceae	Spatholobus suberectus	zinc-metallopeptidase	OTHER	0.000984	0.999016
IDEl_TriPra_PNY14886.1	Eukaryota	Viridiplantae	Streptophyta	Magnoliopsida	Fabales	Fabaceae	Trifolium pratense	insulin-degrading enzyme-like protein	OTHER	0.000592	0.999408
IDE_VigUng_QCD97433.1	Eukaryota	Viridiplantae	Streptophyta	Magnoliopsida	Fabales	Fabaceae	Vigna unguiculata	insulysin	OTHER	0.001088	0.998912
NRD_VigUng_QCD77898.1	Eukaryota	Viridiplantae	Streptophyta	Magnoliopsida	Fabales	Fabaceae	Vigna unguiculata	nardilysin	OTHER	0.00018	0.99982
IDE_MorRub_KAB1225681.1	Eukaryota	Viridiplantae	Streptophyta	Magnoliopsida	Fagales	Myricaceae	Morella rubra	Insulin-degrading enzyme	OTHER	0.000253	0.999747
ZNP_MorRub_KAB1222343.1	Eukaryota	Viridiplantae	Streptophyta	Magnoliopsida	Fagales	Myricaceae	Morella rubra	Zinc-metallopeptidase, peroxisomal	OTHER	0.000582	0.999418
Unn_CofCan_CDP04048.1	Eukaryota	Viridiplantae	Streptophyta	Magnoliopsida	Gentianales	Rubiaceae	Coffea canephora	unnamed protein product	OTHER	0.001131	0.998869
Unn_CofCan_CDP19199.1	Eukaryota	Viridiplantae	Streptophyta	Magnoliopsida	Gentianales	Rubiaceae	Coffea canephora	unnamed protein product	OTHER	0.000832	0.999168
Unn_CofCan_CDP19200.1	Eukaryota	Viridiplantae	Streptophyta	Magnoliopsida	Gentianales	Rubiaceae	Coffea canephora	unnamed protein product	OTHER	0.000417	0.999583
NRDl_DorHyg_KZV25784.1	Eukaryota	Viridiplantae	Streptophyta	Magnoliopsida	Lamiales	Gesneriaceae	Dorcoceras hygrometricum	Nardilysin-like	OTHER	0.001528	0.998472
NRD_SalSpl_TEY64306.1	Eukaryota	Viridiplantae	Streptophyta	Magnoliopsida	Lamiales	Lamiaceae	Salvia splendens	nardilysin	OTHER	0.016766	0.983234
IDEl_OleEur_CAA2990155.1	Eukaryota	Viridiplantae	Streptophyta	Magnoliopsida	Lamiales	Oleaceae	Olea europaea subsp. europaea	Insulin-degrading enzyme-like 1, peroxisomal	OTHER	0.00071	0.99929
IDEl_OleEur_CAA2990157.1	Eukaryota	Viridiplantae	Streptophyta	Magnoliopsida	Lamiales	Oleaceae	Olea europaea subsp. europaea	Insulin-degrading enzyme-like 1, peroxisomal	OTHER	0.000741	0.999259
NRDl_OleEur_CAA3016182.1	Eukaryota	Viridiplantae	Streptophyta	Magnoliopsida	Lamiales	Oleaceae	Olea europaea subsp. europaea	nardilysin-like isoform X1	OTHER	0.003916	0.996084
IDE_PhtJap_GFQ04195.1	Eukaryota	Viridiplantae	Streptophyta	Magnoliopsida	Lamiales	Orobanchaceae	Phtheirospermum japonicum	Insulin-degrading enzyme	OTHER	0.004133	0.995867
ZNP_PhtJap_GFP92228.1	Eukaryota	Viridiplantae	Streptophyta	Magnoliopsida	Lamiales	Orobanchaceae	Phtheirospermum japonicum	zinc-metallopeptidase peroxisomal	OTHER	0.008036	0.991964
IDE_StrAsi_GER52507.1	Eukaryota	Viridiplantae	Streptophyta	Magnoliopsida	Lamiales	Orobanchaceae	Striga asiatica	Insulin-degrading enzyme	OTHER	0.000306	0.999694
INS_StrAsi_GER35472.1	Eukaryota	Viridiplantae	Streptophyta	Magnoliopsida	Lamiales	Orobanchaceae	Striga asiatica	Insulinase (Peptidase family M16) family protein	OTHER	0.001528	0.998472
M16_CinMic_RWR77734.1	Eukaryota	Viridiplantae	Streptophyta	Magnoliopsida	Laurales	Lauraceae	Cinnamomum micranthum f. kanehirae	Peptidase M16	OTHER	0.000706	0.999294
M16_CinMic_RWR80472.1	Eukaryota	Viridiplantae	Streptophyta	Magnoliopsida	Laurales	Lauraceae	Cinnamomum micranthum f. kanehirae	nardilysin-like protein isoform X1	OTHER	0.00146	0.99854
M16_CinMic_RWR82804.1	Eukaryota	Viridiplantae	Streptophyta	Magnoliopsida	Laurales	Lauraceae	Cinnamomum micranthum f. kanehirae	Peptidase M16	OTHER	0.060343	0.939657
M16_CinMic_RWR82805.1	Eukaryota	Viridiplantae	Streptophyta	Magnoliopsida	Laurales	Lauraceae	Cinnamomum micranthum f. kanehirae	Peptidase M16	OTHER	0.001004	0.998996
IpIDE_RicCom_EEF30306.1	Eukaryota	Viridiplantae	Streptophyta	Magnoliopsida	Malpighiales	Euphorbiaceae	Ricinus communis	Insulin-degrading enzyme, putative	OTHER	0.086936	0.913064
pIDE_RicCom_EEF30307.1	Eukaryota	Viridiplantae	Streptophyta	Magnoliopsida	Malpighiales	Euphorbiaceae	Ricinus communis	Insulin-degrading enzyme, putative	OTHER	0.00074	0.99926
NRD_PopAlb_TKS09077.1	Eukaryota	Viridiplantae	Streptophyta	Magnoliopsida	Malpighiales	Salicaceae	Populus alba	nardilysin	OTHER	0.000551	0.999449
ZNP_GosArb_KHG10061.1	Eukaryota	Viridiplantae	Streptophyta	Magnoliopsida	Malvales	Malvaceae	Gossypium arboreum	Zinc-metallopeptidase, peroxisomal -like protein	OTHER	0.001727	0.998273
NRDl_GosAus_KAA3456554.1	Eukaryota	Viridiplantae	Streptophyta	Magnoliopsida	Malvales	Malvaceae	Gossypium australe	Nardilysin-like	OTHER	0.23006	0.76994
NRDl_GosAus_KAA3456555.1	Eukaryota	Viridiplantae	Streptophyta	Magnoliopsida	Malvales	Malvaceae	Gossypium australe	Nardilysin-like	OTHER	0.000997	0.999003
ZNP_GosAus_KAA3468150.1	Eukaryota	Viridiplantae	Streptophyta	Magnoliopsida	Malvales	Malvaceae	Gossypium australe	zinc-metallopeptidase, peroxisomal-like	OTHER	0.166156	0.833844
ZNP_GosAus_KAA3468151.1	Eukaryota	Viridiplantae	Streptophyta	Magnoliopsida	Malvales	Malvaceae	Gossypium australe	zinc-metallopeptidase, peroxisomal-like	OTHER	0.000675	0.999325
IDEl_HibSyr_KAE8712684.1	Eukaryota	Viridiplantae	Streptophyta	Magnoliopsida	Malvales	Malvaceae	Hibiscus syriacus	insulin-degrading enzyme-like isoform X2	OTHER	0.00046	0.99954
INS_TheCac_EOY09245.1	Eukaryota	Viridiplantae	Streptophyta	Magnoliopsida	Malvales	Malvaceae	Theobroma cacao	Insulinase (Peptidase family M16) family protein	OTHER	0.019727	0.980273
INS_TheCac_EOY09254.1	Eukaryota	Viridiplantae	Streptophyta	Magnoliopsida	Malvales	Malvaceae	Theobroma cacao	Insulinase (Peptidase family M16) family protein	OTHER	0.001018	0.998982
INS1_TheCac_EOY09242.1	Eukaryota	Viridiplantae	Streptophyta	Magnoliopsida	Malvales	Malvaceae	Theobroma cacao	Insulinase (Peptidase family M16) family protein isoform 1	OTHER	0.00109	0.99891
INS1_TheCac_EOY34696.1	Eukaryota	Viridiplantae	Streptophyta	Magnoliopsida	Malvales	Malvaceae	Theobroma cacao	Insulinase (Peptidase family M16) family protein isoform 1	OTHER	0.000296	0.999704
INS2_TheCac_EOY09243.1	Eukaryota	Viridiplantae	Streptophyta	Magnoliopsida	Malvales	Malvaceae	Theobroma cacao	Insulinase (Peptidase family M16) family protein isoform 2	OTHER	0.00109	0.99891
INS2_TheCac_EOY34697.1	Eukaryota	Viridiplantae	Streptophyta	Magnoliopsida	Malvales	Malvaceae	Theobroma cacao	Insulinase (Peptidase family M16) family protein isoform 2	OTHER	0.001876	0.998124
INS3_TheCac_EOY34698.1	Eukaryota	Viridiplantae	Streptophyta	Magnoliopsida	Malvales	Malvaceae	Theobroma cacao	Insulinase (Peptidase family M16) family protein isoform 3	OTHER	0.001876	0.998124
M16_CepFol_GAV58620.1	Eukaryota	Viridiplantae	Streptophyta	Magnoliopsida	Oxalidales	Cephalotaceae	Cephalotus follicularis	Peptidase_M16 domain-containing protein/Peptidase_M16_C domain-containing protein	OTHER	0.000409	0.999591
IDE_AnaCom_OAY66818.1	Eukaryota	Viridiplantae	Streptophyta	Magnoliopsida	Poales	Bromeliaceae	Ananas comosus	Insulin-degrading enzyme	OTHER	0.000446	0.999554
Unn_AnaCom_CAD1840507.1	Eukaryota	Viridiplantae	Streptophyta	Magnoliopsida	Poales	Bromeliaceae	Ananas comosus var. bracteatus	unnamed protein product	OTHER	0.000777	0.999223
Unn_AnaCom_CAD1840510.1	Eukaryota	Viridiplantae	Streptophyta	Magnoliopsida	Poales	Bromeliaceae	Ananas comosus var. bracteatus	unnamed protein product	OTHER	0.002724	0.997276
ZNP_CarLit_KAF3332997.1	Eukaryota	Viridiplantae	Streptophyta	Magnoliopsida	Poales	Cyperaceae	Carex littledalei	zinc-metallopeptidase	OTHER	0.000604	0.999396
ZNP_CarLit_KAF3332998.1	Eukaryota	Viridiplantae	Streptophyta	Magnoliopsida	Poales	Cyperaceae	Carex littledalei	zinc-metallopeptidase	OTHER	0.000531	0.999469
Unn_DigExi_CAB3454714.1	Eukaryota	Viridiplantae	Streptophyta	Magnoliopsida	Poales	Poaceae	Digitaria exilis	unnamed protein product	OTHER	0.001933	0.998067
Unn_DigExi_CAB3478498.1	Eukaryota	Viridiplantae	Streptophyta	Magnoliopsida	Poales	Poaceae	Digitaria exilis	unnamed protein product	OTHER	0.001188	0.998812
Unn_DigExi_CAB3496021.1	Eukaryota	Viridiplantae	Streptophyta	Magnoliopsida	Poales	Poaceae	Digitaria exilis	unnamed protein product	OTHER	0.000722	0.999278
Unn_DigExi_CAB3500894.1	Eukaryota	Viridiplantae	Streptophyta	Magnoliopsida	Poales	Poaceae	Digitaria exilis	unnamed protein product	OTHER	0.001377	0.998623
ZNP_HorVul_KAE8783652.1	Eukaryota	Viridiplantae	Streptophyta	Magnoliopsida	Poales	Poaceae	Hordeum vulgare	zinc-metallopeptidase, peroxisomal	OTHER	0.000812	0.999188
ZNP_HorVul_KAE8798501.1	Eukaryota	Viridiplantae	Streptophyta	Magnoliopsida	Poales	Poaceae	Hordeum vulgare	zinc-metallopeptidase, peroxisomal-like	OTHER	0.006377	0.993623
Unn_MisLut_CAD6342212.1	Eukaryota	Viridiplantae	Streptophyta	Magnoliopsida	Poales	Poaceae	Miscanthus lutarioriparius	unnamed protein product	OTHER	0.000812	0.999188
pIDE_OrySat_BAD52843.1	Eukaryota	Viridiplantae	Streptophyta	Magnoliopsida	Poales	Poaceae	Oryza sativa Japonica Group	putative insulin degrading enzyme	OTHER	0.000769	0.999231
Unn_OrySat_BAF06345.2	Eukaryota	Viridiplantae	Streptophyta	Magnoliopsida	Poales	Poaceae	Oryza sativa Japonica Group	Os01g0779100	OTHER	0.000769	0.999231
Unn_OrySat_BAS74629.1	Eukaryota	Viridiplantae	Streptophyta	Magnoliopsida	Poales	Poaceae	Oryza sativa Japonica Group	Os01g0779100	OTHER	0.000769	0.999231
Unn_OrySat_BAT02226.1	Eukaryota	Viridiplantae	Streptophyta	Magnoliopsida	Poales	Poaceae	Oryza sativa Japonica Group	Os07g0570500	OTHER	0.002141	0.997859
NRD_PanMil_RLN17976.1	Eukaryota	Viridiplantae	Streptophyta	Magnoliopsida	Poales	Poaceae	Panicum miliaceum	nardilysin	OTHER	0.000483	0.999517
NRD_PanMil_RLN42356.1	Eukaryota	Viridiplantae	Streptophyta	Magnoliopsida	Poales	Poaceae	Panicum miliaceum	nardilysin	OTHER	0.001205	0.998795
ZNP_PanMil_RLM86167.1	Eukaryota	Viridiplantae	Streptophyta	Magnoliopsida	Poales	Poaceae	Panicum miliaceum	zinc-metallopeptidase, peroxisomal-like	OTHER	0.001549	0.998451
ZNP_PanMil_RLM93422.1	Eukaryota	Viridiplantae	Streptophyta	Magnoliopsida	Poales	Poaceae	Panicum miliaceum	zinc-metallopeptidase, peroxisomal-like	OTHER	0.001685	0.998315
ZNP_PanMil_RLN21972.1	Eukaryota	Viridiplantae	Streptophyta	Magnoliopsida	Poales	Poaceae	Panicum miliaceum	zinc-metallopeptidase, peroxisomal-like	OTHER	0.000479	0.999521
ZNP_PanMil_RLN36220.1	Eukaryota	Viridiplantae	Streptophyta	Magnoliopsida	Poales	Poaceae	Panicum miliaceum	zinc-metallopeptidase, peroxisomal	OTHER	0.001685	0.998315
Unn_TriAes_SPT17280.1	Eukaryota	Viridiplantae	Streptophyta	Magnoliopsida	Poales	Poaceae	Triticum aestivum	unnamed protein product	OTHER	0.001042	0.998958
Unn_TriTur_VAH28758.1	Eukaryota	Viridiplantae	Streptophyta	Magnoliopsida	Poales	Poaceae	Triticum turgidum subsp. durum	unnamed protein product	OTHER	0.00636	0.99364
Unn_TriTur_VAH28759.1	Eukaryota	Viridiplantae	Streptophyta	Magnoliopsida	Poales	Poaceae	Triticum turgidum subsp. durum	unnamed protein product	OTHER	0.004339	0.995661
Unn_TriTur_VAH28760.1	Eukaryota	Viridiplantae	Streptophyta	Magnoliopsida	Poales	Poaceae	Triticum turgidum subsp. durum	unnamed protein product	OTHER	0.00509	0.99491
Unn_TriTur_VAH28770.1	Eukaryota	Viridiplantae	Streptophyta	Magnoliopsida	Poales	Poaceae	Triticum turgidum subsp. durum	unnamed protein product	OTHER	0.001076	0.998924
Unn_TriTur_VAH28772.1	Eukaryota	Viridiplantae	Streptophyta	Magnoliopsida	Poales	Poaceae	Triticum turgidum subsp. durum	unnamed protein product	OTHER	0.001318	0.998682
Unn_TriTur_VAH28773.1	Eukaryota	Viridiplantae	Streptophyta	Magnoliopsida	Poales	Poaceae	Triticum turgidum subsp. durum	unnamed protein product	OTHER	0.001318	0.998682
Unn_TriTur_VAH28775.1	Eukaryota	Viridiplantae	Streptophyta	Magnoliopsida	Poales	Poaceae	Triticum turgidum subsp. durum	unnamed protein product	OTHER	0.004339	0.995661
Unn_TriTur_VAH44601.1	Eukaryota	Viridiplantae	Streptophyta	Magnoliopsida	Poales	Poaceae	Triticum turgidum subsp. durum	unnamed protein product	OTHER	0.00112	0.99888
Unn_TriTur_VAH44602.1	Eukaryota	Viridiplantae	Streptophyta	Magnoliopsida	Poales	Poaceae	Triticum turgidum subsp. durum	unnamed protein product	OTHER	0.002732	0.997268
Unn_TriTur_VAH44603.1	Eukaryota	Viridiplantae	Streptophyta	Magnoliopsida	Poales	Poaceae	Triticum turgidum subsp. durum	unnamed protein product	OTHER	0.005831	0.994169
Unn_TriTur_VAH44604.1	Eukaryota	Viridiplantae	Streptophyta	Magnoliopsida	Poales	Poaceae	Triticum turgidum subsp. durum	unnamed protein product	OTHER	0.052803	0.947197
Unn_TriTur_VAH44605.1	Eukaryota	Viridiplantae	Streptophyta	Magnoliopsida	Poales	Poaceae	Triticum turgidum subsp. durum	unnamed protein product	SP(Sec/SPI)	0.558768	0.441232	CS pos: 18-19. AIC-ET. Pr: 0.2080
Unn_TriTur_VAH44611.1	Eukaryota	Viridiplantae	Streptophyta	Magnoliopsida	Poales	Poaceae	Triticum turgidum subsp. durum	unnamed protein product	OTHER	0.001526	0.998474
Unn_TriTur_VAH44616.1	Eukaryota	Viridiplantae	Streptophyta	Magnoliopsida	Poales	Poaceae	Triticum turgidum subsp. durum	unnamed protein product	OTHER	0.001526	0.998474
Unn_TriTur_VAH44617.1	Eukaryota	Viridiplantae	Streptophyta	Magnoliopsida	Poales	Poaceae	Triticum turgidum subsp. durum	unnamed protein product	OTHER	0.001526	0.998474
Unn_TriTur_VAH44618.1	Eukaryota	Viridiplantae	Streptophyta	Magnoliopsida	Poales	Poaceae	Triticum turgidum subsp. durum	unnamed protein product	OTHER	0.001526	0.998474
Unn_TriTur_VAH44619.1	Eukaryota	Viridiplantae	Streptophyta	Magnoliopsida	Poales	Poaceae	Triticum turgidum subsp. durum	unnamed protein product	OTHER	0.001526	0.998474
Unn_TriTur_VAH44620.1	Eukaryota	Viridiplantae	Streptophyta	Magnoliopsida	Poales	Poaceae	Triticum turgidum subsp. durum	unnamed protein product	OTHER	0.001526	0.998474
Unn_TriTur_VAH44621.1	Eukaryota	Viridiplantae	Streptophyta	Magnoliopsida	Poales	Poaceae	Triticum turgidum subsp. durum	unnamed protein product	OTHER	0.001246	0.998754
Unn_TriTur_VAH64715.1	Eukaryota	Viridiplantae	Streptophyta	Magnoliopsida	Poales	Poaceae	Triticum turgidum subsp. durum	unnamed protein product	OTHER	0.001103	0.998897
Unn_TriTur_VAH64716.1	Eukaryota	Viridiplantae	Streptophyta	Magnoliopsida	Poales	Poaceae	Triticum turgidum subsp. durum	unnamed protein product	OTHER	0.001103	0.998897
Unn_TriTur_VAH64717.1	Eukaryota	Viridiplantae	Streptophyta	Magnoliopsida	Poales	Poaceae	Triticum turgidum subsp. durum	unnamed protein product	OTHER	0.001103	0.998897
Unn_TriTur_VAH64718.1	Eukaryota	Viridiplantae	Streptophyta	Magnoliopsida	Poales	Poaceae	Triticum turgidum subsp. durum	unnamed protein product	OTHER	0.001103	0.998897
Unn_TriTur_VAH64719.1	Eukaryota	Viridiplantae	Streptophyta	Magnoliopsida	Poales	Poaceae	Triticum turgidum subsp. durum	unnamed protein product	OTHER	0.000384	0.999616
Unn_TriTur_VAH64720.1	Eukaryota	Viridiplantae	Streptophyta	Magnoliopsida	Poales	Poaceae	Triticum turgidum subsp. durum	unnamed protein product	OTHER	0.000507	0.999493
Unn_TriTur_VAH64721.1	Eukaryota	Viridiplantae	Streptophyta	Magnoliopsida	Poales	Poaceae	Triticum turgidum subsp. durum	unnamed protein product	OTHER	0.000948	0.999052
Unn_TriTur_VAH80347.1	Eukaryota	Viridiplantae	Streptophyta	Magnoliopsida	Poales	Poaceae	Triticum turgidum subsp. durum	unnamed protein product	OTHER	0.001103	0.998897
Unn_TriTur_VAH80348.1	Eukaryota	Viridiplantae	Streptophyta	Magnoliopsida	Poales	Poaceae	Triticum turgidum subsp. durum	unnamed protein product	OTHER	0.001103	0.998897
Unn_TriTur_VAH80355.1	Eukaryota	Viridiplantae	Streptophyta	Magnoliopsida	Poales	Poaceae	Triticum turgidum subsp. durum	unnamed protein product	OTHER	0.001183	0.998817
Unn_TriTur_VAH80356.1	Eukaryota	Viridiplantae	Streptophyta	Magnoliopsida	Poales	Poaceae	Triticum turgidum subsp. durum	unnamed protein product	OTHER	0.000981	0.999019
Unn_TriTur_VAH80357.1	Eukaryota	Viridiplantae	Streptophyta	Magnoliopsida	Poales	Poaceae	Triticum turgidum subsp. durum	unnamed protein product	OTHER	0.002456	0.997544
Unn_TriTur_VAH80358.1	Eukaryota	Viridiplantae	Streptophyta	Magnoliopsida	Poales	Poaceae	Triticum turgidum subsp. durum	unnamed protein product	OTHER	0.001103	0.998897
Unn_TriTur_VAH80359.1	Eukaryota	Viridiplantae	Streptophyta	Magnoliopsida	Poales	Poaceae	Triticum turgidum subsp. durum	unnamed protein product	OTHER	0.001103	0.998897
Unn_TriTur_VAH90733.1	Eukaryota	Viridiplantae	Streptophyta	Magnoliopsida	Poales	Poaceae	Triticum turgidum subsp. durum	unnamed protein product	OTHER	0.002462	0.997538
Unn_TriTur_VAH90735.1	Eukaryota	Viridiplantae	Streptophyta	Magnoliopsida	Poales	Poaceae	Triticum turgidum subsp. durum	unnamed protein product	OTHER	0.017528	0.982472
Unn_TriTur_VAH90736.1	Eukaryota	Viridiplantae	Streptophyta	Magnoliopsida	Poales	Poaceae	Triticum turgidum subsp. durum	unnamed protein product	OTHER	0.002462	0.997538
Unn_TriTur_VAH90738.1	Eukaryota	Viridiplantae	Streptophyta	Magnoliopsida	Poales	Poaceae	Triticum turgidum subsp. durum	unnamed protein product	OTHER	0.002462	0.997538
Unn_TriTur_VAI05890.1	Eukaryota	Viridiplantae	Streptophyta	Magnoliopsida	Poales	Poaceae	Triticum turgidum subsp. durum	unnamed protein product	OTHER	0.003791	0.996209
Unn_TriTur_VAI05891.1	Eukaryota	Viridiplantae	Streptophyta	Magnoliopsida	Poales	Poaceae	Triticum turgidum subsp. durum	unnamed protein product	OTHER	0.017528	0.982472
Unn_TriTur_VAI05892.1	Eukaryota	Viridiplantae	Streptophyta	Magnoliopsida	Poales	Poaceae	Triticum turgidum subsp. durum	unnamed protein product	OTHER	0.009485	0.990515
Unn_TriTur_VAI05893.1	Eukaryota	Viridiplantae	Streptophyta	Magnoliopsida	Poales	Poaceae	Triticum turgidum subsp. durum	unnamed protein product	OTHER	0.003791	0.996209
Unn_TriTur_VAI05894.1	Eukaryota	Viridiplantae	Streptophyta	Magnoliopsida	Poales	Poaceae	Triticum turgidum subsp. durum	unnamed protein product	OTHER	0.001909	0.998091
Unn_TriTur_VAI05895.1	Eukaryota	Viridiplantae	Streptophyta	Magnoliopsida	Poales	Poaceae	Triticum turgidum subsp. durum	unnamed protein product	OTHER	0.003791	0.996209
Unn_TriTur_VAI05896.1	Eukaryota	Viridiplantae	Streptophyta	Magnoliopsida	Poales	Poaceae	Triticum turgidum subsp. durum	unnamed protein product	OTHER	0.000984	0.999016
IDE_TriUra_EMS55750.1	Eukaryota	Viridiplantae	Streptophyta	Magnoliopsida	Poales	Poaceae	Triticum urartu	Insulin-degrading enzyme	OTHER	0.002462	0.997538
ZNP_TriUra_EMS49095.1	Eukaryota	Viridiplantae	Streptophyta	Magnoliopsida	Poales	Poaceae	Triticum urartu	Zinc-metallopeptidase, peroxisomal	OTHER	0.001103	0.998897
IDEl_ZeaMay_ONM37335.1	Eukaryota	Viridiplantae	Streptophyta	Magnoliopsida	Poales	Poaceae	Zea mays	Insulin-degrading enzyme-like 1, peroxisomal	OTHER	0.001779	0.998221
IDEl_ZeaMay_ONM37337.1	Eukaryota	Viridiplantae	Streptophyta	Magnoliopsida	Poales	Poaceae	Zea mays	Insulin-degrading enzyme-like 1, peroxisomal	OTHER	0.001779	0.998221
IDEl_ZeaMay_ONM37340.1	Eukaryota	Viridiplantae	Streptophyta	Magnoliopsida	Poales	Poaceae	Zea mays	Insulin-degrading enzyme-like 1, peroxisomal	OTHER	0.00467	0.99533
IDEl_ZeaMay_ONM37343.1	Eukaryota	Viridiplantae	Streptophyta	Magnoliopsida	Poales	Poaceae	Zea mays	Insulin-degrading enzyme-like 1, peroxisomal	OTHER	0.001779	0.998221
IDEl_ZeaMay_ONM37344.1	Eukaryota	Viridiplantae	Streptophyta	Magnoliopsida	Poales	Poaceae	Zea mays	Insulin-degrading enzyme-like 1, peroxisomal	OTHER	0.001779	0.998221
IDEl_ZeaMay_ONM37345.1	Eukaryota	Viridiplantae	Streptophyta	Magnoliopsida	Poales	Poaceae	Zea mays	Insulin-degrading enzyme-like 1, peroxisomal	OTHER	0.005781	0.994219
IDEl_ZeaMay_ONM37349.1	Eukaryota	Viridiplantae	Streptophyta	Magnoliopsida	Poales	Poaceae	Zea mays	Insulin-degrading enzyme-like 1, peroxisomal	OTHER	0.001779	0.998221
IDEl_ZeaMay_ONM37350.1	Eukaryota	Viridiplantae	Streptophyta	Magnoliopsida	Poales	Poaceae	Zea mays	Insulin-degrading enzyme-like 1, peroxisomal	OTHER	0.001779	0.998221
IDEl_ZeaMay_ONM37352.1	Eukaryota	Viridiplantae	Streptophyta	Magnoliopsida	Poales	Poaceae	Zea mays	Insulin-degrading enzyme-like 1, peroxisomal	OTHER	0.003101	0.996899
IDEl_ZeaMay_ONM37354.1	Eukaryota	Viridiplantae	Streptophyta	Magnoliopsida	Poales	Poaceae	Zea mays	Insulin-degrading enzyme-like 1, peroxisomal	OTHER	0.00117	0.99883
IDEl_ZeaMay_ONM58845.1	Eukaryota	Viridiplantae	Streptophyta	Magnoliopsida	Poales	Poaceae	Zea mays	Insulin-degrading enzyme-like 1, peroxisomal	OTHER	0.001703	0.998297
IDEl_ZeaMay_ONM58846.1	Eukaryota	Viridiplantae	Streptophyta	Magnoliopsida	Poales	Poaceae	Zea mays	Insulin-degrading enzyme-like 1, peroxisomal	OTHER	0.001703	0.998297
IDEl_ZeaMay_ONM58849.1	Eukaryota	Viridiplantae	Streptophyta	Magnoliopsida	Poales	Poaceae	Zea mays	Insulin-degrading enzyme-like 1, peroxisomal	OTHER	0.001703	0.998297
IDEl_ZeaMay_ONM58851.1	Eukaryota	Viridiplantae	Streptophyta	Magnoliopsida	Poales	Poaceae	Zea mays	Insulin-degrading enzyme-like 1, peroxisomal	OTHER	0.001703	0.998297
IDEl_ZeaMay_ONM58852.1	Eukaryota	Viridiplantae	Streptophyta	Magnoliopsida	Poales	Poaceae	Zea mays	Insulin-degrading enzyme-like 1, peroxisomal	OTHER	0.001703	0.998297
IDEl_ZeaMay_ONM58854.1	Eukaryota	Viridiplantae	Streptophyta	Magnoliopsida	Poales	Poaceae	Zea mays	Insulin-degrading enzyme-like 1, peroxisomal	OTHER	0.001703	0.998297
IDEl_ZeaMay_ONM58858.1	Eukaryota	Viridiplantae	Streptophyta	Magnoliopsida	Poales	Poaceae	Zea mays	Insulin-degrading enzyme-like 1, peroxisomal	OTHER	0.001703	0.998297
IDEl_ZeaMay_PWZ12670.1	Eukaryota	Viridiplantae	Streptophyta	Magnoliopsida	Poales	Poaceae	Zea mays	Insulin-degrading enzyme-like 1, peroxisomal	OTHER	0.001703	0.998297
IDEl_ZeaMay_PWZ31467.1	Eukaryota	Viridiplantae	Streptophyta	Magnoliopsida	Poales	Poaceae	Zea mays	Insulin-degrading enzyme-like 1, peroxisomal	OTHER	0.001598	0.998402
NRDl_ZeaMay_AQL06822.1	Eukaryota	Viridiplantae	Streptophyta	Magnoliopsida	Poales	Poaceae	Zea mays	nardilysin-like	OTHER	0.000384	0.999616
NRDl_ZeaMay_AQL06823.1	Eukaryota	Viridiplantae	Streptophyta	Magnoliopsida	Poales	Poaceae	Zea mays	nardilysin-like	OTHER	0.000384	0.999616
NRDl_ZeaMay_AQL06827.1	Eukaryota	Viridiplantae	Streptophyta	Magnoliopsida	Poales	Poaceae	Zea mays	nardilysin-like	OTHER	0.000384	0.999616
ZNP_ZeaMay_NP_001334158.1	Eukaryota	Viridiplantae	Streptophyta	Magnoliopsida	Poales	Poaceae	Zea mays	zinc-metallopeptidase, peroxisomal-like	OTHER	0.001703	0.998297
M16_MacCor_OVA03284.1	Eukaryota	Viridiplantae	Streptophyta	Magnoliopsida	Ranunculales	Papaveraceae	Macleaya cordata	Peptidase M16	OTHER	0.000272	0.999728
M16_MacCor_OVA19405.1	Eukaryota	Viridiplantae	Streptophyta	Magnoliopsida	Ranunculales	Papaveraceae	Macleaya cordata	Peptidase M16	OTHER	0.000819	0.999181
IDE_ThaTha_KAF5198642.1	Eukaryota	Viridiplantae	Streptophyta	Magnoliopsida	Ranunculales	Ranunculaceae	Thalictrum thalictroides	Insulin-degrading enzyme	OTHER	0.000195	0.999805
IDEl_ThaTha_KAF5193472.1	Eukaryota	Viridiplantae	Streptophyta	Magnoliopsida	Ranunculales	Ranunculaceae	Thalictrum thalictroides	Insulin-degrading enzyme-like	OTHER	0.000923	0.999077
LuxS_ParAnd_PON37676.1	Eukaryota	Viridiplantae	Streptophyta	Magnoliopsida	Rosales	Cannabaceae	Parasponia andersonii	S-ribosylhomocysteinase (LuxS)	OTHER	0.00058	0.99942
PQQ_ParAnd_PON38848.1	Eukaryota	Viridiplantae	Streptophyta	Magnoliopsida	Rosales	Cannabaceae	Parasponia andersonii	Coenzyme PQQ biosynthesis protein	OTHER	0.000727	0.999273
LuxS_TreOri_PON66161.1	Eukaryota	Viridiplantae	Streptophyta	Magnoliopsida	Rosales	Cannabaceae	Trema orientale	S-ribosylhomocysteinase (LuxS)	OTHER	0.00052	0.99948
PQQ_TreOri_PON86915.1	Eukaryota	Viridiplantae	Streptophyta	Magnoliopsida	Rosales	Cannabaceae	Trema orientale	Coenzyme PQQ biosynthesis protein	OTHER	0.000749	0.999251
IDE_MorNot_EXC19540.1	Eukaryota	Viridiplantae	Streptophyta	Magnoliopsida	Rosales	Moraceae	Morus notabilis	Insulin-degrading enzyme	OTHER	0.000999	0.999001
Unn_PopAlb_CAB4282045.1	Eukaryota	Viridiplantae	Streptophyta	Magnoliopsida	Rosales	Rosaceae	Prunus armeniaca	unnamed protein product	OTHER	0.000121	0.999879
Unn_PopAlb_CAB4282048.1	Eukaryota	Viridiplantae	Streptophyta	Magnoliopsida	Rosales	Rosaceae	Prunus armeniaca	unnamed protein product	OTHER	0.000358	0.999642
Unn_PopAlb_CAB4286689.1	Eukaryota	Viridiplantae	Streptophyta	Magnoliopsida	Rosales	Rosaceae	Prunus armeniaca	unnamed protein product	OTHER	0.037135	0.962865
Unn_PopAlb_CAB4312353.1	Eukaryota	Viridiplantae	Streptophyta	Magnoliopsida	Rosales	Rosaceae	Prunus armeniaca	unnamed protein product	OTHER	0.000122	0.999878
Unn_PopAlb_CAB4312356.1	Eukaryota	Viridiplantae	Streptophyta	Magnoliopsida	Rosales	Rosaceae	Prunus armeniaca	unnamed protein product	OTHER	0.000415	0.999585
Unn_PruArm_CAB4317113.1	Eukaryota	Viridiplantae	Streptophyta	Magnoliopsida	Rosales	Rosaceae	Prunus armeniaca	unnamed protein product	OTHER	0.000926	0.999074
INS_PruDul_BBH04551.1	Eukaryota	Viridiplantae	Streptophyta	Magnoliopsida	Rosales	Rosaceae	Prunus dulcis	Insulinase (Peptidase family M16) family protein	OTHER	0.000347	0.999653
IDEl_PruYed_PQQ01926.1	Eukaryota	Viridiplantae	Streptophyta	Magnoliopsida	Rosales	Rosaceae	Prunus yedoensis var. nudiflora	Insulin-degrading enzyme-like 1, peroxisomal	OTHER	0.000944	0.999056
NRDl_PruYed_PQM40259.1	Eukaryota	Viridiplantae	Streptophyta	Magnoliopsida	Rosales	Rosaceae	Prunus yedoensis var. nudiflora	nardilysin-like	OTHER	0.000295	0.999705
NRDl_PruYed_PQM40264.1	Eukaryota	Viridiplantae	Streptophyta	Magnoliopsida	Rosales	Rosaceae	Prunus yedoensis var. nudiflora	nardilysin-like isoform X1	OTHER	0.257072	0.742928
NRDl_PyrUss_KAB2607225.1	Eukaryota	Viridiplantae	Streptophyta	Magnoliopsida	Rosales	Rosaceae	Pyrus ussuriensis x Pyrus communis	nardilysin-like	OTHER	0.000194	0.999806
NRDl_PyrUss_KAB2616683.1	Eukaryota	Viridiplantae	Streptophyta	Magnoliopsida	Rosales	Rosaceae	Pyrus ussuriensis x Pyrus communis	nardilysin-like	OTHER	0.000136	0.999864
NRDl_PyrUss_KAB2634817.1	Eukaryota	Viridiplantae	Streptophyta	Magnoliopsida	Rosales	Rosaceae	Pyrus ussuriensis x Pyrus communis	nardilysin-like	OTHER	0.002734	0.997266
ZNP_PyrUss_KAB2608244.1	Eukaryota	Viridiplantae	Streptophyta	Magnoliopsida	Rosales	Rosaceae	Pyrus ussuriensis x Pyrus communis	zinc-metallopeptidase	OTHER	0.000773	0.999227
ZNP_PyrUss_KAB2608245.1	Eukaryota	Viridiplantae	Streptophyta	Magnoliopsida	Rosales	Rosaceae	Pyrus ussuriensis x Pyrus communis	zinc-metallopeptidase	OTHER	0.000778	0.999222
ZNP_PyrUss_KAB2631298.1	Eukaryota	Viridiplantae	Streptophyta	Magnoliopsida	Rosales	Rosaceae	Pyrus ussuriensis x Pyrus communis	zinc-metallopeptidase	OTHER	0.000852	0.999148
pIDE_RosChi_PRQ18107.1	Eukaryota	Viridiplantae	Streptophyta	Magnoliopsida	Rosales	Rosaceae	Rosa chinensis	putative insulysin	OTHER	0.000811	0.999189
pIDE_RosChi_PRQ34770.1	Eukaryota	Viridiplantae	Streptophyta	Magnoliopsida	Rosales	Rosaceae	Rosa chinensis	putative insulysin	OTHER	0.000112	0.999888
pIDE_RosChi_PRQ34785.1	Eukaryota	Viridiplantae	Streptophyta	Magnoliopsida	Rosales	Rosaceae	Rosa chinensis	putative insulysin	OTHER	0.000439	0.999561
pIDE_RosChi_PRQ34787.1	Eukaryota	Viridiplantae	Streptophyta	Magnoliopsida	Rosales	Rosaceae	Rosa chinensis	putative insulysin	OTHER	0.00127	0.99873
pIDE_RosChi_PRQ34795.1	Eukaryota	Viridiplantae	Streptophyta	Magnoliopsida	Rosales	Rosaceae	Rosa chinensis	putative insulysin	OTHER	0.000459	0.999541
pIDE_RosChi_PRQ34796.1	Eukaryota	Viridiplantae	Streptophyta	Magnoliopsida	Rosales	Rosaceae	Rosa chinensis	putative insulysin	OTHER	0.001788	0.998212
pIDE_RosChi_PRQ34797.1	Eukaryota	Viridiplantae	Streptophyta	Magnoliopsida	Rosales	Rosaceae	Rosa chinensis	putative insulysin	OTHER	0.001777	0.998223
pIDE_RosChi_PRQ34798.1	Eukaryota	Viridiplantae	Streptophyta	Magnoliopsida	Rosales	Rosaceae	Rosa chinensis	putative insulysin	OTHER	0.000723	0.999277
pIDE_RosChi_PRQ44675.1	Eukaryota	Viridiplantae	Streptophyta	Magnoliopsida	Rosales	Rosaceae	Rosa chinensis	putative insulysin	OTHER	0.001291	0.998709
pIDE_RosChi_PRQ44705.1	Eukaryota	Viridiplantae	Streptophyta	Magnoliopsida	Rosales	Rosaceae	Rosa chinensis	putative insulysin	OTHER	0.00126	0.99874
pIDE_RosChi_PRQ44707.1	Eukaryota	Viridiplantae	Streptophyta	Magnoliopsida	Rosales	Rosaceae	Rosa chinensis	putative insulysin	OTHER	0.000714	0.999286
Unn_CusCam_VFQ78510.1	Eukaryota	Viridiplantae	Streptophyta	Magnoliopsida	Solanales	Convolvulaceae	Cuscuta campestris	unnamed protein product	OTHER	0.000901	0.999099
Unn_CusCam_VFQ78513.1	Eukaryota	Viridiplantae	Streptophyta	Magnoliopsida	Solanales	Convolvulaceae	Cuscuta campestris	unnamed protein product	OTHER	0.000709	0.999291
Unn_CusCam_VFQ80115.1	Eukaryota	Viridiplantae	Streptophyta	Magnoliopsida	Solanales	Convolvulaceae	Cuscuta campestris	unnamed protein product	OTHER	0.00055	0.99945
ZNP_CapAnn_KAF3633673.1	Eukaryota	Viridiplantae	Streptophyta	Magnoliopsida	Solanales	Solanaceae	Capsicum annuum	Zinc-metallopeptidase, peroxisomal	OTHER	0.000764	0.999236
ZNP_CapAnn_KAF3633674.1	Eukaryota	Viridiplantae	Streptophyta	Magnoliopsida	Solanales	Solanaceae	Capsicum annuum	Zinc-metallopeptidase, peroxisomal	OTHER	0.000753	0.999247
ZNP_CapAnn_KAF3666553.1	Eukaryota	Viridiplantae	Streptophyta	Magnoliopsida	Solanales	Solanaceae	Capsicum annuum	Zinc-metallopeptidase, peroxisomal	OTHER	0.00078	0.99922
ZNP_CapAnn_PHT80620.1	Eukaryota	Viridiplantae	Streptophyta	Magnoliopsida	Solanales	Solanaceae	Capsicum annuum	Zinc-metallopeptidase, peroxisomal	OTHER	0.00078	0.99922
ZNP_CapAnn_PHT80621.1	Eukaryota	Viridiplantae	Streptophyta	Magnoliopsida	Solanales	Solanaceae	Capsicum annuum	Zinc-metallopeptidase, peroxisomal	OTHER	0.000764	0.999236
ZNP_CapBac_PHT54469.1	Eukaryota	Viridiplantae	Streptophyta	Magnoliopsida	Solanales	Solanaceae	Capsicum baccatum	Zinc-metallopeptidase, peroxisomal	OTHER	0.00078	0.99922
ZNP_CapBac_PHT54470.1	Eukaryota	Viridiplantae	Streptophyta	Magnoliopsida	Solanales	Solanaceae	Capsicum baccatum	Zinc-metallopeptidase, peroxisomal	OTHER	0.001547	0.998453
ZNP_CapChi_PHU16876.1	Eukaryota	Viridiplantae	Streptophyta	Magnoliopsida	Solanales	Solanaceae	Capsicum chinense	Zinc-metallopeptidase, peroxisomal	OTHER	0.000752	0.999248
ZNP_CapChi_PHU16877.1	Eukaryota	Viridiplantae	Streptophyta	Magnoliopsida	Solanales	Solanaceae	Capsicum chinense	Zinc-metallopeptidase, peroxisomal	OTHER	0.000764	0.999236
IDEl_NicAtt_OIT38114.1	Eukaryota	Viridiplantae	Streptophyta	Magnoliopsida	Solanales	Solanaceae	Nicotiana attenuata	Insulin-degrading enzyme-like 1, peroxisomal	OTHER	0.000973	0.999027
IDEl_NicAtt_OIT38116.1	Eukaryota	Viridiplantae	Streptophyta	Magnoliopsida	Solanales	Solanaceae	Nicotiana attenuata	Insulin-degrading enzyme-like 1, peroxisomal	OTHER	0.001261	0.998739
NRDl_NicAtt_OIT00772.1	Eukaryota	Viridiplantae	Streptophyta	Magnoliopsida	Solanales	Solanaceae	Nicotiana attenuata	Nardilysin-like	OTHER	0.000689	0.999311
IDE_SolLyc_CAC67408.1	Eukaryota	Viridiplantae	Streptophyta	Magnoliopsida	Solanales	Solanaceae	Solanum lycopersicum	Insulin-degrading enzyme	OTHER	0.000902	0.999098
IDE_SolLyc_NP_001233926.2	Eukaryota	Viridiplantae	Streptophyta	Magnoliopsida	Solanales	Solanaceae	Solanum lycopersicum	Insulin-degrading enzyme	OTHER	0.000902	0.999098
IDEl_VitVin_RVW16487.1	Eukaryota	Viridiplantae	Streptophyta	Magnoliopsida	Vitales	Vitaceae	Vitis vinifera	Insulin-degrading enzyme-like 1, peroxisomal	OTHER	0.003675	0.996325
IDEl_VitVin_RVX09653.1	Eukaryota	Viridiplantae	Streptophyta	Magnoliopsida	Vitales	Vitaceae	Vitis vinifera	Insulin-degrading enzyme-like 1, peroxisomal	OTHER	0.002247	0.997753
METAZOA
Sequence #ID	Superkingdom	Kingdom	Phylum	Class	Order	Family	Scientific Name	Protein	Prediction	SP(Sec/SPI)	OTHER	CS Position
Unn_DimGyr_CAD5112281.1	Eukaryota	Metazoa	Annelida	Polychaeta	Incertae	Dinophilidae	Dimorphilus gyrociliatus	DgyrCDS1510	OTHER	0.000489	0.999511
Unn_DimGyr_CAD5115450.1	Eukaryota	Metazoa	Annelida	Polychaeta	Incertae	Dinophilidae	Dimorphilus gyrociliatus	DgyrCDS4423	OTHER	0.001032	0.998968
Unn_DimGyr_CAD5115557.1	Eukaryota	Metazoa	Annelida	Polychaeta	Incertae	Dinophilidae	Dimorphilus gyrociliatus	DgyrCDS4521	OTHER	0.000391	0.999609
IDE_ApiCer_PBC27147.1	Eukaryota	Metazoa	Arthropoda	Arachnida	Araneae	Araneidae	Apis cerana cerana	Insulin-degrading enzyme	OTHER	0.000392	0.999608
Unn_ArcPla_CAB3224482.1	Eukaryota	Metazoa	Arthropoda	Arachnida	Araneae	Araneidae	Arctia plantaginis	Unnamed protein product	OTHER	0.001313	0.998687
UncA_DroYak_EDW95184.1	Eukaryota	Metazoa	Arthropoda	Arachnida	Ixodida	Ixodidae	Drosophila yakuba	Uncharacterized protein Dyak_GE22411, isoform A	OTHER	0.010961	0.989039
IDEp_PedHum_EEB09902.1	Eukaryota	Metazoa	Arthropoda	Arachnida	Mesostigmata	Laelapidae	Pediculus humanus corporis	Insulin-degRading enzyme, putative	OTHER	0.003484	0.996516
NRD_PenVan_ROT72434.1	Eukaryota	Metazoa	Arthropoda	Arachnida	Mesostigmata	Laelapidae	Penaeus vannamei	Nardilysin	OTHER	0.002803	0.997197
IDE_DroMel_AAA28439.1	Eukaryota	Metazoa	Arthropoda	Arachnida	Sarcoptiformes	Pyroglyphidae	Drosophila melanogaster	Insulin-degrading enzyme	OTHER	0.000726	0.999274
NRD_HarSal_EFN75483.1	Eukaryota	Metazoa	Arthropoda	Arachnida	Sarcoptiformes	Sarcoptidae	Harpegnathos saltator	Nardilysin	OTHER	0.00076	0.99924
IDE_EufMex_OAD60877.1	Eukaryota	Metazoa	Arthropoda	Arachnida	Trombidiformes	Trombiculidae	Eufriesea mexicana	Insulin-degrading enzyme	OTHER	0.000544	0.999456
IDE_CypCos_KYM94747.1	Eukaryota	Metazoa	Arthropoda	Arachnida	Trombidiformes	Trombidiidae	Cyphomyrmex costatus	Insulin-degrading enzyme	OTHER	0.000464	0.999536
Unn_CluMar_CRL00867.1	Eukaryota	Metazoa	Arthropoda	Branchiopoda	Diplostraca	Daphniidae	Clunio marinus	CLUMA_CG014118, isoform A	OTHER	0.001766	0.998234
MTP_CulQui_EDS26498.1	Eukaryota	Metazoa	Arthropoda	Branchiopoda	Diplostraca	Daphniidae	Culex quinquefasciatus	MetalloProtease	OTHER	0.001853	0.998147
Unn_DroMel_ACM16704.1	Eukaryota	Metazoa	Arthropoda	Collembola	Entomobryomorpha	Isotomidae	Drosophila melanogaster	FI04610p	OTHER	0.012148	0.987852
Unn_DroMel_AAO74689.1	Eukaryota	Metazoa	Arthropoda	Collembola	Entomobryomorpha	Isotomidae	Drosophila melanogaster	RE17458p	OTHER	0.012148	0.987852
IDE_FolCan_OXA45520.1	Eukaryota	Metazoa	Arthropoda	Collembola	Entomobryomorpha	Orchesellidae	Folsomia candida	Insulin-degrading enzyme	OTHER	0.001093	0.998907
Unn_HerIll_CAD7086908.1	Eukaryota	Metazoa	Arthropoda	Hexanauplia	Harpacticoida	Harpacticidae	Hermetia illucens	Unnamed protein product	OTHER	0.000709	0.999291
Unn_AedAeg_EAT37996.1	Eukaryota	Metazoa	Arthropoda	Hexanauplia	Sessilia	Balanidae	Aedes aegypti	AAEL010073-PA	OTHER	0.000346	0.999654
IDE_AmpAmp_KAF0302882.1	Eukaryota	Metazoa	Arthropoda	Hexanauplia	Sessilia	Balanidae	Amphibalanus amphitrite	Insulin-degrading enzyme	OTHER	0.00328	0.99672
IDE_AttCol_KYM83436.1	Eukaryota	Metazoa	Arthropoda	Insecta	Blattodea	Ectobiidae	Atta colombica	Insulin-degrading enzyme	OTHER	0.002202	0.997798
IDE_PorTri_MPC25297.1	Eukaryota	Metazoa	Arthropoda	Insecta	Blattodea	Termopsidae	Portunus trituberculatus	Insulin-degrading enzyme	OTHER	0.01694	0.98306
IDE_BlaGer_PSN57801.1	Eukaryota	Metazoa	Arthropoda	Insecta	Coleoptera	Chrysomelidae	Blattella germanica	Insulin-degrading enzyme	OTHER	0.000669	0.999331
NRD_AttCol_KYM86778.1	Eukaryota	Metazoa	Arthropoda	Insecta	Coleoptera	Chrysomelidae	Atta colombica	Nardilysin	OTHER	0.000397	0.999603
IDE_OrcCin_ODN05282.1	Eukaryota	Metazoa	Arthropoda	Insecta	Coleoptera	Tenebrionidae	Orchesella cincta	Insulin-degrading enzyme	OTHER	0.000368	0.999632
IDE_PapMac_KPJ08962.1	Eukaryota	Metazoa	Arthropoda	Insecta	Coleoptera	Tenebrionidae	Papilio machaon	Insulin-degrading enzyme	OTHER	0.002031	0.997969
MI2l_EufMex_OAD60065.1	Eukaryota	Metazoa	Arthropoda	Insecta	Diptera	Calliphoridae	Eufriesea mexicana	Chromodomain-helicase-DNA-binding protein Mi-2 like protein	OTHER	0.000283	0.999717
IDE_ChiOpi_KAG0725997.1	Eukaryota	Metazoa	Arthropoda	Insecta	Diptera	Chironomidae	Chionoecetes opilio	Insulin-degrading enzyme	OTHER	0.000383	0.999617
Unn_AedAeg_EAT36161.1	Eukaryota	Metazoa	Arthropoda	Insecta	Diptera	Culicidae	Aedes aegypti	AAEL011731-PA	OTHER	0.001078	0.998922
Unn_AedAeg_EAT32864.1	Eukaryota	Metazoa	Arthropoda	Insecta	Diptera	Culicidae	Aedes aegypti	AAEL014897-PA	OTHER	0.001078	0.998922
MEP_AnoDar_ETN61840.1	Eukaryota	Metazoa	Arthropoda	Insecta	Diptera	Culicidae	Anopheles darlingi	metalloendoPeptidase	SP(Sec/SPI)	0.77946	0.22054	CS pos: 27-28. VAS-RN. Pr: 0.6391
MTP_AnoDar_ETN65422.1	Eukaryota	Metazoa	Arthropoda	Insecta	Diptera	Culicidae	Anopheles darlingi	MetalloProtease	OTHER	0.001319	0.998681
NRD_AmpAmp_KAF0293389.1	Eukaryota	Metazoa	Arthropoda	Insecta	Diptera	Culicidae	Amphibalanus amphitrite	Nardilysin	OTHER	0.001206	0.998794
LuxS_CinCed_VVC24106.1	Eukaryota	Metazoa	Arthropoda	Insecta	Diptera	Culicidae	Cinara cedri	Peptidase M16, middle/third domain,Peptidase M16, C-terminal,Metalloenzyme, LuxS/M16 Peptidase-like	OTHER	0.029745	0.970255
LuxS_CinCed_VVC34288.1	Eukaryota	Metazoa	Arthropoda	Insecta	Diptera	Culicidae	Cinara cedri	Peptidase M16, middle/third domain,Peptidase M16, C-terminal,Metalloenzyme, LuxS/M16 Peptidase-like	SP(Sec/SPI)	0.870045	0.129955	CS pos: 25-26. VHS-SN. Pr: 0.8339
IDE_CypCos_KYM94749.1	Eukaryota	Metazoa	Arthropoda	Insecta	Diptera	Drosophilidae	Cyphomyrmex costatus	Insulin-degrading enzyme	OTHER	0.000479	0.999521
IDE_CypCos_KYM97128.1	Eukaryota	Metazoa	Arthropoda	Insecta	Diptera	Drosophilidae	Cyphomyrmex costatus	Insulin-degrading enzyme	OTHER	0.000796	0.999204
IDE_CypCos_KYN00390.1	Eukaryota	Metazoa	Arthropoda	Insecta	Diptera	Drosophilidae	Cyphomyrmex costatus	Insulin-degrading enzyme	OTHER	0.001786	0.998214
IDE_CypCos_KYN00414.1	Eukaryota	Metazoa	Arthropoda	Insecta	Diptera	Drosophilidae	Cyphomyrmex costatus	Insulin-degrading enzyme	OTHER	0.000854	0.999146
IDEl_DinTin_RWS10769.1	Eukaryota	Metazoa	Arthropoda	Insecta	Diptera	Drosophilidae	Dinothrombium tinctorium	Insulin-degrading enzyme-like protein	OTHER	0.001164	0.998836
NRD_CypCos_KYN03878.1	Eukaryota	Metazoa	Arthropoda	Insecta	Diptera	Drosophilidae	Cyphomyrmex costatus	Nardilysin	OTHER	0.000191	0.999809
Unc_DapMag_KZS21792.1	Eukaryota	Metazoa	Arthropoda	Insecta	Diptera	Drosophilidae	Daphnia magna	Uncharacterized protein APZ42_011801	OTHER	0.000187	0.999813
Unc_DapMag_KZS12273.1	Eukaryota	Metazoa	Arthropoda	Insecta	Diptera	Drosophilidae	Daphnia magna	Uncharacterized protein APZ42_022325	OTHER	0.001462	0.998538
Unn_CypTor_CAD7226177.1	Eukaryota	Metazoa	Arthropoda	Insecta	Diptera	Drosophilidae	Cyprideis torosa	Unnamed protein product	OTHER	0.000582	0.999418
Unn_CypTor_CAD7226178.1	Eukaryota	Metazoa	Arthropoda	Insecta	Diptera	Drosophilidae	Cyprideis torosa	Unnamed protein product	OTHER	0.000532	0.999468
Unn_DarSte_CAD7241742.1	Eukaryota	Metazoa	Arthropoda	Insecta	Diptera	Drosophilidae	Darwinula stevensoni	Unnamed protein product	OTHER	0.000379	0.999621
Unn_DarSte_CAD7243907.1	Eukaryota	Metazoa	Arthropoda	Insecta	Diptera	Drosophilidae	Darwinula stevensoni	Unnamed protein product	OTHER	0.030551	0.969449
UncB_DroVir_KRF84652.1	Eukaryota	Metazoa	Arthropoda	Insecta	Diptera	Stratiomyidae	Drosophila virilis	Uncharacterized protein Dvir_GJ11843, isoform B	OTHER	0.00061	0.99939
Unc_DroWil_EDW72853.2	Eukaryota	Metazoa	Arthropoda	Insecta	Diptera	Stratiomyidae	Drosophila willistoni	Uncharacterized protein Dwil_GK17230	OTHER	0.001672	0.998328
IDE_CamFlo_EFN60218.1	Eukaryota	Metazoa	Arthropoda	Insecta	Diptera	Tephritidae	Camponotus floridanus	Insulin-degrading enzyme	OTHER	0.001104	0.998896
Unn_AnoSin_KFB47824.1	Eukaryota	Metazoa	Arthropoda	Insecta	Hemiptera	Aphididae	Anopheles sinensis	AGAP010351-PA-like protein	OTHER	0.001148	0.998852
NRD_CamFlo_EFN65226.1	Eukaryota	Metazoa	Arthropoda	Insecta	Hemiptera	Lachnidae	Camponotus floridanus	Nardilysin	OTHER	0.003382	0.996618
Unn_CerCap_CAD7005907.1	Eukaryota	Metazoa	Arthropoda	Insecta	Hemiptera	Lachnidae	Ceratitis capitata	Unnamed protein product	OTHER	0.005346	0.994654
Unn_DroGri_EDV97622.1	Eukaryota	Metazoa	Arthropoda	Insecta	Hymenoptera	Apidae	Drosophila grimshawi	GH14596	OTHER	0.0006	0.9994
IDE_EumJap_GBP69439.1	Eukaryota	Metazoa	Arthropoda	Insecta	Hymenoptera	Apidae	Eumeta japonica	Insulin-degrading enzyme	OTHER	0.001118	0.998882
IDEX1_AphCra_KAF0761718.1	Eukaryota	Metazoa	Arthropoda	Insecta	Hymenoptera	Apidae	Aphis craccivora	Insulin-degrading enzyme isoform X1	SP(Sec/SPI)	0.986925	0.013075	CS pos: 24-25. VHS-TN. Pr: 0.9540
Unc_DroEre_EDV52501.1	Eukaryota	Metazoa	Arthropoda	Insecta	Hymenoptera	Apidae	Drosophila erecta	Uncharacterized protein Dere_GG13322	OTHER	0.003395	0.996605
Unc_AphCra_KAF0762572.1	Eukaryota	Metazoa	Arthropoda	Insecta	Hymenoptera	Apidae	Aphis craccivora	Uncharacterized protein FWK35_00007520	OTHER	0.000632	0.999368
Unn_DroSim_EDX11226.1	Eukaryota	Metazoa	Arthropoda	Insecta	Hymenoptera	Formicidae	Drosophila simulans	GD12197	OTHER	0.010371	0.989629
Unn_DroSec_EDW44206.1	Eukaryota	Metazoa	Arthropoda	Insecta	Hymenoptera	Formicidae	Drosophila sechellia	GM22225	OTHER	0.009847	0.990153
IDE_LepDel_RWS24697.1	Eukaryota	Metazoa	Arthropoda	Insecta	Hymenoptera	Formicidae	Leptotrombidium deliense	Insulin-degrading enzyme	OTHER	0.001653	0.998347
IDE_LucCup_KNC32106.1	Eukaryota	Metazoa	Arthropoda	Insecta	Hymenoptera	Formicidae	Lucilia cuprina	Insulin-degrading enzyme	OTHER	0.002006	0.997994
IDE_MelQua_KOX69206.1	Eukaryota	Metazoa	Arthropoda	Insecta	Hymenoptera	Formicidae	Melipona quadrifasciata	Insulin-degrading enzyme	OTHER	0.000456	0.999544
IDE_OocBir_EZA60071.1	Eukaryota	Metazoa	Arthropoda	Insecta	Hymenoptera	Formicidae	Ooceraea biroi	Insulin-degrading enzyme	OTHER	0.00138	0.99862
IDE_AcrEch_EGI58919.1	Eukaryota	Metazoa	Arthropoda	Insecta	Hymenoptera	Formicidae	Acromyrmex echinatior	Insulin-degrading enzyme	OTHER	0.000662	0.999338
IDE_ArmNas_KAB7493864.1	Eukaryota	Metazoa	Arthropoda	Insecta	Hymenoptera	Formicidae	Armadillidium nasatum	Insulin-degrading enzyme	OTHER	0.000626	0.999374
IDE_ArmVul_RXG67447.1	Eukaryota	Metazoa	Arthropoda	Insecta	Hymenoptera	Formicidae	Armadillidium vulgare	Insulin-degrading enzyme	OTHER	0.000455	0.999545
IDE_DufNov_KZC10034.1	Eukaryota	Metazoa	Arthropoda	Insecta	Hymenoptera	Formicidae	Dufourea novaeangliae	Insulin-degrading enzyme	OTHER	0.000885	0.999115
IDE_FolCan_OXA37411.1	Eukaryota	Metazoa	Arthropoda	Insecta	Hymenoptera	Formicidae	Folsomia candida	Insulin-degrading enzyme	OTHER	0.131112	0.868888
IDE_FolCan_OXA38041.1	Eukaryota	Metazoa	Arthropoda	Insecta	Hymenoptera	Formicidae	Folsomia candida	Insulin-degrading enzyme	SP(Sec/SPI)	0.917398	0.082602	CS pos: 27-28. SHG-SP. Pr: 0.8069
NRD_AcrEch_EGI61483.1	Eukaryota	Metazoa	Arthropoda	Insecta	Hymenoptera	Formicidae	Acromyrmex echinatior	Nardilysin	OTHER	0.000827	0.999173
NRD_OocBir_EZA59550.1	Eukaryota	Metazoa	Arthropoda	Insecta	Hymenoptera	Formicidae	Ooceraea biroi	Nardilysin	OTHER	0.000588	0.999412
LuxS_CinCed_VVC34792.1	Eukaryota	Metazoa	Arthropoda	Insecta	Hymenoptera	Formicidae	Cinara cedri	Peptidase M16, middle/third domain,Peptidase M16, C-terminal,Metalloenzyme, LuxS/M16 Peptidase-like	OTHER	0.000492	0.999508
LuxS_CinCed_VVC46431.1	Eukaryota	Metazoa	Arthropoda	Insecta	Hymenoptera	Formicidae	Cinara cedri	Peptidase M16, middle/third domain,Peptidase M16, C-terminal,Metalloenzyme, LuxS/M16 Peptidase-like	OTHER	0.001126	0.998874
Unn_NotMon_CAD7275183.1	Eukaryota	Metazoa	Arthropoda	Insecta	Hymenoptera	Formicidae	Notodromas monacha	Unnamed protein product	OTHER	0.000635	0.999365
Unn_CalMac_VEN56877.1	Eukaryota	Metazoa	Arthropoda	Insecta	Hymenoptera	Formicidae	Callosobruchus maculatus	Unnamed protein product	OTHER	0.000411	0.999589
Unn_CalMac_VEN58695.1	Eukaryota	Metazoa	Arthropoda	Insecta	Hymenoptera	Formicidae	Callosobruchus maculatus	Unnamed protein product	OTHER	0.000627	0.999373
UncA_DroAna_EDV40067.1	Eukaryota	Metazoa	Arthropoda	Insecta	Hymenoptera	Halictidae	Drosophila ananassae	Uncharacterized protein Dana_GF24144, isoform A	OTHER	0.054102	0.945898
UncB_Dro_Ana_KPU78355.1	Eukaryota	Metazoa	Arthropoda	Insecta	Hymenoptera	Halictidae	Drosophila ananassae	Uncharacterized protein Dana_GF24144, isoform B	OTHER	0.000876	0.999124
IDE_AraVen_GBM88462.1	Eukaryota	Metazoa	Arthropoda	Insecta	Lepidoptera	Erebidae	Araneus ventricosus	Insulin-degrading enzyme	OTHER	0.000638	0.999362
NRD_ApiCer_PBC30198.1	Eukaryota	Metazoa	Arthropoda	Insecta	Lepidoptera	Erebidae	Apis cerana cerana	Nardilysin	OTHER	0.000486	0.999514
Unn_ArcPla_CAB3224477.1	Eukaryota	Metazoa	Arthropoda	Insecta	Lepidoptera	Erebidae	Arctia plantaginis	Unnamed protein product	OTHER	0.000797	0.999203
IDE_FraOcc_KAE8745647.1	Eukaryota	Metazoa	Arthropoda	Insecta	Lepidoptera	Papilioninae	Frankliniella occidentalis	Insulin degrading metalloproteinase	OTHER	0.000797	0.999203
IDE_FolCan_OXA58572.1	Eukaryota	Metazoa	Arthropoda	Insecta	Lepidoptera	Papilioninae	Folsomia candida	Insulin-degrading enzyme	OTHER	0.000912	0.999088
NRD_DufNov_KZC14573.1	Eukaryota	Metazoa	Arthropoda	Insecta	Lepidoptera	Pieridae	Dufourea novaeangliae	Nardilysin	OTHER	0.000249	0.999751
IDE_DroGua_SPP87334.1	Eukaryota	Metazoa	Arthropoda	Insecta	Lepidoptera	Psychidae	Drosophila guanche	Insulin-degrading enzyme	OTHER	0.03639	0.96361
IDEp_IxoSca_EEC14058.1	Eukaryota	Metazoa	Arthropoda	Insecta	Phasmatodea	Timematidae	Ixodes scapularis	Insulin degrading enzyme, putative	OTHER	0.001187	0.998813
NRDl_LasNig_KMQ86607.1	Eukaryota	Metazoa	Arthropoda	Insecta	Phasmatodea	Timematidae	Lasius niger	nardilysin-like isoform x1 protein	OTHER	0.000728	0.999272
Unn_HerIllCAD7080957.1	Eukaryota	Metazoa	Arthropoda	Insecta	Phasmatodea	Timematidae	Hermetia illucens	Unnamed protein product	OTHER	0.002304	0.997696
Unn_HerIlu_CAD7080955.1	Eukaryota	Metazoa	Arthropoda	Insecta	Phasmatodea	Timematidae	Hermetia illucens	Unnamed protein product	OTHER	0.000348	0.999652
Unn_LepSin_VVC86828.1	Eukaryota	Metazoa	Arthropoda	Insecta	Phasmatodea	Timematidae	Leptidea sinapis	Unnamed protein product	OTHER	0.00315	0.99685
NRDl_FraOcc_KAE8743052.1	Eukaryota	Metazoa	Arthropoda	Insecta	Phthiraptera	Pediculidae	Frankliniella occidentalis	nardilysin-like	OTHER	0.000997	0.999003
Unn_DroPer_EDW39551.1	Eukaryota	Metazoa	Arthropoda	Insecta	Thysanoptera	Thripidae	Drosophila persimilis	GL11914	OTHER	0.006865	0.993135
UncA_DroMoj_EDW18884.2	Eukaryota	Metazoa	Arthropoda	Insecta	Thysanoptera	Thripidae	Drosophila mojavensis	Uncharacterized protein Dmoj_GI13481, isoform A	OTHER	0.000649	0.999351
IDE_PapXut_KPJ02224.1	Eukaryota	Metazoa	Arthropoda	Malacostraca	Amphipoda	Talitridae	Papilio xuthus	Insulin-degrading enzyme	OTHER	0.001224	0.998776
IDE_CamFlo_EFN70814.1	Eukaryota	Metazoa	Arthropoda	Malacostraca	Decapoda	Majidae	Camponotus floridanus	Insulin-degrading enzyme	OTHER	0.000379	0.999621
IDE_HarSal_EFN77366.1	Eukaryota	Metazoa	Arthropoda	Malacostraca	Decapoda	Penaeidae	Harpegnathos saltator	Insulin-degrading enzyme	OTHER	0.000639	0.999361
IDE_HarSal_EFN82364.1	Eukaryota	Metazoa	Arthropoda	Malacostraca	Decapoda	Portunidae	Harpegnathos saltator	Insulin-degrading enzyme	OTHER	0.000429	0.999571
IDE_ArgBru_KAF8791148.1	Eukaryota	Metazoa	Arthropoda	Malacostraca	Isopoda	Armadillidiidae	Argiope bruennichi	Insulin-degrading enzyme	OTHER	0.00038	0.99962
Unn_ArcPla_CAB3259410.1	Eukaryota	Metazoa	Arthropoda	Malacostraca	Isopoda	Armadillidiidae	Arctia plantaginis	Unnamed protein product	OTHER	0.00056	0.99944
Unc_CluMar_CRK86954.1	Eukaryota	Metazoa	Arthropoda	Ostracoda	Podocopida	Cyprididae	Clunio marinus	CLUMA_CG000770, isoform A	OTHER	0.00099	0.99901
IDEl_EurMay_OTF75523.1	Eukaryota	Metazoa	Arthropoda	Ostracoda	Podocopida	Cyprididae	Euroglyphus maynei	Insulin-degrading enzyme-like protein	OTHER	0.000466	0.999534
IDE_CypCos_KYM94746.1	Eukaryota	Metazoa	Arthropoda	Ostracoda	Podocopida	Darwinulidae	Cyphomyrmex costatus	Insulin-degrading enzyme	OTHER	0.000598	0.999402
NRD_CulQui_EDS36406.1	Eukaryota	Metazoa	Arthropoda	Ostracoda	Podocopida	Darwinulidae	Culex quinquefasciatus	Nardilysin	OTHER	0.001205	0.998795
IDE_SarSca_KAF7490066.1	Eukaryota	Metazoa	Arthropoda				Sarcoptes scabiei	Insulin-degrading enzyme	OTHER	0.000251	0.999749
IDE_TemLon_TGZ53211.1	Eukaryota	Metazoa	Arthropoda				Temnothorax longispinosus	Insulin-degrading enzyme	OTHER	0.010845	0.989155
IDE_TigJap_AIW65596.1	Eukaryota	Metazoa	Arthropoda				Tigriopus japonicus	Insulin-degrading enzyme	OTHER	0.0016	0.9984
IDE_TraCor_KYN28422.1	Eukaryota	Metazoa	Arthropoda				Trachymyrmex cornetzi	Insulin-degrading enzyme	OTHER	0.000689	0.999311
IDE_TraCor_KYN28453.1	Eukaryota	Metazoa	Arthropoda				Trachymyrmex cornetzi	Insulin-degrading enzyme	OTHER	0.000723	0.999277
IDE_TraSep_KYN34459.1	Eukaryota	Metazoa	Arthropoda				Trachymyrmex septentrionalis	Insulin-degrading enzyme	OTHER	0.00748	0.99252
IDE_TraSep_KYN41786.1	Eukaryota	Metazoa	Arthropoda				Trachymyrmex septentrionalis	Insulin-degrading enzyme	OTHER	0.001138	0.998862
IDE_TraSep_KYN43148.1	Eukaryota	Metazoa	Arthropoda				Trachymyrmex septentrionalis	Insulin-degrading enzyme	OTHER	0.002341	0.997659
IDE_ZooNev_KDR15953.1	Eukaryota	Metazoa	Arthropoda				Zootermopsis nevadensis	Insulin-degrading enzyme	OTHER	0.002185	0.997815
IDE_TriCas_EEZ97922.2	Eukaryota	Metazoa	Arthropoda				Tribolium castaneum	Insulin-degrading enzyme-like	OTHER	0.000459	0.999541
IDE_TroMer_OQR67699.1	Eukaryota	Metazoa	Arthropoda				Tropilaelaps mercedesae	Insulin-degrading enzyme-like	OTHER	0.001953	0.998047
IDE_TroMer_OQR71913.1	Eukaryota	Metazoa	Arthropoda				Tropilaelaps mercedesae	Insulin-degrading enzyme-like	OTHER	0.001166	0.998834
IDE_TroMer_OQR74085.1	Eukaryota	Metazoa	Arthropoda				Tropilaelaps mercedesae	Insulin-degrading enzyme-like	OTHER	0.062521	0.937479
IDE_TroMer_OQR75122.1	Eukaryota	Metazoa	Arthropoda				Tropilaelaps mercedesae	Insulin-degrading enzyme-like	OTHER	0.007405	0.992595
IDEl_TroMer_OQR75120.1	Eukaryota	Metazoa	Arthropoda				Tropilaelaps mercedesae	Insulin-degrading enzyme-like	OTHER	0.000692	0.999308
IDEl_SarSca_KPM06648.1	Eukaryota	Metazoa	Arthropoda				Sarcoptes scabiei	Insulin-degrading enzyme-like protein	OTHER	0.000331	0.999669
IDEl_TriCas_EFA00999.2	Eukaryota	Metazoa	Arthropoda				Tribolium castaneum	Insulin-degrading enzyme-like protein	OTHER	0.003389	0.996611
NRD_TraCor_KYN22306.1	Eukaryota	Metazoa	Arthropoda				Trachymyrmex cornetzi	Nardilysin	OTHER	0.000612	0.999388
NRD_TraCor_KYN28687.1	Eukaryota	Metazoa	Arthropoda				Trachymyrmex cornetzi	Nardilysin	OTHER	0.000376	0.999624
NRD_TraSep_KYN37807.1	Eukaryota	Metazoa	Arthropoda				Trachymyrmex septentrionalis	Nardilysin	OTHER	0.000638	0.999362
NRD_TraZet_KYQ50500.1	Eukaryota	Metazoa	Arthropoda				Trachymyrmex zeteki	Nardilysin	OTHER	0.000389	0.999611
M16_TriLon_KAF2362602.1	Eukaryota	Metazoa	Arthropoda				Trinorchestia longiramus	Peptidase M16 N-terminal	OTHER	0.002917	0.997083
Unc_TemLon_TGZ49193.1	Eukaryota	Metazoa	Arthropoda				Temnothorax longispinosus	Uncharacterized protein DBV15_05913	OTHER	0.001216	0.998784
Unn_TimBar_CAD7441027.1	Eukaryota	Metazoa	Arthropoda				Timema bartmani	Unnamed protein product	OTHER	0.000893	0.999107
Unn_TimDou_CAD7203384.1	Eukaryota	Metazoa	Arthropoda				Timema douglasi	Unnamed protein product	OTHER	0.001572	0.998428
Unn_TimPop_CAD7411811.1	Eukaryota	Metazoa	Arthropoda				Timema poppensis	Unnamed protein product	OTHER	0.002128	0.997872
Unn_TimShe_CAD7266633.1	Eukaryota	Metazoa	Arthropoda				Timema shepardi	Unnamed protein product	OTHER	0.457767	0.542233
Unn_TimTah_CAD7454167.1	Eukaryota	Metazoa	Arthropoda				Timema tahoe	Unnamed protein product	OTHER	0.000804	0.999196
IDE_BugNer_KAF6019757.1	Eukaryota	Metazoa	Bryozoa	Gymnolaemata	Cheilostomatida	Bugulidae	Bugula neritina	IDE	OTHER	0.000646	0.999354
IDE_BugNer_KAF6025311.1	Eukaryota	Metazoa	Bryozoa	Gymnolaemata	Cheilostomatida	Bugulidae	Bugula neritina	IDE	OTHER	0.002133	0.997867
NRD1_BugNer_KAF6016890.1	Eukaryota	Metazoa	Bryozoa	Gymnolaemata	Cheilostomatida	Bugulidae	Bugula neritina	NRD1	OTHER	0.002077	0.997923
NRD1_BugNer_KAF6035302.1	Eukaryota	Metazoa	Bryozoa	Gymnolaemata	Cheilostomatida	Bugulidae	Bugula neritina	NRD1	OTHER	0.00071	0.99929
IDE_ExaDia_KXJ28136.1	Eukaryota	Metazoa	Cnidaria	Anthozoa	Actinaria	Aiptasiidae	Exaiptasia diaphana	Insulin-degrading enzyme	OTHER	0.000389	0.999611
NRD_ExaDia_KXJ18971.1	Eukaryota	Metazoa	Cnidaria	Anthozoa	Actinaria	Aiptasiidae	Exaiptasia diaphana	Nardilysin	OTHER	0.000376	0.999624
IDE_StyPis_PFX29777.1	Eukaryota	Metazoa	Cnidaria	Anthozoa	Scleractinia	Pocilloporidae	Stylophora pistillata	Insulin-degrading enzyme	OTHER	0.000519	0.999481
NRD_StyPis_PFX30796.1	Eukaryota	Metazoa	Cnidaria	Anthozoa	Scleractinia	Pocilloporidae	Stylophora pistillata	Nardilysin	OTHER	0.002822	0.997178
IDEp_ApoJap_PIK49484.1	Eukaryota	Metazoa	Echinodermata	Holothuroidea	Aspidochirotida	Stichopodidae	Apostichopus japonicus	putative Insulin-degrading enzyme isoform X5	OTHER	0.000513	0.999487
IDE_MytCor_CAC5426324.1	Eukaryota	Metazoa	Mollusca	Bivalvia	Mytiloida	Mytilidae	Mytilus coruscus	IDE	OTHER	0.000347	0.999653
IDE_MytCor_CAC5426325.1	Eukaryota	Metazoa	Mollusca	Bivalvia	Mytiloida	Mytilidae	Mytilus coruscus	IDE	OTHER	0.000347	0.999653
INS_MytGal_VDI06960.1	Eukaryota	Metazoa	Mollusca	Bivalvia	Mytiloida	Mytilidae	Mytilus galloprovincialis	insulysin	OTHER	0.00061	0.99939
NRD_MytGal_VDH89361.1	Eukaryota	Metazoa	Mollusca	Bivalvia	Mytiloida	Mytilidae	Mytilus galloprovincialis	nardilysin	OTHER	8e-05	0.99992
IDE_MizYes_OWF43858.1	Eukaryota	Metazoa	Mollusca	Bivalvia	Pectinida	Pectinidae	Mizuhopecten yessoensis	Insulin-degrading enzyme-like	OTHER	0.000463	0.999537
NRD_MizYes_OWF39127.1	Eukaryota	Metazoa	Mollusca	Bivalvia	Pectinida	Pectinidae	Mizuhopecten yessoensis	Nardilysin	OTHER	0.004194	0.995806
IDEl_OctVul_QHX41530.1	Eukaryota	Metazoa	Mollusca	Cephallopoda	Octopoda	Octopodidae	Octopus vulgaris	Insulin-degrading enzyme-like	OTHER	0.00123	0.99877
NRD1_SepPha_CAD7163067.1	Eukaryota	Metazoa	Mollusca	Cephallopoda	Sepiida	Sepiidae	Sepia pharaonis	NRD1	OTHER	0.001555	0.998445
IDE_HalDiv_APJ36127.1	Eukaryota	Metazoa	Mollusca	Gastropoda	Lepetellida	Haliotidae	Haliotis diversicolor	Insulin-degrading enzyme-like	OTHER	0.0014	0.9986
Unn_AniSim_VDK60232.1	Eukaryota	Metazoa	Nematoda	Chromadorea	Rhabditida	Anisakidae	Anisakis simplex	Unnamed protein product	OTHER	0.000178	0.999822
Unn_DraMed_VDN56191.1	Eukaryota	Metazoa	Nematoda	Chromadorea	Rhabditida	Dracunculidae	Dracunculus medinensis	Unnamed protein product	OTHER	0.000634	0.999366
IDEp_BruMal_VIO97697.1	Eukaryota	Metazoa	Nematoda	Chromadorea	Rhabditida	Onchocercidae	Brugia malayi	Insulin-degrading enzyme, putative	OTHER	0.000495	0.999505
Unn_BruMal_CRZ22397.1	Eukaryota	Metazoa	Nematoda	Chromadorea	Rhabditida	Onchocercidae	Brugia malayi	Bm13793	OTHER	0.000495	0.999505
Unn_BruPahVDN92588.1	Eukaryota	Metazoa	Nematoda	Chromadorea	Rhabditida	Onchocercidae	Brugia pahangi	Unnamed protein product	OTHER	0.000655	0.999345
Unn_BruTim_VDO35779.1	Eukaryota	Metazoa	Nematoda	Chromadorea	Rhabditida	Onchocercidae	Brugia timori	Unnamed protein product	OTHER	0.00209	0.99791
Unn_LitSig_VDK84049.1	Eukaryota	Metazoa	Nematoda	Chromadorea	Rhabditida	Onchocercidae	Litomosoides sigmodontis	Unnamed protein product	OTHER	0.001393	0.998607
IDE_LoaLoa_EFO20407.1	Eukaryota	Metazoa	Nematoda	Chromadorea	Rhabditida	Onchocercidae	Loa loa	Insulin-degrading enzyme	OTHER	0.000567	0.999433
Unn_EntVer_VDD86432.1	Eukaryota	Metazoa	Nematoda	Chromadorea	Rhabditida	Oxyuridae	Enterobius vermicularis	Unnamed protein product	OTHER	0.000559	0.999441
Unn_CaeBov_CAB3398604.1	Eukaryota	Metazoa	Nematoda	Chromadorea	Rhabditida	Rhabditidae	Caenorhabditis bovis	Unnamed protein product	OTHER	0.165903	0.834097
Unn_CaeBov_CAB3398605.1	Eukaryota	Metazoa	Nematoda	Chromadorea	Rhabditida	Rhabditidae	Caenorhabditis bovis	Unnamed protein product	OTHER	0.165903	0.834097
Unn_CaeBri_CAP34830.2	Eukaryota	Metazoa	Nematoda	Chromadorea	Rhabditida	Rhabditidae	Caenorhabditis briggsae	Protein CBG17023	OTHER	0.000416	0.999584
Unn_CaeEle_CAP29245.2	Eukaryota	Metazoa	Nematoda	Chromadorea	Rhabditida	Rhabditidae	Caenorhabditis briggsae	Protein CBG09322	OTHER	0.000314	0.999686
Unc_CaeEle_NP_504531.2	Eukaryota	Metazoa	Nematoda	Chromadorea	Rhabditida	Rhabditidae	Caenorhabditis elegans	Uncharacterized protein CELE_C02G6.2	OTHER	0.000636	0.999364
Unc_CaeEle_NP_507226.2	Eukaryota	Metazoa	Nematoda	Chromadorea	Rhabditida	Rhabditidae	Caenorhabditis elegans	Uncharacterized protein CELE_Y70C5C.1	OTHER	0.000679	0.999321
Unc_CaeEle_NP_741542.1	Eukaryota	Metazoa	Nematoda	Chromadorea	Rhabditida	Rhabditidae	Caenorhabditis elegans	Uncharacterized protein CELE_F44E7.4	OTHER	0.000218	0.999782
Unc_CaeEle_NP_741543.1	Eukaryota	Metazoa	Nematoda	Chromadorea	Rhabditida	Rhabditidae	Caenorhabditis elegans	Uncharacterized protein CELE_F44E7.4	OTHER	0.000218	0.999782
ZNPp_CaeEle_Q10040.2	Eukaryota	Metazoa	Nematoda	Chromadorea	Rhabditida	Rhabditidae	Caenorhabditis elegans	RecName: Full=Putative zinc Protease C28F5.4	OTHER	0.000453	0.999547
IDE_StrRat_CEF64338.1	Eukaryota	Metazoa	Nematoda	Chromadorea	Rhabditida	Strongyloididae	Strongyloides ratti	Insulin-degrading enzyme	OTHER	0.018707	0.981293
Unn_TheCal_VDN07645.1	Eukaryota	Metazoa	Nematoda	Chromadorea	Rhabditida	Thelaziidae	Thelazia callipaeda	Unnamed protein product	OTHER	0.000408	0.999592
IDE_ToxCan_KHN77706.1	Eukaryota	Metazoa	Nematoda	Chromadorea	Rhabditida	Toxocaridae	Toxocara canis	Insulin-degrading enzyme	OTHER	0.049633	0.950367
IDE_ToxCan_KHN85569.1	Eukaryota	Metazoa	Nematoda	Chromadorea	Rhabditida	Toxocaridae	Toxocara canis	Insulin-degrading enzyme	OTHER	0.004714	0.995286
Unn_ToxCan_VDM44124.1	Eukaryota	Metazoa	Nematoda	Chromadorea	Rhabditida	Toxocaridae	Toxocara canis	Unnamed protein product	OTHER	0.001473	0.998527
M16_AncCan_RCN36619.1	Eukaryota	Metazoa	Nematoda	Chromadorea	Strongylida	Ancylostomatidae	Ancylostoma caninum	Peptidase, M16 family	OTHER	0.000567	0.999433
M16_AncCey_EPB72781.1	Eukaryota	Metazoa	Nematoda	Chromadorea	Strongylida	Ancylostomatidae	Ancylostoma ceylanicum	Peptidase, M16 family	OTHER	0.000592	0.999408
M16_AncDuo_KIH53786.1	Eukaryota	Metazoa	Nematoda	Chromadorea	Strongylida	Ancylostomatidae	Ancylostoma duodenale	Peptidase M16 inactive domain protein	OTHER	0.001059	0.998941
M16_NecAme_ETN75903.1	Eukaryota	Metazoa	Nematoda	Chromadorea	Strongylida	Ancylostomatidae	Necator americanus	Peptidase M16 inactive domain protein	OTHER	0.001083	0.998917
Unn_AngCos_VDM60440.1	Eukaryota	Metazoa	Nematoda	Chromadorea	Strongylida	Angiostrongylidae	Angiostrongylus costaricensis	Unnamed protein product	OTHER	0.000564	0.999436
M16_OesDen_KHJ91249.1	Eukaryota	Metazoa	Nematoda	Chromadorea	Strongylida	Chabertiidae	Oesophagostomum dentatum	Peptidase M16 inactive domain protein	OTHER	0.001249	0.998751
M16_DicViv_KJH53656.1	Eukaryota	Metazoa	Nematoda	Chromadorea	Strongylida	Dictyocaulidae	Dictyocaulus viviparus	Peptidase, M16 family	OTHER	0.005021	0.994979
M16_HaeCon_CDJ85655.1	Eukaryota	Metazoa	Nematoda	Chromadorea	Strongylida	Haemonchidae	Haemonchus contortus	Peptidase M16 domain containing protein	OTHER	0.001282	0.998718
Unn_HaePla_VDO04581.1	Eukaryota	Metazoa	Nematoda	Chromadorea	Strongylida	Haemonchidae	Haemonchus placei	Unnamed protein product	OTHER	0.00029	0.99971
Unn_HaePla_VDO57026.1	Eukaryota	Metazoa	Nematoda	Chromadorea	Strongylida	Haemonchidae	Haemonchus placei	Unnamed protein product	OTHER	0.000745	0.999255
Unn_HelPol_VDO85139.1	Eukaryota	Metazoa	Nematoda	Chromadorea	Strongylida	Heligmosomatidae	Heligmosomoides polygyrus	Unnamed protein product	OTHER	0.004862	0.995138
Unn_SobBat_VDO93362.1	Eukaryota	Metazoa	Nematoda	Enoplea	Dioctophymatida	Soboliphymatidae	Soboliphyme baturini	Unnamed protein product	OTHER	0.000876	0.999124
IDE_TriBri_KRY56124.1	Eukaryota	Metazoa	Nematoda	Enoplea	Trichinellida	Trichinellidae	Trichinella britovi	Insulin-degrading enzyme	OTHER	0.000776	0.999224
IDE_TriBri_KRY56125.1	Eukaryota	Metazoa	Nematoda	Enoplea	Trichinellida	Trichinellidae	Trichinella britovi	Insulin-degrading enzyme	OTHER	0.055744	0.944256
IDE_TriBri_KRY56126.1	Eukaryota	Metazoa	Nematoda	Enoplea	Trichinellida	Trichinellidae	Trichinella britovi	Insulin-degrading enzyme	OTHER	0.000776	0.999224
IDE_TriBri_KRY56128.1	Eukaryota	Metazoa	Nematoda	Enoplea	Trichinellida	Trichinellidae	Trichinella britovi	Insulin-degrading enzyme	OTHER	0.055744	0.944256
IDE_TriMur_KRX46845.1	Eukaryota	Metazoa	Nematoda	Enoplea	Trichinellida	Trichinellidae	Trichinella murrelli	Insulin-degrading enzyme	OTHER	0.000305	0.999695
IDE_TriMur_KRX46846.1	Eukaryota	Metazoa	Nematoda	Enoplea	Trichinellida	Trichinellidae	Trichinella murrelli	Insulin-degrading enzyme	OTHER	0.000305	0.999695
IDE_TriNat_KRZ56495.1	Eukaryota	Metazoa	Nematoda	Enoplea	Trichinellida	Trichinellidae	Trichinella nativa	Insulin-degrading enzyme	OTHER	0.005266	0.994734
M16_TriNat_OUC41827.1	Eukaryota	Metazoa	Nematoda	Enoplea	Trichinellida	Trichinellidae	Trichinella nativa	Peptidase, M16 family	OTHER	0.001181	0.998819
IDE_TriPap_KRZ79257.1	Eukaryota	Metazoa	Nematoda	Enoplea	Trichinellida	Trichinellidae	Trichinella papuae	Insulin-degrading enzyme	OTHER	0.007027	0.992973
IDE_TriPat_KRY20060.1	Eukaryota	Metazoa	Nematoda	Enoplea	Trichinellida	Trichinellidae	Trichinella patagoniensis	Insulin-degrading enzyme	OTHER	0.000412	0.999588
IDE_TriPat_KRY20062.1	Eukaryota	Metazoa	Nematoda	Enoplea	Trichinellida	Trichinellidae	Trichinella patagoniensis	Insulin-degrading enzyme	OTHER	0.000776	0.999224
IDE_TriPat_KRY20063.1	Eukaryota	Metazoa	Nematoda	Enoplea	Trichinellida	Trichinellidae	Trichinella patagoniensis	Insulin-degrading enzyme	OTHER	0.000412	0.999588
IDE_TriPse_KRX99092.1	Eukaryota	Metazoa	Nematoda	Enoplea	Trichinellida	Trichinellidae	Trichinella pseudospiralis	Insulin-degrading enzyme	OTHER	0.005966	0.994034
IDE_TriPse_KRY77606.1	Eukaryota	Metazoa	Nematoda	Enoplea	Trichinellida	Trichinellidae	Trichinella pseudospiralis	Insulin-degrading enzyme	OTHER	0.001049	0.998951
IDE_TriPse_KRY77607.1	Eukaryota	Metazoa	Nematoda	Enoplea	Trichinellida	Trichinellidae	Trichinella pseudospiralis	Insulin-degrading enzyme	OTHER	0.001049	0.998951
IDE_TriPse_KRY77608.1	Eukaryota	Metazoa	Nematoda	Enoplea	Trichinellida	Trichinellidae	Trichinella pseudospiralis	Insulin-degrading enzyme	OTHER	0.001049	0.998951
IDE_TriPse_KRY77609.1	Eukaryota	Metazoa	Nematoda	Enoplea	Trichinellida	Trichinellidae	Trichinella pseudospiralis	Insulin-degrading enzyme	OTHER	0.001049	0.998951
IDE_TriPse_KRY77610.1	Eukaryota	Metazoa	Nematoda	Enoplea	Trichinellida	Trichinellidae	Trichinella pseudospiralis	Insulin-degrading enzyme	OTHER	0.001049	0.998951
IDE_TriPse_KRY88368.1	Eukaryota	Metazoa	Nematoda	Enoplea	Trichinellida	Trichinellidae	Trichinella pseudospiralis	Insulin-degrading enzyme	OTHER	0.000899	0.999101
IDE_TriPse_KRZ32766.1	Eukaryota	Metazoa	Nematoda	Enoplea	Trichinellida	Trichinellidae	Trichinella pseudospiralis	Insulin-degrading enzyme	OTHER	0.006592	0.993408
IDE_TriPse_KRZ43740.1	Eukaryota	Metazoa	Nematoda	Enoplea	Trichinellida	Trichinellidae	Trichinella pseudospiralis	Insulin-degrading enzyme	OTHER	0.001119	0.998881
IDE_TriPse_KRZ43742.1	Eukaryota	Metazoa	Nematoda	Enoplea	Trichinellida	Trichinellidae	Trichinella pseudospiralis	Insulin-degrading enzyme	OTHER	0.001119	0.998881
IDE_TriPse_KRZ43743.1	Eukaryota	Metazoa	Nematoda	Enoplea	Trichinellida	Trichinellidae	Trichinella pseudospiralis	Insulin-degrading enzyme	OTHER	0.001119	0.998881
IDE_TriPse_KRZ43744.1	Eukaryota	Metazoa	Nematoda	Enoplea	Trichinellida	Trichinellidae	Trichinella pseudospiralis	Insulin-degrading enzyme	OTHER	0.001119	0.998881
IDE_TriT6_KRX76895.1	Eukaryota	Metazoa	Nematoda	Enoplea	Trichinellida	Trichinellidae	Trichinella sp. T6	Insulin-degrading enzyme	OTHER	0.000776	0.999224
IDE_TriT6_KRX76897.1	Eukaryota	Metazoa	Nematoda	Enoplea	Trichinellida	Trichinellidae	Trichinella sp. T6	Insulin-degrading enzyme	OTHER	0.000776	0.999224
IDE_TriT6_KRX76898.1	Eukaryota	Metazoa	Nematoda	Enoplea	Trichinellida	Trichinellidae	Trichinella sp. T6	Insulin-degrading enzyme	OTHER	0.001105	0.998895
IDE_TriT9_KRX66108.1	Eukaryota	Metazoa	Nematoda	Enoplea	Trichinellida	Trichinellidae	Trichinella sp. T9	Insulin-degrading enzyme	OTHER	0.001745	0.998255
IDE_TriT9_KRX66109.1	Eukaryota	Metazoa	Nematoda	Enoplea	Trichinellida	Trichinellidae	Trichinella sp. T9	Insulin-degrading enzyme	OTHER	0.001745	0.998255
IDE_TriT9_KRX66110.1	Eukaryota	Metazoa	Nematoda	Enoplea	Trichinellida	Trichinellidae	Trichinella sp. T9	Insulin-degrading enzyme	OTHER	0.001745	0.998255
IDE_TriT9_KRX66111.1	Eukaryota	Metazoa	Nematoda	Enoplea	Trichinellida	Trichinellidae	Trichinella sp. T9	Insulin-degrading enzyme	OTHER	0.001745	0.998255
IDE_TriSpi_KRY40248.1	Eukaryota	Metazoa	Nematoda	Enoplea	Trichinellida	Trichinellidae	Trichinella spiralis	Insulin-degrading enzyme	OTHER	0.000749	0.999251
IDE_TriSpi_KRY40249.1	Eukaryota	Metazoa	Nematoda	Enoplea	Trichinellida	Trichinellidae	Trichinella spiralis	Insulin-degrading enzyme	OTHER	0.000902	0.999098
IDE_TriSpi_KRY40250.1	Eukaryota	Metazoa	Nematoda	Enoplea	Trichinellida	Trichinellidae	Trichinella spiralis	Insulin-degrading enzyme	OTHER	0.000749	0.999251
IDE_TriZim_KRZ08336.1	Eukaryota	Metazoa	Nematoda	Enoplea	Trichinellida	Trichinellidae	Trichinella zimbabwensis	Insulin-degrading enzyme	OTHER	0.005651	0.994349
IDE_TriZim_KRZ08337.1	Eukaryota	Metazoa	Nematoda	Enoplea	Trichinellida	Trichinellidae	Trichinella zimbabwensis	Insulin-degrading enzyme	OTHER	0.005651	0.994349
IDE_TriZim_KRZ08338.1	Eukaryota	Metazoa	Nematoda	Enoplea	Trichinellida	Trichinellidae	Trichinella zimbabwensis	Insulin-degrading enzyme	OTHER	0.005651	0.994349
IDE_TriZim_KRZ08339.1	Eukaryota	Metazoa	Nematoda	Enoplea	Trichinellida	Trichinellidae	Trichinella zimbabwensis	Insulin-degrading enzyme	OTHER	0.005651	0.994349
IDE_TriZim_KRZ08340.1	Eukaryota	Metazoa	Nematoda	Enoplea	Trichinellida	Trichinellidae	Trichinella zimbabwensis	Insulin-degrading enzyme	OTHER	0.005651	0.994349
IDE_TriTri_CDW57634.1	Eukaryota	Metazoa	Nematoda	Enoplea	Trichinellida	Trichinellidae	Trichuris trichiura	Insulin-degrading enzyme	OTHER	0.000557	0.999443
M16_TriSui_KHJ44314.1	Eukaryota	Metazoa	Nematoda	Enoplea	Trichinellida	Trichuridae	Trichuris suis	Peptidase M16 inactive domain protein	OTHER	0.208107	0.791893
Unn_HymDim_VUZ48632.1	Eukaryota	Metazoa	Platyhelminthes	Cestoda	Cyclophyllidea	Hymenolepididae	Hymenolepis diminuta	Unnamed protein product	OTHER	0.000904	0.999096
IDE_HymMic_CDS30270.2	Eukaryota	Metazoa	Platyhelminthes	Cestoda	Cyclophyllidea	Hymenolepididae	Hymenolepis microstoma	Insulin degrading enzyme	OTHER	0.000865	0.999135
Unn_MesCor_VDD81631.1	Eukaryota	Metazoa	Platyhelminthes	Cestoda	Cyclophyllidea	Mesocestoididae	Mesocestoides corti	Unnamed protein product	OTHER	0.001	0.999
IDE_EchGra_CDS15260.1	Eukaryota	Metazoa	Platyhelminthes	Cestoda	Cyclophyllidea	Taeniidae	Echinococcus granulosus	Insulin degrading enzyme	OTHER	0.000916	0.999084
IDE_EchGra_EUB59649.1	Eukaryota	Metazoa	Platyhelminthes	Cestoda	Cyclophyllidea	Taeniidae	Echinococcus granulosus	Insulin degrading enzyme	OTHER	0.000916	0.999084
IDE_EchMul_CDS40092.1	Eukaryota	Metazoa	Platyhelminthes	Cestoda	Cyclophyllidea	Taeniidae	Echinococcus multilocularis	Insulin degrading enzyme	OTHER	0.000802	0.999198
Unn_HydTae_VDM32266.1	Eukaryota	Metazoa	Platyhelminthes	Cestoda	Cyclophyllidea	Taeniidae	Hydatigera taeniaeformis	Unnamed protein product	OTHER	0.001637	0.998363
Unn_SchSol_VDL94006.1	Eukaryota	Metazoa	Platyhelminthes	Cestoda	Diphyllobothriidea	Diphyllobothriidae	Schistocephalus solidus	Unnamed protein product	OTHER	0.00284	0.99716
Unn_SpaPro_VZH89503.1	Eukaryota	Metazoa	Platyhelminthes	Cestoda	Diphyllobothriidea	Diphyllobothriidae	Sparganum proliferum	Unnamed protein product	OTHER	0.001194	0.998806
Unn_SpiEri_VZH98607.1	Eukaryota	Metazoa	Platyhelminthes	Cestoda	Diphyllobothriidea	Diphyllobothriidae	Spirometra erinaceieuropaei	Unnamed protein product	OTHER	0.000297	0.999703
M16_OpiViv_OON23367.1	Eukaryota	Metazoa	Platyhelminthes	Trematoda	Opisthorchiida	Opisthorchiidae	Opisthorchis viverrini	Peptidase, M16 family	OTHER	0.001812	0.998188
IDE_FasGig_TPP63358.1	Eukaryota	Metazoa	Platyhelminthes	Trematoda	Plagiorchiida	Fasciolidae	Fasciola gigantica	Insulin degrading enzyme	OTHER	0.000859	0.999141
IDE_FasHep_THD26913.1	Eukaryota	Metazoa	Platyhelminthes	Trematoda	Plagiorchiida	Fasciolidae	Fasciola hepatica	Insulin degrading enzyme	OTHER	0.000918	0.999082
M16_FasBus_KAA0196062.1	Eukaryota	Metazoa	Platyhelminthes	Trematoda	Plagiorchiida	Fasciolidae	Fasciolopsis buski	putative m16 family Peptidase	OTHER	0.000486	0.999514
INS_SchBov_RTG91457.1	Eukaryota	Metazoa	Platyhelminthes	Trematoda	Strigeidida	Schistosomatidae	Schistosoma bovis	insulysin	OTHER	0.000998	0.999002
Unn_SchCur_VDP37288.1	Eukaryota	Metazoa	Platyhelminthes	Trematoda	Strigeidida	Schistosomatidae	Schistosoma curassoni	Unnamed protein product	OTHER	0.001211	0.998789
M16p_SchHae_KAF1316425.1	Eukaryota	Metazoa	Platyhelminthes	Trematoda	Strigeidida	Schistosomatidae	Schistosoma haematobium	putative m16 family Peptidase	OTHER	0.001288	0.998712
M16p_SchHae_KAF1316426.1	Eukaryota	Metazoa	Platyhelminthes	Trematoda	Strigeidida	Schistosomatidae	Schistosoma haematobium	putative m16 family Peptidase	OTHER	0.001048	0.998952
IDE_SchJap_TNN18138.1	Eukaryota	Metazoa	Platyhelminthes	Trematoda	Strigeidida	Schistosomatidae	Schistosoma japonicum	Insulin degrading enzyme	OTHER	0.000646	0.999354
Unn_SchMar_VDP34243.1	Eukaryota	Metazoa	Platyhelminthes	Trematoda	Strigeidida	Schistosomatidae	Schistosoma margrebowiei	Unnamed protein product	OTHER	0.001389	0.998611
IDE_BraPli_RNA20606.1	Eukaryota	Metazoa	Rotifera	Monogononta	Ploima	Brachionidae	Brachionus plicatilis	Insulin-degrading enzyme isoform X1	OTHER	0.001111	0.998889
IDE_HypDuj_OQV24524.1	Eukaryota	Metazoa	Tardigrada	Eutardigrada	Parachela	Hypsibiidae	Hypsibius dujardini	Insulin-degrading enzyme	OTHER	0.086422	0.913578
IDE_HypDuj_OQV24525.1	Eukaryota	Metazoa	Tardigrada	Eutardigrada	Parachela	Hypsibiidae	Hypsibius dujardini	Insulin-degrading enzyme	OTHER	0.086422	0.913578
IDE_HypDuj_OQV25668.1	Eukaryota	Metazoa	Tardigrada	Eutardigrada	Parachela	Hypsibiidae	Hypsibius dujardini	Insulin-degrading enzyme	OTHER	0.048944	0.951056
hIDE_RamVar_GAU94160.1	Eukaryota	Metazoa	Tardigrada	Eutardigrada	Parachela	Ramazzottiidae	Ramazzottius varieornatus	hypothetical protein RvY_05985	OTHER	0.001355	0.998645
IDE_AciRut_RXM36596.1	Eukarya	Metazoa	Chordata	Actinopteri	Acipenseriformes	Acipenseridae	Acipenser ruthenus	Insulin-degrading enzyme	OTHER	0.000589	0.999411
IDE_AciRut_RXN02057.1	Eukarya	Metazoa	Chordata	Actinopteri	Acipenseriformes	Acipenseridae	Acipenser ruthenus	Insulin-degrading enzyme	OTHER	0.000984	0.999016
NRD_AciRut_RXM28811.1	Eukarya	Metazoa	Chordata	Actinopteri	Acipenseriformes	Acipenseridae	Acipenser ruthenus	Nardilysin	OTHER	0.004899	0.995101
IDE_ChaArg_KAF3708587.1	Eukarya	Metazoa	Chordata	Actinopteri	Anabantiformes	Channidae	Channa argus	Insulin-degrading enzyme	OTHER	0.000566	0.999434
NRD_ChaArg_KAF3690508.1	Eukarya	Metazoa	Chordata	Actinopteri	Anabantiformes	Channidae	Channa argus	Nardilysin	OTHER	0.002381	0.997619
NRD_ChaArg_KAF3701036.1	Eukarya	Metazoa	Chordata	Actinopteri	Anabantiformes	Channidae	Channa argus	Nardilysin	OTHER	0.001314	0.998686
IDE_OryMel_KAF6727060.1	Eukarya	Metazoa	Chordata	Actinopteri	Beloniformes	Adrianichthyidae	Oryzias melastigma	Insulin-degrading enzyme	OTHER	0.001481	0.998519
IDE_OryMel_KAF6727082.1	Eukarya	Metazoa	Chordata	Actinopteri	Beloniformes	Adrianichthyidae	Oryzias melastigma	Insulin-degrading enzyme	OTHER	0.000467	0.999533
IDE_OryMel_KAF6727083.1	Eukarya	Metazoa	Chordata	Actinopteri	Beloniformes	Adrianichthyidae	Oryzias melastigma	Insulin-degrading enzyme	OTHER	0.001834	0.998166
NRD_OryMel_KAF6718661.1	Eukarya	Metazoa	Chordata	Actinopteri	Beloniformes	Adrianichthyidae	Oryzias melastigma	Nardilysin	OTHER	0.000712	0.999288
NRD_OryMel_KAF6728705.1	Eukarya	Metazoa	Chordata	Actinopteri	Beloniformes	Adrianichthyidae	Oryzias melastigma	Nardilysin	OTHER	0.00093	0.99907
NRD_OryMel_KAF6729827.1	Eukarya	Metazoa	Chordata	Actinopteri	Beloniformes	Adrianichthyidae	Oryzias melastigma	Nardilysin	OTHER	0.00095	0.99905
IDE_LabRoh_RXN10476.1	Eukarya	Metazoa	Chordata	Actinopteri	Cypriniformes	Cyprinidae	Labeo rohita	Insulin-degrading enzyme	OTHER	0.000751	0.999249
IDE_DanRer_BAF62161.1	Eukarya	Metazoa	Chordata	Actinopteri	Cypriniformes	Danionidae	Danio rerio	Insulin-degrading enzyme	OTHER	0.001238	0.998762
IDE_DanRer_CAX13065.1	Eukarya	Metazoa	Chordata	Actinopteri	Cypriniformes	Danionidae	Danio rerio	novel protein similar to H.sapiens IDE, insulin-degrading enzyme (IDE, zgc:162603)	OTHER	0.001254	0.998746
NRD1_DanRer_AAI34860.1	Eukarya	Metazoa	Chordata	Actinopteri	Cypriniformes	Danionidae	Danio rerio	Nrd1 protein	OTHER	0.003836	0.996164
NRDb_DanRer_NP_001038180.2	Eukarya	Metazoa	Chordata	Actinopteri	Cypriniformes	Danionidae	Danio rerio	nardilysin b	OTHER	0.003836	0.996164
IDE_TriTib_KAA0718265.1	Eukarya	Metazoa	Chordata	Actinopteri	Cypriniformes	Nemacheilidae	Triplophysa tibetana	Insulin-degrading enzyme	OTHER	0.001099	0.998901
NRD_TriTb_KAA0719448.1	Eukarya	Metazoa	Chordata	Actinopteri	Cypriniformes	Nemacheilidae	Triplophysa tibetana	Nardilysin	OTHER	0.005563	0.994437
NRD_TriTib_KAA0712124.1	Eukarya	Metazoa	Chordata	Actinopteri	Cypriniformes	Nemacheilidae	Triplophysa tibetana	Nardilysin	OTHER	0.003195	0.996805
IDE_AnaGra_ROK15733.1	Eukarya	Metazoa	Chordata	Actinopteri	Cypriniformes	Xenocyprididae	Anabarilius grahami	Insulin-degrading enzyme	OTHER	0.000733	0.999267
NRD_AnaGra_ROL55150.1	Eukarya	Metazoa	Chordata	Actinopteri	Cypriniformes	Xenocyprididae	Anabarilius grahami	Nardilysin	OTHER	0.004143	0.995857
Trn1_NotFur_KAF7201523.1	Eukarya	Metazoa	Chordata	Actinopteri	Cyprinodontiformes	Nothobranchiidae	Nothobranchius furzeri	transcript variant X1	OTHER	0.002168	0.997832
Trn1_NotFur_KAF7220127.1	Eukarya	Metazoa	Chordata	Actinopteri	Cyprinodontiformes	Nothobranchiidae	Nothobranchius furzeri	transcript variant X1	OTHER	0.030402	0.969598
TrnX2_NotFur_KAF7220128.1	Eukarya	Metazoa	Chordata	Actinopteri	Cyprinodontiformes	Nothobranchiidae	Nothobranchius furzeri	transcript variant X2	OTHER	0.031447	0.968553
IDE_SclFor_KPP79411.1	Eukarya	Metazoa	Chordata	Actinopteri	Osteoglossiformes	Osteoglossidae	Scleropages formosus	insulin-degrading enzyme-like	OTHER	0.000926	0.999074
NRD_SclFor_KPP75587.1	Eukarya	Metazoa	Chordata	Actinopteri	Osteoglossiformes	Osteoglossidae	Scleropages formosus	nardilysin-like	OTHER	0.000928	0.999072
NRD_LipTan_TNN40007.1	Eukarya	Metazoa	Chordata	Actinopteri	Perciformes	Liparidae	Liparis tanakae	Nardilysin	OTHER	0.011979	0.988021
IDE_ScoMax_AWP14371.1	Eukarya	Metazoa	Chordata	Actinopteri	Pleuronectiformes	Scopththalmidae	Scophthalmus maximus	putative insulin-degrading enzyme	OTHER	0.001144	0.998856
NRD_ScoMax_AWP10433.1	Eukarya	Metazoa	Chordata	Actinopteri	Pleuronectiformes	Scopththalmidae	Scophthalmus maximus	putative nardilysin-like	OTHER	0.002237	0.997763
NRD_ScoMax_AWP16281.1	Eukarya	Metazoa	Chordata	Actinopteri	Pleuronectiformes	Scopththalmidae	Scophthalmus maximus	putative nardilysin-like	OTHER	0.00217	0.99783
NRD2_ScoMax_AWP16282.1	Eukarya	Metazoa	Chordata	Actinopteri	Pleuronectiformes	Scopththalmidae	Scophthalmus maximus	putative nardilysin-like isoform 2	OTHER	0.00217	0.99783
Unn_Cor_Bal_CAB1312492.1	Eukarya	Metazoa	Chordata	Actinopteri	Salmoniformes	Salmonidae	Coregonus sp. 'balchen'	unnamed protein product	OTHER	0.002333	0.997667
Unn_CorBal_CAB1343434.1	Eukarya	Metazoa	Chordata	Actinopteri	Salmoniformes	Salmonidae	Coregonus sp. 'balchen'	unnamed protein product	OTHER	0.001106	0.998894
Unn_OncMyk_CDQ58532.1	Eukarya	Metazoa	Chordata	Actinopteri	Salmoniformes	Salmonidae	Oncorhynchus mykiss	unnamed protein product	OTHER	0.001078	0.998922
Unn_OncMyk_CDQ84898.1	Eukarya	Metazoa	Chordata	Actinopteri	Salmoniformes	Salmonidae	Oncorhynchus mykiss	unnamed protein product	OTHER	0.002674	0.997326
Unn_OncMyk_CDQ92953.1	Eukarya	Metazoa	Chordata	Actinopteri	Salmoniformes	Salmonidae	Oncorhynchus mykiss	unnamed protein product	OTHER	0.003552	0.996448
NRD_ClaMag_KAF5898555.1	Eukarya	Metazoa	Chordata	Actinopteri	Siluriformes	Clariidae	Clarias magur	Nardilysin	OTHER	0.002698	0.997302
IDE_BagYar_TSK22626.1	Eukarya	Metazoa	Chordata	Actinopteri	Siluriformes	Sisoridae	Bagarius yarrelli	Insulin-degrading enzyme	OTHER	0.000588	0.999412
NRD_BagYar_TSK53703.1	Eukarya	Metazoa	Chordata	Actinopteri	Siluriformes	Sisoridae	Bagarius yarrelli	Nardilysin	OTHER	0.001319	0.998681
IDE_TakFla_TWW77969.1	Eukarya	Metazoa	Chordata	Actinopteri	Tetraodontiformes	Tetraodontidae	Takifugu flavidus	Insulin-degrading enzyme	OTHER	0.000584	0.999416
IDE_ColLuc_TKS85275.1	Eukarya	Metazoa	Chordata	Actinopteri		Sciaenidae	Collichthys lucidus	Insulin-degrading enzyme	OTHER	0.000838	0.999162
NRD_ColLuc_TKS86821.1	Eukarya	Metazoa	Chordata	Actinopteri		Sciaenidae	Collichthys lucidus	Nardilysin	OTHER	0.002067	0.997933
IDE_LarCro_KAE8280324.1	Eukarya	Metazoa	Chordata	Actinopteri		Sciaenidae	Larimichthys crocea	Insulin-degrading enzyme	OTHER	0.000838	0.999162
hNRD_XenLae_OCT85009.1	Eukarya	Metazoa	Chordata	Amphibia	Anura	Pipidae	Xenopus laevis	hypothetical protein XELAEV_18023170mg	OTHER	0.069737	0.930263
hNRD_XenLae_OCT82739.1	Eukarya	Metazoa	Chordata	Amphibia	Anura	Pipidae	Xenopus laevis	hypothetical protein XELAEV_18025273mg	OTHER	0.001073	0.998927
hIDE_XenLae_OCT71621.1	Eukarya	Metazoa	Chordata	Amphibia	Anura	Pipidae	Xenopus laevis	hypothetical protein XELAEV_18034599mg	OTHER	0.000972	0.999028
hIDE_XenLae_OCT69964.1	Eukarya	Metazoa	Chordata	Amphibia	Anura	Pipidae	Xenopus laevis	hypothetical protein XELAEV_18036890mg	OTHER	0.013183	0.986817
hNRD_XenTro_KAE8610184.1	Eukarya	Metazoa	Chordata	Amphibia	Anura	Pipidae	Xenopus tropicalis	hypothetical protein XENTR_v10012041	OTHER	0.000676	0.999324
hIDE_XenTro_KAE8590366.1	Eukarya	Metazoa	Chordata	Amphibia	Anura	Pipidae	Xenopus tropicalis	hypothetical protein XENTR_v10018032	OTHER	0.041566	0.958434
hIDE_XenTro_KAE8590358.1	Eukarya	Metazoa	Chordata	Amphibia	Anura	Pipidae	Xenopus tropicalis	hypothetical protein XENTR_v10018032	OTHER	0.041566	0.958434
IDE_PhaMam_CAB3255240.1	Eukarya	Metazoa	Chordata	Ascidiacea	Phlebobranchia	Ascidiiae	Phallusia mammillata	insulin-degrading enzyme	OTHER	0.001419	0.998581
IDE_Pha_Mam_CAB3255185.1	Eukarya	Metazoa	Chordata	Ascidiacea	Phlebobranchia	Ascidiiae	Phallusia mammillata	insulin-degrading enzyme	OTHER	0.000251	0.999749
IDE_SpiTyr_NXJ46517.1	Eukarya	Metazoa	Chordata	Aves	Accipitriformes	Accipitridae	Spizaetus tyrannus	IDE enzyme	OTHER	0.00051	0.99949
IDE_AsaScu_NWZ22258.1	Eukarya	Metazoa	Chordata	Aves	Anseriformes	Anatidae	Asarcornis scutulata	IDE enzyme	OTHER	0.000365	0.999635
IDE_HemCom_NXG62729.1	Eukarya	Metazoa	Chordata	Aves	Apodiformes	Apodidae	Hemiprocne comata	IDE enzyme	OTHER	0.00058	0.99942
IDE_OreMel_NXU80675.1	Eukarya	Metazoa	Chordata	Aves	Apodiformes	Trochilidae	Oreotrochilus melanogaster	IDE enzyme	OTHER	0.00089	0.99911
IDE_BucAby_NWR59416.1	Eukarya	Metazoa	Chordata	Aves	Bucerotiformes	Bucorvidae	Bucorvus abyssinicus	IDE enzyme	OTHER	0.00051	0.99949
IDE_AegBen_NWX20576.1	Eukarya	Metazoa	Chordata	Aves	Caprimulgiformes	Aegothelidae	Aegotheles bennettii	IDE enzyme	OTHER	0.00051	0.99949
IDE_NycBra_NXF38541.1	Eukarya	Metazoa	Chordata	Aves	Caprimulgiformes	Nyctibiidae	Nyctibius bracteatus	IDE enzyme	OTHER	0.000428	0.999572
IDE_PodStr_NXX20205.1	Eukarya	Metazoa	Chordata	Aves	Caprimulgiformes	Podargidae	Podargus strigoides	IDE enzyme	OTHER	0.000673	0.999327
IDE_SteCar_NWX51949.1	Eukarya	Metazoa	Chordata	Aves	Caprimulgiformes	Steatornithidae	Steatornis caripensis	IDE enzyme	OTHER	0.000481	0.999519
IDE_ChuBur_NWS51749.1	Eukarya	Metazoa	Chordata	Aves	Cariamiformes	Cariamidae	Chunga burmeisteri	IDE enzyme	OTHER	0.000848	0.999152
IDE_CasCas_NXE53000.1	Eukarya	Metazoa	Chordata	Aves	Casuariiformes	Casuariidae	Casuarius casuarius	IDE enzyme	OTHER	0.000446	0.999554
IDE_CepGry_NXV18519.1	Eukarya	Metazoa	Chordata	Aves	Charadriiformes	Alcidae	Cepphus grylle	IDE enzyme	OTHER	0.000577	0.999423
IDE_BurBis_NWQ91540.1	Eukarya	Metazoa	Chordata	Aves	Charadriiformes	Burhinidae	Burhinus bistriatus	IDE enzyme	OTHER	0.000541	0.999459
NRD_BurBis_NWQ94868.1	Eukarya	Metazoa	Chordata	Aves	Charadriiformes	Burhinidae	Burhinus bistriatus	NRDC protein	OTHER	0.00665	0.99335
IDE_IbiStr_NXA26452.1	Eukarya	Metazoa	Chordata	Aves	Charadriiformes	Charadriidae	Ibidorhyncha struthersii	IDE enzyme	OTHER	0.000577	0.999423
IDE_PluSoc_NXT51555.1	Eukarya	Metazoa	Chordata	Aves	Charadriiformes	Charadriidae	Pluvianellus socialis	IDE enzyme	OTHER	0.000767	0.999233
IDE_GlaPra_NXY73305.1	Eukarya	Metazoa	Chordata	Aves	Charadriiformes	Glareolidae	Glareola pratincola	IDE enzyme	OTHER	0.000563	0.999437
IDE_PedTor_NWW44173.1	Eukarya	Metazoa	Chordata	Aves	Charadriiformes	Pedionomidae	Pedionomus torquatus	IDE enzyme	OTHER	0.000757	0.999243
IDE_NycSem_NXN31675.1	Eukarya	Metazoa	Chordata	Aves	Charadriiformes	Rostratulidae	Nycticryphes semicollaris	IDE enzyme	OTHER	0.000515	0.999485
IDE_RosBen_NXJ67486.1	Eukarya	Metazoa	Chordata	Aves	Charadriiformes	Rostratulidae	Rostratula benghalensis	IDE enzyme	OTHER	0.000541	0.999459
IDE1_LimLap_PKU42088.1	Eukarya	Metazoa	Chordata	Aves	Charadriiformes	Scolopacidae	Limosa lapponica baueri	insulin-degrading enzyme isoform x1	OTHER	0.004669	0.995331
IDE_StePar_NXG90800.1	Eukarya	Metazoa	Chordata	Aves	Charadriiformes	Stercorariidae	Stercorarius parasiticus	IDE enzyme	OTHER	0.000577	0.999423
IDE_TurVel_NXU47323.1	Eukarya	Metazoa	Chordata	Aves	Charadriiformes	Turnicidae	Turnix velox	IDE enzyme	OTHER	0.000541	0.999459
IDE_CicMag_NXJ42925.1	Eukarya	Metazoa	Chordata	Aves	Ciconiiformes	Ciconiidae	Ciconia maguari	IDE enzyme	OTHER	0.00051	0.99949
IDE_CirPec_NXW14889.1	Eukarya	Metazoa	Chordata	Aves	Ciconiiformes	Ciconiidae	Circaetus pectoralis	IDE enzyme	OTHER	0.00051	0.99949
IDE_PteBur_NWU62837.1	Eukarya	Metazoa	Chordata	Aves	Ciconiiformes	Pteroclidae	Pterocles burchelli	IDE enzyme	OTHER	0.000347	0.999653
IDE_ThiOrb_NXP10691.1	Eukarya	Metazoa	Chordata	Aves	Ciconiiformes	Thinocoridae	Thinocorus orbignyianus	IDE enzyme	OTHER	0.000577	0.999423
IDE_UroInd_NXX84387.1	Eukarya	Metazoa	Chordata	Aves	Coliiformes	Coliidae	Urocolius indicus	IDE enzyme	OTHER	0.000597	0.999403
IDE_AloBec_NXW84829.1	Eukarya	Metazoa	Chordata	Aves	Columbiformes	Columbidae	Alopecoenas beccarii	IDE enzyme	OTHER	0.00056	0.99944
IDE_ColLiv_PKK21274.1	Eukarya	Metazoa	Chordata	Aves	Columbiformes	Columbidae	Columba livia	insulin-degrading enzyme	OTHER	0.000375	0.999625
NRD_ColLiv_PKK27368.1	Eukarya	Metazoa	Chordata	Aves	Columbiformes	Columbidae	Columba livia	nardilysin (N-arginine dibasic convertase)	OTHER	0.001549	0.998451
IDE_ColPic_NWQ72808.1	Eukarya	Metazoa	Chordata	Aves	Columbiformes	Columbidae	Columbina picui	IDE enzyme	OTHER	0.000442	0.999558
IDE_PatFas_OPJ84389.1	Eukarya	Metazoa	Chordata	Aves	Columbiformes	Columbidae	Patagioenas fasciata monilis	insulin-degrading enzyme	OTHER	0.008911	0.991089
NRD_PatFas_OPJ77090.1	Eukarya	Metazoa	Chordata	Aves	Columbiformes	Columbidae	Patagioenas fasciata monilis	nardilysin	OTHER	0.003388	0.996612
IDE_HalSenNXD75554.1	Eukarya	Metazoa	Chordata	Aves	Coraciiformes	Alcedinidae	Halcyon senegalensis	IDE enzyme	OTHER	0.00051	0.99949
IDE_ChlAen_NXI50270.1	Eukarya	Metazoa	Chordata	Aves	Coraciiformes	Cerylidae	Chloroceryle aenea	IDE enzyme	OTHER	0.000389	0.999611
NRD_LepDis_KFQ15679.1	Eukarya	Metazoa	Chordata	Aves	Coraciiformes	Leptosomidae	Leptosomus discolor	Nardilysin	OTHER	0.002433	0.997567
NRD_BarMar_NXG71828.1	Eukarya	Metazoa	Chordata	Aves	Coraciiformes	Momotidae	Baryphthengus martii	NRDC protein	OTHER	0.002962	0.997038
IDE_CenBen_NXX90778.1	Eukarya	Metazoa	Chordata	Aves	Cuculiformes	Centropidae	Centropus bengalensis	IDE enzyme	OTHER	0.000462	0.999538
IDE_CenUni_NWR71091.1	Eukarya	Metazoa	Chordata	Aves	Cuculiformes	Centropidae	Centropus unirufus	IDE enzyme	OTHER	0.000462	0.999538
IDE_PiaCay_NWH76481.1	Eukarya	Metazoa	Chordata	Aves	Cuculiformes	Coccyzidae	Piaya cayana	IDE enzyme	OTHER	0.00048	0.99952
IDE_CroSul_NWS72989.1	Eukarya	Metazoa	Chordata	Aves	Cuculiformes	Crotophagidae	Crotophaga sulcirostris	IDE enzyme	OTHER	0.000495	0.999505
IDE_CeuAer_NXY44307.1	Eukarya	Metazoa	Chordata	Aves	Cuculiformes	Cuculidae	Ceuthmochares aereus	IDE enzyme	OTHER	0.000461	0.999539
IDE_GeoCal_NWH64291.1	Eukarya	Metazoa	Chordata	Aves	Cuculiformes	Neomorphidae	Geococcyx californianus	IDE enzyme	OTHER	0.000613	0.999387
IDE_HerCac_NXK02229.1	Eukarya	Metazoa	Chordata	Aves	Falconiformes	Falconidae	Herpetotheres cachinnans	IDE enzyme	OTHER	0.00051	0.99949
IDE_OdoGuj_NXJ12694.1	Eukarya	Metazoa	Chordata	Aves	Galliformes	Odontophoridae	Odontophorus gujanensis	IDE enzyme	OTHER	0.001546	0.998454
NRD_GalGal_NP_001026455.1	Eukarya	Metazoa	Chordata	Aves	Galliformes	Phasianidae	Gallus gallus	nardilysin	OTHER	0.007264	0.992736
IDE_ArdKor_NXE18152.1	Eukarya	Metazoa	Chordata	Aves	Gruiformes	Otididae	Ardeotis kori	IDE enzyme	OTHER	0.00051	0.99949
IDE_LopRuf_NXE10659.1	Eukarya	Metazoa	Chordata	Aves	Gruiformes	Otididae	Lophotis ruficrista	IDE enzyme	OTHER	0.000596	0.999404
IDE_PsoCre_NXI93017.1	Eukarya	Metazoa	Chordata	Aves	Gruiformes	Psophiidae	Psophia crepitans	IDE enzyme	OTHER	0.00051	0.99949
IDE_AtlRog_NXV82319.1	Eukarya	Metazoa	Chordata	Aves	Gruiformes	Rallidae	Atlantisia rogersi	IDE enzyme	OTHER	0.000442	0.999558
IDE_RhyJub_NWW87420.1	Eukarya	Metazoa	Chordata	Aves	Gruiformes	Rhynochetidae	Rhynochetos jubatus	IDE enzyme	OTHER	0.00051	0.99949
IDE_CorCon_NXJ90579.1	Eukarya	Metazoa	Chordata	Aves	Musophagiformes	Musophagidae	Corythaixoides concolor	IDE enzyme	OTHER	0.000566	0.999434
IDE_MohOch_NXA59246.1	Eukarya	Metazoa	Chordata	Aves	Passeriformes	Acanthizidae	Mohoua ochrocephala	IDE enzyme	OTHER	0.000579	0.999421
IDE_OriSol_NWV24657.1	Eukarya	Metazoa	Chordata	Aves	Passeriformes	Acanthizidae	Origma solitaria	IDE enzyme	OTHER	0.000446	0.999554
IDE_AlaChe_NXQ34001.1	Eukarya	Metazoa	Chordata	Aves	Passeriformes	Alaudidae	Alaudala cheleensis	IDE enzyme	OTHER	0.000449	0.999551
IDE_PhaNit_NXO74006.1	Eukarya	Metazoa	Chordata	Aves	Passeriformes	Bombycillidae	Phainopepla nitens	IDE enzyme	OTHER	0.000446	0.999554
IDE_EdoCoe_NXH88425.1	Eukarya	Metazoa	Chordata	Aves	Passeriformes	Campephagidae	Edolisoma coerulescens	IDE enzyme	OTHER	0.000793	0.999207
IDE_CerFam_NXC98051.1	Eukarya	Metazoa	Chordata	Aves	Passeriformes	Certhiidae	Certhia familiaris	IDE enzyme	OTHER	0.00051	0.99949
IDE_IfrKow_NWW62664.1	Eukarya	Metazoa	Chordata	Aves	Passeriformes	Cinclosomatidae	Ifrita kowaldi	IDE enzyme	OTHER	0.00051	0.99949
IDE_PtiLeu_NXE35801.1	Eukarya	Metazoa	Chordata	Aves	Passeriformes	Cinclosomatidae	Ptilorrhoa leucosticta	IDE enzyme	OTHER	0.00051	0.99949
IDE_CliRuf_NWW70960.1	Eukarya	Metazoa	Chordata	Aves	Passeriformes	Climacteridae	Climacteris rufus	IDE enzyme	OTHER	0.000757	0.999243
IDE_AphCoe_NWY09774.1	Eukarya	Metazoa	Chordata	Aves	Passeriformes	Corvidae	Aphelocoma coerulescens	IDE enzyme	OTHER	0.00051	0.99949
IDE_XipEle_NXU84549.1	Eukarya	Metazoa	Chordata	Aves	Passeriformes	Dendrocolaptidae	Xiphorhynchus elegans	IDE enzyme	OTHER	0.000446	0.999554
IDE_EryMcc_NWT50107.1	Eukarya	Metazoa	Chordata	Aves	Passeriformes	Dicruridae	Erythrocercus mccallii	IDE enzyme	OTHER	0.002801	0.997199
NRD_EryMcc_NWT51806.1	Eukarya	Metazoa	Chordata	Aves	Passeriformes	Dicruridae	Erythrocercus mccallii	NRDC protein	OTHER	0.016379	0.983621
IDE_LonStr_OWK62372.1	Eukarya	Metazoa	Chordata	Aves	Passeriformes	Estrildidae	Lonchura striata domestica	Insulin-degrading enzyme	OTHER	0.001026	0.998974
NRD_LonStr_OWK64335.1	Eukarya	Metazoa	Chordata	Aves	Passeriformes	Estrildidae	Lonchura striata domestica	Nardilysin	OTHER	0.003179	0.996821
IDE_VidCha_NXB87781.1	Eukarya	Metazoa	Chordata	Aves	Passeriformes	Estrildidae	Vidua chalybeata	IDE enzyme	OTHER	0.00051	0.99949
IDE_SmiCap_NXF03779.1	Eukarya	Metazoa	Chordata	Aves	Passeriformes	Eurylaimidae	Smithornis capensis	IDE enzyme	OTHER	0.00051	0.99949
IDE_ForRuf_NXK87681.1	Eukarya	Metazoa	Chordata	Aves	Passeriformes	Formicariidae	Formicarius rufipectus	IDE enzyme	OTHER	0.000682	0.999318
IDE_EmbFuc_NWR16820.1	Eukarya	Metazoa	Chordata	Aves	Passeriformes	Fringillidae	Emberiza fucata	IDE enzyme	OTHER	0.000419	0.999581
IDE_PheMel_NWY25236.1	Eukarya	Metazoa	Chordata	Aves	Passeriformes	Fringillidae	Pheucticus melanocephalus	IDE enzyme	OTHER	0.000495	0.999505
NRD_HirRus_NXW78205.1	Eukarya	Metazoa	Chordata	Aves	Passeriformes	Hirundinidae	Hirundo rustica	NRDC protein	OTHER	0.015711	0.984289
IDE_AgePho_NWZ04360.1	Eukarya	Metazoa	Chordata	Aves	Passeriformes	Icteridae	Agelaius phoeniceus	IDE enzyme	OTHER	0.000515	0.999485
IDE_ChlHar_NWH30090.1	Eukarya	Metazoa	Chordata	Aves	Passeriformes	Irenidae	Chloropsis hardwickii	IDE enzyme	OTHER	0.00051	0.99949
NRD_LeiLut_NXP36533.1	Eukarya	Metazoa	Chordata	Aves	Passeriformes	Leiothrichidae	Leiothrix lutea	NRDC protein	OTHER	0.016379	0.983621
IDE_MalEle_NWV62729.1	Eukarya	Metazoa	Chordata	Aves	Passeriformes	Maluridae	Malurus elegans	IDE enzyme	OTHER	0.00051	0.99949
[truncated: 177 more rows]

## Sheet: Table S6 SignalP summary
SignalP (Summary)
Prokarya
SuperKingdom	Phylum	Class	Order	Sec/SPI	Sec/SPII	Tat/SPI	No Signal Peptide	Total sequences
Archaea				1 (100%)	0 (0%)	0 (0%)	0 (0%)	1
Bacteria	Chlamydiae			8 (72.7)	1 (9.1%)	0 (0%)	2 (18.2%)	11
Bacteria	Lentisphaerae			0 (0%)	1 (100%)	0 (0%)	0 (0%)	1
Bacteria	Planctomycetes			4 (80%)	0 (0%)	1 (20%)	0 (0%)	5
Bacteria	Verrucomicrobia			4 (80%)	1 (20%)	0 (0%)	0 (0%)	5
Bacteria	Proteobateria	Alphaproteobacteria		0 (0%)	1 (100%)	0 (0%)	0 (0%)	1
Bacteria	Proteobateria	Betaproteobacteria		3 (75%)	0 (0%)	0 (0%)	1 (25%)	4
Bacteria	Proteobateria	Gammaproteobacteria	Acidiferrobacterales	1 (590%)	0 (0%)	0 (0%)	1 (50%)	2
Bacteria	Proteobateria	Gammaproteobacteria	Aeromonadales	0 (0%)	0 (0%)	0 (0%)	46 (100%)	46
Bacteria	Proteobateria	Gammaproteobacteria	Alteromonadales	53 (79.1%)	12 (17.9%)	0 (0%)	2 (3%)	67
Bacteria	Proteobateria	Gammaproteobacteria	Cellvibrionales	7 (13.7%)	36 (70.6%)	0 (0%)	8 (15.7%)	51
Bacteria	Proteobateria	Gammaproteobacteria	Enterobacterales	0 (0%)	0 (0%)	0 (0%)	1 (100%)	1
Bacteria	Proteobateria	Gammaproteobacteria	Methylococcales	0 (0%)	6 (75%)	0 (0%)	2 (25%)	8
Bacteria	Proteobateria	Gammaproteobacteria	Oceanospirillales	24 (53.3%)	11 (24.4%)	0 (0%)	10 (22.2%)	45
Bacteria	Proteobateria	Gammaproteobacteria	Vibrionales	0 (0%)	0 (0%)	0 (0%)	51 (100%)	51
Bacteria	Proteobateria	Gammaproteobacteria		20 (48.8%)	14 (34.1%)	0 (0%)	7 (17.1%)	41
Bacteria	Proteobateria	Deltaproteobacteria		5 (62.5)	0 (0%)	0 (0%)	3 (37.5%)	8
TOTAL				130 (37.4%)	83 (23.9%)	1 (0.3%)	134 (38.5%)	348
Protists
Phylum	Sec/SPI	No signalP	Total	%SignalP	%No SignalP
Haptista	0	7	7	0	100
Rhodophyta	0	4	4	0	100
Apicomplexa	7	23	30	23.3333	76.6667
Ciliophora	1	15	16	6.25	93.75
Alveolata	0	22	22	0	100
Amoebozoa	0	4	4	0	100
Euglenozoa	1	37	38	2.63158	97.3684
Opisthokonta	0	4	4	0	100
Bacillariophyta	3	7	10	30	70
Oomycota	0	48	48	0	100
Bigyra	0	4	4	0	100
Eustigmatophyceae	0	4	4	0	100
Phaeophyceae	0	5	5	0	100
Total	12	184	196	6.12245	93.8776
Fungi
Phylum	Sec/SPI	No signalP	Total
Ascomycota	5	493	498
Basidiomycota	3	161	164
Chytridiomycota	0	12	12
Microsporidia	0	2	2
Mucuromycota	0	54	54
Zoopagomycota	4	5	9
Total	12	727	739
Viridiplantae
	Sec/SPI	No SP	Total
Chlorophyta	0	18	18
Streptophyta	2	288	290
Total	2	306	308
Metazoa
Phylum	Sec/SPI	No SP	Total	%Sec/SPI	%No SignalP
Non-chordata
Annelida	0	3	3	0	100
Arthropoda	4	126	130	3.07692	96.9231
Bryozoa	0	4	4	0	100
Cnidaria	0	4	4	0	100
Echinodermata	0	1	1	0	100
Mollusca	0	9	9	0	100
Nematoda	0	76	76	0	100
Platyhelminthes	0	20	20	0	100
Rotifera	0	1	1	0	100
Tardigrada	0	4	4	0	100
Total	4	248	252	1.5873	98.4127
Chordata
	0	308	308	0	0

## Sheet: Table S7 DeepLoc
DeepLoc
PROTISTS
Entry ID	Localization	Type	Nucleus	Cytoplasm	Extracellular	Mitochondrion	Cell membrane	Endoplasmic reticulum	Plastid	Golgi apparatus	Lysosome/Vacuole	Peroxisome
Unc_EctSil_CBN73889.1	Mitochondrion	Membrane	0.0185	0.011	0.0691	0.7797	0.0223	0.0203	0.0426	0.0078	0.003	0.0256
Unc_EctSil_CBJ49276.1	Cytoplasm	Soluble	0.1354	0.7648	0.0016	0.0024	0.0184	0.0029	0.0021	0.0059	0.0158	0.0506
IDE_GraCho_PXF42292.1	Cytoplasm	Soluble	0.1798	0.7415	0.0007	0.0022	0.0116	0.006	0.0023	0.0127	0.0335	0.0096
Unn_ChoCri_CDF38104.1	Cytoplasm	Soluble	0.1408	0.4803	0.0037	0.1321	0.0148	0.0068	0.0104	0.0085	0.0146	0.188
IDE_GalSul_EME31953.1	Cytoplasm	Soluble	0.1257	0.4976	0.0029	0.0681	0.0172	0.0475	0.0082	0.0641	0.1551	0.0135
Unc_EctSil_CBJ32214.1	Cytoplasm	Soluble	0.1069	0.5812	0.0024	0.0018	0.1122	0.0059	0.0022	0.0223	0.0208	0.1442
IDE_PorPur_KAA8494009.1	Mitochondrion	Soluble	0.0053	0.0709	0.0002	0.8771	0.0011	0.0012	0.0055	0.0002	0.0005	0.038
IDEl_EctSil_CBN77215.1	Plastid	Soluble	0.0032	0.0844	0.0002	0.0184	0.0041	0.0006	0.863	0.0002	0.0021	0.0239
Unn_EctCca_CAB1101735.1	Mitochondrion	Soluble	0.0301	0.112	0.0295	0.2819	0.0599	0.11	0.1781	0.04	0.0512	0.1073
pIDE_IchMul_EGR28343.1	Cytoplasm	Soluble	0.0811	0.3626	0.0043	0.1819	0.0063	0.1749	0.0007	0.123	0.0378	0.0274
Unn_ParTet_CAK81889.1	Cytoplasm	Soluble	0.2097	0.5534	0.0008	0.1277	0.0102	0.0211	0.0014	0.0468	0.0168	0.0122
IDE_SymCcm_CAE7381074.1	Cytoplasm	Soluble	0.0521	0.8242	0.005	0.0027	0.0188	0.0115	0.001	0.0131	0.0436	0.0282
Unn_PolGla_CAE8604139.1	Cytoplasm	Soluble	0.16	0.6166	0.0015	0.017	0.0405	0.0132	0.0041	0.0649	0.0742	0.008
IDE_TetThe_EAR83414.2	Mitochondrion	Soluble	0.0665	0.3506	0.0012	0.4188	0.006	0.035	0.0024	0.0613	0.0354	0.0227
IDE_TetThe_EAS04383.2	Cytoplasm	Soluble	0.1384	0.6354	0.0027	0.003	0.0162	0.0394	0.0011	0.0599	0.0968	0.007
IDE_TetThe_EAR82571.1	Cytoplasm	Soluble	0.217	0.6949	0.0004	0.0039	0.0079	0.0099	0.0016	0.0233	0.0355	0.0056
pIDE_IchMul_EGR29937.1	Cytoplasm	Soluble	0.1416	0.7496	0.0002	0.0047	0.0059	0.0127	0.0012	0.0431	0.0387	0.0024
IDE_SymCcm_CAE7624096.1	Cytoplasm	Soluble	0.0619	0.7801	0.0079	0.0033	0.0324	0.0163	0.001	0.0226	0.0622	0.0122
LuxS_PsePer_KRW98169.1	Cytoplasm	Soluble	0.0792	0.6857	0.0021	0.0016	0.0144	0.0346	0.0016	0.0435	0.1347	0.0026
IDE_StyLem_CDW84143.1	Cytoplasm	Soluble	0.195	0.6265	0.0011	0.057	0.0148	0.0298	0.0017	0.0374	0.023	0.0136
pIDE_IchMul_EGR31622.1	Cytoplasm	Soluble	0.1557	0.678	0.0007	0.005	0.0072	0.0256	0.0005	0.0605	0.0645	0.0024
IDE_StyLem_CDW79064.1	Cytoplasm	Soluble	0.1182	0.7585	0.0004	0.0021	0.0069	0.0226	0.0004	0.0455	0.042	0.0033
pIDE_IchMul_EGR29906.1	Cytoplasm	Soluble	0.1546	0.6301	0.0004	0.0054	0.0043	0.0227	0.0002	0.0843	0.0971	0.0008
Unn_ParTet_CAK67395.1	Cytoplasm	Soluble	0.1419	0.6229	0.0013	0.0681	0.0083	0.0277	0.0108	0.0504	0.0521	0.0164
IDE_SymMic_CAE7448187.1	Cytoplasm	Soluble	0.0618	0.6902	0.0018	0.0021	0.1099	0.0163	0.0022	0.0305	0.0523	0.0329
Unn_PolGla_CAE8607221.1	Mitochondrion	Soluble	0.0945	0.0733	0.0206	0.6471	0.0172	0.0268	0.006	0.0162	0.0073	0.0911
IDE_TetThe_EAR91934.2	Mitochondrion	Soluble	0.0726	0.3064	0.0005	0.5484	0.0029	0.0207	0.0017	0.0326	0.0117	0.0025
Unn_PolGla_CAE8596514.1	Cytoplasm	Soluble	0.0693	0.6764	0.002	0.0059	0.0488	0.0257	0.0087	0.0529	0.0523	0.058
Unn_PolGla_CAE8674233.1	Cytoplasm	Soluble	0.0608	0.6661	0.0026	0.0119	0.0519	0.0174	0.0111	0.0552	0.0453	0.0776
Unn_PolGla_CAE8649987.1	Cytoplasm	Soluble	0.0692	0.6802	0.002	0.0059	0.0486	0.0257	0.0087	0.0505	0.0506	0.0586
Unn_VitBra_CEM19450.1	Cytoplasm	Soluble	0.1859	0.638	0.0025	0.0025	0.0277	0.021	0.0031	0.0149	0.0925	0.0119
PXM16_SymNec_CAE7149371.1	Cell membrane	Membrane	0.0315	0.0613	0.0061	0.0338	0.2939	0.2039	0.017	0.0441	0.274	0.0346
Unn_ParTet_CAK85466.1	Endoplasmic reticulum	Soluble	0.0019	0.0073	0.0195	0.0017	0.0003	0.9447	0.0001	0.006	0.0184	0
Unn_PolGla_CAE8650341.1	Mitochondrion	Membrane	0.0013	0.0069	0.0001	0.9717	0.0012	0.0005	0.0104	0.0003	0.0003	0.0073
Unn_PolGla_CAE8742655.1	Mitochondrion	Membrane	0.0009	0.0055	0.0001	0.9748	0.001	0.0005	0.0099	0.0003	0.0003	0.0068
IDE_TetThe_EAS02292.3	Cytoplasm	Soluble	0.422	0.5273	0.0001	0.0005	0.0025	0.0072	0.0001	0.0236	0.0164	0.0003
Unn_PolGla_CAE8727294.1	Peroxisome	Membrane	0.0223	0.1243	0.0024	0.2075	0.0443	0.0658	0.1013	0.0245	0.0111	0.3965
[truncated: 1,801 more rows]
